# Supplementary material for: Development of KASP markers, SNP fingerprinting and population genetic analysis of Cymbidium ensifolium (L.) Sw. germplasm resources in China
Source: Front Plant Sci. 2025 Jan 8;15:1460603. doi: 10.3389/fpls.2024.1460603 (PMC11750851; doi:10.3389/fpls.2024.1460603)
Supplement: Supplementary Excel 1 — Information on 28 C. ensifolium KASP marker primers. [file DataSheet3.xls]

## Sheet: Supplementary Excel 1
Primer ID	Forward primer 1	Forward primer 2	Reverse primer	Variation type (Ref|Alt)
Chr10-25134624	GAAGGTGACCAAGTTCATGCTATAATCATGAGGGTCTACTCCCAAA	GAAGGTCGGAGTCAACGGATTATAATCATGAGGGTCTACTCCCAAT	AATCATTTGAGGAGAAGTTGGAGGA	A|T
Chr1-171445320	GAAGGTGACCAAGTTCATGCTTAGTGTTTATTGCTACAGGTCAAATG	GAAGGTCGGAGTCAACGGATTTTAGTGTTTATTGCTACAGGTCAAATA	GTTCACTTCAATCTCAAAATCAAAAA	G|A
Chr12-53446226	GAAGGTGACCAAGTTCATGCTCATTAGGTAGTTAGCAATCTAACCG	GAAGGTCGGAGTCAACGGATTCCATTAGGTAGTTAGCAATCTAACCA	CAAAGGAACCAATGAGAAGTGCTAAT	G|A
Chr12-63867683	GAAGGTGACCAAGTTCATGCTTGAATTCGAATTTGTTGTTAAAGCA	GAAGGTCGGAGTCAACGGATTGAATTCGAATTTGTTGTTAAAGCG	CAAAACTATGTTCCGAAATTGTCCTT	A|G
Chr12-75662664	GAAGGTGACCAAGTTCATGCTCATTCGGAGTTAGAATCGTATGAAAT	GAAGGTCGGAGTCAACGGATTCATTCGGAGTTAGAATCGTATGAAAC	AGGCAGGAAATGGCTTCTCAGTAA	A|G
Chr13-34339702	GAAGGTGACCAAGTTCATGCTCTCTGGAATTGCCGACTGCA	GAAGGTCGGAGTCAACGGATTCTCTGGAATTGCCGACTGCT	ATGGTCTAAGAATGGTATTCCAGTGC	A|T
Chr13-6407723	GAAGGTGACCAAGTTCATGCTGTCACAGTATTCTCCTGAATCTTTGAATCA	GAAGGTCGGAGTCAACGGATTGTCACAGTATTCTCCTGAATCTTTGAATCG	GAATATTAATTGCTAAGAATGGAGGAGTCC	A|G
Chr1-55623523	GAAGGTGACCAAGTTCATGCTGGCGCTCTTCTTTAGCCCTGA	GAAGGTCGGAGTCAACGGATTGCGCTCTTCTTTAGCCCTGC	TGAAACAAATGAAATGATTACCTACCTC	A|C
Chr16-43018260	GAAGGTGACCAAGTTCATGCTGTCATGGATCCACACCTCCTATC	GAAGGTCGGAGTCAACGGATTTCATGGATCCACACCTCCTATG	ATTGTTCTGCTACCATTTGACCTTAT	C|G
Chr16-66004509	GAAGGTGACCAAGTTCATGCTGTAATCATCATTAATTTGATTCATCAC	GAAGGTCGGAGTCAACGGATTGTAATCATCATTAATTTGATTCATCAT	ACACAAAGRCTTTGAGTGAAGTATTT	G|A
Chr1-73862970	GAAGGTGACCAAGTTCATGCTCATAGAGACCATCAACAGAGAGTTTT	GAAGGTCGGAGTCAACGGATTCATAGAGACCATCAACAGAGAGTTTC	CCATGTGTCTTTTGACACCAGCTA	T|C
Chr18-11319799	GAAGGTGACCAAGTTCATGCTGTYTTGGATATYTCAACCTCACT	GAAGGTCGGAGTCAACGGATTTYTTGGATATYTCAACCTCACC	CRGTTTGACCCAAATTATAACATTA	A|G
Chr18-27339793	GAAGGTGACCAAGTTCATGCTTAGGATATGTATATGGCTGAGATACGC	GAAGGTCGGAGTCAACGGATTAGTAGGATATGTATATGGCTGAGATACGT	AGGAATTTTGTCGGACTGGTGTAA	C|T
Chr19-8308837	GAAGGTGACCAAGTTCATGCTTGGAGTGTAGAATGAAGCTGGTGG	GAAGGTCGGAGTCAACGGATTTGGAGTGTAGAATGAAGCTGGTGA	CTCTCAATAGCATCCCAAAAGCTG	G|A
Chr20-7711682	GAAGGTGACCAAGTTCATGCTGGATTCCAACAAAGAACCAACTACTA	GAAGGTCGGAGTCAACGGATTGATTCCAACAAAGAACCAACTACTG	GATCTTTTCCAGCCCAATTACCTT	T|C
Chr20-9861983	GAAGGTGACCAAGTTCATGCTAGTAATCCCAGCGAATTCCACG	GAAGGTCGGAGTCAACGGATTCAGTAATCCCAGCGAATTCCACA	TGAGAAACTTAAAAGCTCCAGCCAA	G|A
Chr2-114570305	GAAGGTGACCAAGTTCATGCTCTATTAAGTTTAGCCCATCAGGATG	GAAGGTCGGAGTCAACGGATTACTATTAAGTTTAGCCCATCAGGATT	GAGGTTTCTGCTTCCTTAATCTGC	G|T
Chr2-12538713	GAAGGTGACCAAGTTCATGCTTGTGGAGTAAGGACACATTGACTAATTCT	GAAGGTCGGAGTCAACGGATTTGTGGAGTAAGGACACATTGACTAATTCG	TCTTCTTCACCTTCCAGTAATTCCTTAT	A|C
Chr2-140839794	GAAGGTGACCAAGTTCATGCTAGAGGAMTGAGTGTTAAGAGC	GAAGGTCGGAGTCAACGGATTCAGAGGAMTGAGTGTTAAGAGT	GGAATTTGATTGAACTGAAAGAA	G|A
Chr2-77710898	GAAGGTGACCAAGTTCATGCTTGTGATCTTCTCATTGATGGATGGATCG	GAAGGTCGGAGTCAACGGATTTGTGATCTTCTCATTGATGGATGGATCA	TATGAGATCATCAACATACCACAAAACC	G|A
Chr3-153114895	GAAGGTGACCAAGTTCATGCTTCAGCTTGCACAGTCAGGATATATAAT	GAAGGTCGGAGTCAACGGATTTCAGCTTGCACAGTCAGGATATATAAC	CACCTTTAGTCATCTTCCACGAGTCT	A|G
Chr3-67201341	GAAGGTGACCAAGTTCATGCTCATATAGGCAATGGTTAGACAACTCT	GAAGGTCGGAGTCAACGGATTCATATAGGCAATGGTTAGACAACTCA	ATCACACTTCAATGTTTCTCCTTCTAC	T|A
Chr4-103337174	GAAGGTGACCAAGTTCATGCTGCTTCATCTTCATCAACCTGACCAAATC	GAAGGTCGGAGTCAACGGATTGCTTCATCTTCATCAACCTGACCAAATT	GGAGAAGAGAACAGATGCTGATTTAAAT	C|T
Chr4-57124129	GAAGGTGACCAAGTTCATGCTCCATCCCAGAGTACCACTGCG	GAAGGTCGGAGTCAACGGATTTCCATCCCAGAGTACCACTGCA	AAGTTGGAGTGTTATATGGAGCACTGTA	G|A
Chr5-47997902	GAAGGTGACCAAGTTCATGCTATTTCGCTAGTGGAGTTTGCG	GAAGGTCGGAGTCAACGGATTCATTTCGCTAGTGGAGTTTGCA	AGTGATATGCTGATACTACCAAAGAAGTT	C|T
Chr8-90715849	GAAGGTGACCAAGTTCATGCTCAGCGGCCTCGTCAAAGCA	GAAGGTCGGAGTCAACGGATTCAGCGGCCTCGTCAAAGCC	GGCGGTGAGACTTTGTTGTTGAGAG	T|G
Chr9-22416891	GAAGGTGACCAAGTTCATGCTCCTGATCACCCTGCACACTCTT	GAAGGTCGGAGTCAACGGATTCCTGATCACCCTGCACACTCTG	GGTCTAGAATTCAAGCTCATACCTGTC	T|G
Chr9-24025081	GAAGGTGACCAAGTTCATGCTCATGGAGCCAGGACTTTTAGGTCA	GAAGGTCGGAGTCAACGGATTCATGGAGCCAGGACTTTTAGGTCG	CGAGCTGCAATAAACCCAACTTAA	A|G

## Sheet: Supplementary Excel 2
Chr	Pos	Ref	Alt	Func.refGene	Gene.refGene	GeneDetail.refGene	ExonicFunc.refGene	AAChange.refGene	N	Nind	Nratio	p	q	NAllele	NGeno	He	Ho	Shannon-Index	Fis	Nei's-genetic-diversity	PIC	chr_pos	Nvar_seq	var_seq	FPr1(5'-3')	Tm	Size	RPr1(5'-3')	Tm	Size	PSize	Start	End	FPr2(5'-3')	Tm	Size	RPr2(5'-3')	Tm	Size	PSize	Start	End	FPr3(5'-3')	Tm	Size	RPr3(5'-3')	Tm	Size	PSize
Chr1	263040	T	A	intergenic	geneJL019698;geneJL019699	dist=10955;dist=54908	.	.	44	50	0.88	0.704545	0.295455	A:26,T:62	AA:5,TA:16,TT:23	0.416322	0.363636	0.875663	0.126551	0.208161	0.32966	Chr1_263040	TTTATTTCATTGAGGATCATATTCAATACATTAAAATTAGTTAAATAAATAATTATACTAATAGTCTAATTGTAAGAAGAAGAGCGGCGTTTTTCATTAACATAAAAAGACGTTCAGAGAAGAGCATTATTGGGGAACTCGAGAGCCGCCGTAGTCCCCGGGCTGAGAATCGGGAAACCAAACCACGCTGTTGTATACGCCGACAGCAGCGATGGAGACGATAGAACCTCGCCATTATTAATGTTGCCGGTGTTCGACGCCGGCGTCATTCCAGCTACCTCCCCTCCGGCATGCAACGCCGGCAAGTAGAGCGTGGGCGGCGGCGCCCGGTNTGTCATCGGGCGCGGCGGTCTTGGTGTCCCGGTGAGACGTTGGACGAGTTGGCGAAAGCCACGTGGA…	TTTATTTCATTGAGGATCATATTCAATACATTAAAATTAGTTAAATAAATAATTATACTAATAGTCTAATTGTAAGAAGAAGAGCGGCGTTTTTCATTAACATAAAAAGACGTTCAGAGAAGAGCATTATTGGGGAACTCGAGAGCCGCCGTAGTCCCCGGGCTGAGAATCGGGAAACCAAACCACGCTGTTGTATACGCCGACAGCAGCGATGGAGACGATAGAACCTCGCCATTATTAATGTTGCCGGTGTTCGACGCCGGCGTCATTCCAGCTACCTCCCCTCCGGCATGCAACGCCGGCAAGTAGAGCGTGGGCGGCGGCGCCCGGTNTGTCATCGGGCGCGGCGGTCTTGGTGTCCCGGTGAGACGTTGGACGAGTTGGCGAAAGCCACGTGGA…	cgtcattccagctacctccc	59.895	20	cacacaaattccgccggga[A|T]	62.195	20	259	262803	263061	ggtgagacgttggacgagtt	59.968	20	cacacaaattccgccggga[A|T]	62.195	20	160	262902	263061	tgagacgttggacgagttgg	59.968	20	cacacaaattccgccggga[A|T]	62.195	20	158
Chr1	263122	C	G	intergenic	geneJL019698;geneJL019699	dist=11037;dist=54826	.	.	45	50	0.9	0.677778	0.322222	C:61,G:29	CC:22,CG:17,GG:6	0.43679	0.377778	0.906782	0.135105	0.218395	0.341397	Chr1_263122	AGCGGCGTTTTTCATTAACATAAAAAGACGTTCAGAGAAGAGCATTATTGGGGAACTCGAGAGCCGCCGTAGTCCCCGGGCTGAGAATCGGGAAACCAAACCACGCTGTTGTATACGCCGACAGCAGCGATGGAGACGATAGAACCTCGCCATTATTAATGTTGCCGGTGTTCGACGCCGGCGTCATTCCAGCTACCTCCCCTCCGGCATGCAACGCCGGCAAGTAGAGCGTGGGCGGCGGCGCCCGGTNTGTCATCGGGCGCGGCGGTCTTGGTGTCCCGGTGAGACGTTGGACGAGTTGGCGAAAGCCACGTGGATCCACGCGATACACTCTAGGCGGGGGAGGCTCTGGCCGCCTCCACGGCTTCGTCGGTGGCTTCCGCACAGAGTGAAGGCCGG…	AGCGGCGTTTTTCATTAACATAAAAAGACGTTCAGAGAAGAGCATTATTGGGGAACTCGAGAGCCGCCGTAGTCCCCGGGCTGAGAATCGGGAAACCAAACCACGCTGTTGTATACGCCGACAGCAGCGATGGAGACGATAGAACCTCGCCATTATTAATGTTGCCGGTGTTCGACGCCGGCGTCATTCCAGCTACCTCCCCTCCGGCATGCAACGCCGGCAAGTAGAGCGTGGGCGGCGGCGCCCGGTNTGTCATCGGGCGCGGCGGTCTTGGTGTCCCGGTGAGACGTTGGACGAGTTGGCGAAAGCCACGTGGATCCACGCGATACACTCTAGGCGGGGGAGGCTCTGGCCGCCTCCACGGCTTCGTCGGTGGCTTCCGCACAGAGTGAAGGCCGG…	ctgtaaaagatgtttgagtggtgg[C|G]	60.79	25	aaataattccccatctcactccgat	59.926	25	52	263098	263149	ctgtaaaagatgtttgagtggtgg[C|G]	60.79	25	tgaatttttgctgagaacatgacgt	60.221	25	218	263098	263315	ctgtaaaagatgtttgagtggtgg[C|G]	60.79	25	tgctgagaacatgacgtttatttga	59.532	25	210
Chr1	604758	G	A	exonic	geneJL019704	.	synonymous SNV	geneJL019704:JL019704:exon3:c.C1206T:p.Y402Y	41	50	0.82	0.902439	0.097561	A:8,G:74	AA:2,GA:4,GG:35	0.176086	0.097561	0.461216	0.445946	0.088043	0.160583	Chr1_604758	TAGGGCTGTGTTTGGACGTTAAAAATGTAATGAAAGGGGAAAAAACCATGGCATAAATCACTGATTACAATTTTATAATTAGCAGGAATTTTGAAATTTTATCAAACAAAGCATAAAGTCTTACATAGCAGGACTTAATGCCTTCCTTCAATGGTGCGATGGGATGTGATCCTATGGTATTGCCTCTGCACTGCAAATGGTTTAAGAATTAAAGAAAGGACACCATGCGATGCAAATCNTAACGGGTTAAGGCTGATAAAAATGGTGCTAAAAGGTTAAAGAACTGTTCCAGCTATATCATAACGGGTTAAAGAACTGTTTTGTATACAAATGAAATTAGCTTTGCAATTTGCCTGAAAGTAAATTTCATTTGACCTTCTATTTGAGTAAGAGCTTGAC…	TAGGGCTGTGTTTGGACGTTAAAAATGTAATGAAAGGGGAAAAAACCATGGCATAAATCACTGATTACAATTTTATAATTAGCAGGAATTTTGAAATTTTATCAAACAAAGCATAAAGTCTTACATAGCAGGACTTAATGCCTTCCTTCAATGGTGCGATGGGATGTGATCCTATGGTATTGCCTCTGCACTGCAAATGGTTTAAGAATTAAAGAAAGGACACCATGCGATGCAAATCNTAACGGGTTAAGGCTGATAAAAATGGTGCTAAAAGGTTAAAGAACTGTTCCAGCTATATCATAACGGGTTAAAGAACTGTTTTGTATACAAATGAAATTAGCTTTGCAATTTGCCTGAAAGTAAATTTCATTTGACCTTCTATTTGAGTAAGAGCTTGAC…	atccctgtagatctctccagttgag[G|A]	62.85	26	cacacagtatgaagttttgatgggaa	60.016	26	203	604733	604935	atccctgtagatctctccagttgag[G|A]	62.85	26	acagtcaccagctctttcatattttg	60.072	26	96	604733	604828	atccctgtagatctctccagttgag[G|A]	62.85	26	cacagtcaccagctctttcatatttt	60.072	26	97
Chr1	604939	T	A	exonic	geneJL019704	.	nonsynonymous SNV	geneJL019704:JL019704:exon3:c.A1025T:p.Y342F	41	50	0.82	0.902439	0.097561	A:8,T:74	AA:2,TA:4,TT:35	0.176086	0.097561	0.461216	0.445946	0.088043	0.160583	Chr1_604939	GCCTCTGCACTGCAAATGGTTTAAGAATTAAAGAAAGGACACCATGCGATGCAAATCNTAACGGGTTAAGGCTGATAAAAATGGTGCTAAAAGGTTAAAGAACTGTTCCAGCTATATCATAACGGGTTAAAGAACTGTTTTGTATACAAATGAAATTAGCTTTGCAATTTGCCTGAAAGTAAATTTCATTTGACCTTCTATTTGAGTAAGAGCTTGACATAATTAGTTTGAATTCAGGAGTANCAATACAATCGTTCACAACTAATGTCGTGTGGAGGTAGCTCTACTTAGCGCATCCCTGTAGATCTCTCCAGTTGAGNTAAACCAGTCCTGCTTTATAGTGAGTTAAAGCACCTGCAACAACCAAAATATGAAAGAGCTGGTGACTGTGACCGGCAA…	GCCTCTGCACTGCAAATGGTTTAAGAATTAAAGAAAGGACACCATGCGATGCAAATCNTAACGGGTTAAGGCTGATAAAAATGGTGCTAAAAGGTTAAAGAACTGTTCCAGCTATATCATAACGGGTTAAAGAACTGTTTTGTATACAAATGAAATTAGCTTTGCAATTTGCCTGAAAGTAAATTTCATTTGACCTTCTATTTGAGTAAGAGCTTGACATAATTAGTTTGAATTCAGGAGTANCAATACAATCGTTCACAACTAATGTCGTGTGGAGGTAGCTCTACTTAGCGCATCCCTGTAGATCTCTCCAGTTGAGNTAAACCAGTCCTGCTTTATAGTGAGTTAAAGCACCTGCAACAACCAAAATATGAAAGAGCTGGTGACTGTGACCGGCAA…	tcccatcaaaacttcatactgtgtggta[T|A]	62.676	29	tccaaaatcctgaataccgatcaataag	59.803	28	146	604911	605056	tcccatcaaaacttcatactgtgtggta[T|A]	62.676	29	cttccaaaatcctgaataccgatcaata	59.803	28	148	604911	605058	tcccatcaaaacttcatactgtgtggta[T|A]	62.676	29	caaaatcctgaataccgatcaataaggg	60.529	28	144
Chr1	726414	C	A	intronic	geneJL019706	.	.	.	49	50	0.98	0.857143	0.142857	A:14,C:84	AA:6,CA:2,CC:41	0.244898	0.040816	0.591673	0.833333	0.122449	0.21491	Chr1_726414	GAACTTTCGGATGTATACTTTAAGCTATAAATAATGTCGGTTTTCTGCAATGCATTGCAATGATTTTGCAGGGATTAAATCCTCTTATGTTCACGTTTGCTATAATTGCGAATGCAACCTACGTCGGGAGGTATATAATTATATGCATCATTCCTTAATTAAGTGCGTCAATACATATTAATTTATTAACTTGGCCTTAAGATAACTCATTTTAAAATATGTACGTATAATCAATCAAATAAAACAGCATGCCTCCTTGTTTCAATATTTATAAATAATTCCTTTTTTTACCATTTTTTTTCCCTGAATGCAGCATACTGATGAGGAGTATTGAATGGAAAGTGCTAAAGGCAAACGCACCTTGGTTGTTGGATGCATTTGTTTGTGTGCTGCTCGATC…	GAACTTTCGGATGTATACTTTAAGCTATAAATAATGTCGGTTTTCTGCAATGCATTGCAATGATTTTGCAGGGATTAAATCCTCTTATGTTCACGTTTGCTATAATTGCGAATGCAACCTACGTCGGGAGGTATATAATTATATGCATCATTCCTTAATTAAGTGCGTCAATACATATTAATTTATTAACTTGGCCTTAAGATAACTCATTTTAAAATATGTACGTATAATCAATCAAATAAAACAGCATGCCTCCTTGTTTCAATATTTATAAATAATTCCTTTTTTTACCATTTTTTTTCCCTGAATGCAGCATACTGATGAGGAGTATTGAATGGAAAGTGCTAAAGGCAAACGCACCTTGGTTGTTGGATGCATTTGTTTGTGTGCTGCTCGATC…	gatcttgggacgaccttaacag[C|A]	61.23	23	agatacgtcatcaccgtcaactt	59.807	23	123	726392	726514	gatcttgggacgaccttaacag[C|A]	61.23	23	ttcaagcaattgtcttcttggcc	60.244	23	151	726392	726542	gatcttgggacgaccttaacag[C|A]	61.23	23	gatacgtcatcaccgtcaacttg	59.697	23	122
Chr1	726466	T	C	exonic	geneJL019706	.	synonymous SNV	geneJL019706:JL019706:exon7:c.T513C:p.T171T	49	50	0.98	0.897959	0.102041	C:10,T:88	CC:2,TC:6,TT:41	0.183257	0.122449	0.475432	0.331818	0.091628	0.166465	Chr1_726466	CATTGCAATGATTTTGCAGGGATTAAATCCTCTTATGTTCACGTTTGCTATAATTGCGAATGCAACCTACGTCGGGAGGTATATAATTATATGCATCATTCCTTAATTAAGTGCGTCAATACATATTAATTTATTAACTTGGCCTTAAGATAACTCATTTTAAAATATGTACGTATAATCAATCAAATAAAACAGCATGCCTCCTTGTTTCAATATTTATAAATAATTCCTTTTTTTACCATTTTTTTTCCCTGAATGCAGCATACTGATGAGGAGTATTGAATGGAAAGTGCTAAAGGCAAACGCACCTTGGTTGTTGGATGCATTTGTTTGTGTGCTGCTCGATCTATTTGTATCCTTAATTAATTTCTTAATTTTCACCTTTAATGATAGTTATAT…	CATTGCAATGATTTTGCAGGGATTAAATCCTCTTATGTTCACGTTTGCTATAATTGCGAATGCAACCTACGTCGGGAGGTATATAATTATATGCATCATTCCTTAATTAAGTGCGTCAATACATATTAATTTATTAACTTGGCCTTAAGATAACTCATTTTAAAATATGTACGTATAATCAATCAAATAAAACAGCATGCCTCCTTGTTTCAATATTTATAAATAATTCCTTTTTTTACCATTTTTTTTCCCTGAATGCAGCATACTGATGAGGAGTATTGAATGGAAAGTGCTAAAGGCAAACGCACCTTGGTTGTTGGATGCATTTGTTTGTGTGCTGCTCGATCTATTTGTATCCTTAATTAATTTCTTAATTTTCACCTTTAATGATAGTTATAT…	cagttcgcatactacaagtttgctac[T|C]	61.733	27	ataagcttctaagtaatcatagggcgt	60.039	27	159	726440	726598	cagttcgcatactacaagtttgctac[T|C]	61.733	27	aaaggcaattaaggatggataagcttc	60.202	27	177	726440	726616	cagttcgcatactacaagtttgctac[T|C]	61.733	27	aggcaattaaggatggataagcttcta	60.202	27	175
Chr1	975923	A	C	intergenic	geneJL009704;geneJL009705	dist=140790;dist=15418	.	.	37	50	0.74	0.932432	0.067568	A:69,C:5	AA:34,AC:1,CC:2	0.126004	0.027027	0.35678	0.785507	0.063002	0.118066	Chr1_975923	CCATAACCCACCCCGATATCTCAGTTTCTGTCAACAGACTATGCTAACAGATGCACAAATCTCTCCACATCCATCATCAACAACTCAAACGCCTATTACGATACTTGAAAGGCACACCAAATTATGGCACACTACTCTCCCCAGGAACTCTAGAATTACAAGCTTACGCTACCTCTGATTGGGTTTGAGATCAATCTGACAGAAAATCTACATTAGGATACTGCGACTTCCTCACCTTATTTCCTGGCAAGTTAAGAAACAATCTACACTTGCACAGTCCTCCACTGAAGCCCAGTATTGTGCTCTAGCAACAGCAGCAGCAGACATTATATGGCTTCGCAGACTTCTTGAAGATTTTAATGTTACACCTGCTTCACCAGCAACCCTGTACTGTGACAA…	CCATAACCCACCCCGATATCTCAGTTTCTGTCAACAGACTATGCTAACAGATGCACAAATCTCTCCACATCCATCATCAACAACTCAAACGCCTATTACGATACTTGAAAGGCACACCAAATTATGGCACACTACTCTCCCCAGGAACTCTAGAATTACAAGCTTACGCTACCTCTGATTGGGTTTGAGATCAATCTGACAGAAAATCTACATTAGGATACTGCGACTTCCTCACCTTATTTCCTGGCAAGTTAAGAAACAATCTACACTTGCACAGTCCTCCACTGAAGCCCAGTATTGTGCTCTAGCAACAGCAGCAGCAGACATTATATGGCTTCGCAGACTTCTTGAAGATTTTAATGTTACACCTGCTTCACCAGCAACCCTGTACTGTGACAA…	aaaacacagatgtcgactatcacttcatac	61.83	30	tgataatgagtgttgagatgatggactga[T|G]	62.725	30	85	975870	975954	caaaacacagatgtcgactatcacttcata	61.829	30	tgataatgagtgttgagatgatggactga[T|G]	62.725	30	86	975869	975954	gattgcatccaaaataaagctatctcagtc	61.352	30	tgataatgagtgttgagatgatggactga[T|G]	62.725	30	53
Chr1	1366566	C	T	downstream	geneJL009708	dist=1119	.	.	46	50	0.92	0.75	0.25	C:69,T:23	CC:30,CT:9,TT:7	0.375	0.195652	0.811278	0.478261	0.1875	0.304688	Chr1_1366566	TAAATAAATTTGCATAATCATTTCGATGCCATAAAGAGACAACTTGCATAAAAATATTTGAAAAAAAAACTAGCTATTTCTTATGATAATTATAAGTACGATTCTTATATAAATTGGAGGTACACAAAATTCAAAGTGAATCTAAAAGTTAAAAGCTTTGTGCATGCACCCATAATATAATCCTAGCATGGGCAATTTTCCTCTCTCAAAAATCTTAGATGGTAAAGTACTAATTTCATGCTCAACACTTCACATACATGATNGAAAGACAAACAAATACNAGTTTTTTTGAAACAAGGGAGCTAATCTTCTAGTGTTAGGTATGCTTGTTGCTTGTCTTGGTATATAAGAATAATAAACTAGATTACATCAANTCCTTGAAGTATGAACCGCAATTGA…	TAAATAAATTTGCATAATCATTTCGATGCCATAAAGAGACAACTTGCATAAAAATATTTGAAAAAAAAACTAGCTATTTCTTATGATAATTATAAGTACGATTCTTATATAAATTGGAGGTACACAAAATTCAAAGTGAATCTAAAAGTTAAAAGCTTTGTGCATGCACCCATAATATAATCCTAGCATGGGCAATTTTCCTCTCTCAAAAATCTTAGATGGTAAAGTACTAATTTCATGCTCAACACTTCACATACATGATNGAAAGACAAACAAATACNAGTTTTTTTGAAACAAGGGAGCTAATCTTCTAGTGTTAGGTATGCTTGTTGCTTGTCTTGGTATATAAGAATAATAAACTAGATTACATCAANTCCTTGAAGTATGAACCGCAATTGA…	gtatgcttgttgcttgtcttggtata	59.907	26	cttgtgttggcttgataaagctcca[G|A]	62.399	26	208	1366386	1366593	aaacaagggagctaatcttctagtgt	60.013	26	cttgtgttggcttgataaagctcca[G|A]	62.399	26	237	1366357	1366593	aacaagggagctaatcttctagtgtt	60.013	26	cttgtgttggcttgataaagctcca[G|A]	62.399	26	236
Chr1	1366623	G	C	downstream	geneJL009708	dist=1062	.	.	48	50	0.96	0.927083	0.072917	C:7,G:89	CC:1,GC:5,GG:42	0.1352	0.104167	0.376715	0.229535	0.0676	0.12606	Chr1_1366623	TTGAAAAAAAAACTAGCTATTTCTTATGATAATTATAAGTACGATTCTTATATAAATTGGAGGTACACAAAATTCAAAGTGAATCTAAAAGTTAAAAGCTTTGTGCATGCACCCATAATATAATCCTAGCATGGGCAATTTTCCTCTCTCAAAAATCTTAGATGGTAAAGTACTAATTTCATGCTCAACACTTCACATACATGATNGAAAGACAAACAAATACNAGTTTTTTTGAAACAAGGGAGCTAATCTTCTAGTGTTAGGTATGCTTGTTGCTTGTCTTGGTATATAAGAATAATAAACTAGATTACATCAANTCCTTGAAGTATGAACCGCAATTGATGTTGGTTAGTTTGTTAAAAACACTACATTTAGGCTCCTAAGATTAAATGGGATAAT…	TTGAAAAAAAAACTAGCTATTTCTTATGATAATTATAAGTACGATTCTTATATAAATTGGAGGTACACAAAATTCAAAGTGAATCTAAAAGTTAAAAGCTTTGTGCATGCACCCATAATATAATCCTAGCATGGGCAATTTTCCTCTCTCAAAAATCTTAGATGGTAAAGTACTAATTTCATGCTCAACACTTCACATACATGATNGAAAGACAAACAAATACNAGTTTTTTTGAAACAAGGGAGCTAATCTTCTAGTGTTAGGTATGCTTGTTGCTTGTCTTGGTATATAAGAATAATAAACTAGATTACATCAANTCCTTGAAGTATGAACCGCAATTGATGTTGGTTAGTTTGTTAAAAACACTACATTTAGGCTCCTAAGATTAAATGGGATAAT…	tgcttgttgcttgtcttggtatataag	60.148	27	gtgggaatcacctccaaggaagataa[C|G]	62.654	27	263	1366389	1366651	caatgtgagcagatctacttcaaagtt	60.095	27	gtgggaatcacctccaaggaagataa[C|G]	62.654	27	53	1366599	1366651	gcttgttgcttgtcttggtatataaga	59.934	27	gtgggaatcacctccaaggaagataa[C|G]	62.654	27	262
Chr1	1735421	T	C	intergenic	geneJL028021;geneJL009711	dist=26715;dist=186066	.	.	40	50	0.8	0.6875	0.3125	C:55,T:25	CC:25,TC:5,TT:10	0.429688	0.125	0.896038	0.709091	0.214844	0.337372	Chr1_1735421	ATGTAATGAACAAAACAATACTTTTACAGCTAATCCTATACAATATTAATTGAAATTTGGCGACACGAAGCTGAGCGCGTAGGAGGCTAGAAACCAGAGTCTGCATTATTTTTGGTTGAATAAGGAACTAACCGATAAAAATGCAATGCAAAATGCAGCTCCATGCTAGCATGGCAACCTTTATTTACTTAAGTGTGGGGCACACCATACCTTGGAATCTATATACTAGCTTTTGCATCAACAGACAGGGCACCATTCTTTAAAACTCTTATCAGCAATAAAATAAACCAAGTAAAATGGTATAATGGCACTATATACATAGATCAGCATCCCATACACAACTATTGATACATGAGTAGGAAGATAAGGTTAACNGTATGGAAGAGGCATCATCAGCTC…	ATGTAATGAACAAAACAATACTTTTACAGCTAATCCTATACAATATTAATTGAAATTTGGCGACACGAAGCTGAGCGCGTAGGAGGCTAGAAACCAGAGTCTGCATTATTTTTGGTTGAATAAGGAACTAACCGATAAAAATGCAATGCAAAATGCAGCTCCATGCTAGCATGGCAACCTTTATTTACTTAAGTGTGGGGCACACCATACCTTGGAATCTATATACTAGCTTTTGCATCAACAGACAGGGCACCATTCTTTAAAACTCTTATCAGCAATAAAATAAACCAAGTAAAATGGTATAATGGCACTATATACATAGATCAGCATCCCATACACAACTATTGATACATGAGTAGGAAGATAAGGTTAACNGTATGGAAGAGGCATCATCAGCTC…	attcagacttagcatctcaagaatgc	59.74	26	ctagctggaccaatcagaagaagag[A|G]	62.032	26	116	1735333	1735448	agatcagcatcccatacacaactatt	60.183	26	ctagctggaccaatcagaagaagag[A|G]	62.032	26	208	1735241	1735448	gatcagcatcccatacacaactattg	60.073	26	ctagctggaccaatcagaagaagag[A|G]	62.032	26	207
Chr1	2457213	C	T	intergenic	geneJL009723;geneJL009724	dist=85033;dist=38805	.	.	46	50	0.92	0.836957	0.163043	C:77,T:15	CC:34,CT:9,TT:3	0.272921	0.195652	0.641541	0.283117	0.13646	0.235678	Chr1_2457213	ATTTCTTTTGACCTATTCTATACAGGTTAANATCATCAAGTAATATCATGACAAACAANCTTAAATATGTCAAAAATTCTTAGAGGATTCAATTCAACCTCTTCCATACAGGTTAATGTCATCAAGTAACACTTTGATAAACAACCTCGGATGGGTCAAAAATATTTCACAACTTCAATTCGACCCCTTCCATACAGGTTAATATCATCAAGTGACACTTTGATAAACAACCTCGGATGGGTCAAAAATATTTCANAACTTCAATTCGACCCCTTCCATACAGGTTAATGTCATCAAGTGACACATTGACAAACAACGTCGGATGGGTCAAAAATCNTTTGTGAATTCATTTCGANTCCTTCCATACAGGTTAATGTCATCAAGTAACACTTGAAAAAT…	ATTTCTTTTGACCTATTCTATACAGGTTAANATCATCAAGTAATATCATGACAAACAANCTTAAATATGTCAAAAATTCTTAGAGGATTCAATTCAACCTCTTCCATACAGGTTAATGTCATCAAGTAACACTTTGATAAACAACCTCGGATGGGTCAAAAATATTTCACAACTTCAATTCGACCCCTTCCATACAGGTTAATATCATCAAGTGACACTTTGATAAACAACCTCGGATGGGTCAAAAATATTTCANAACTTCAATTCGACCCCTTCCATACAGGTTAATGTCATCAAGTGACACATTGACAAACAACGTCGGATGGGTCAAAAATCNTTTGTGAATTCATTTCGANTCCTTCCATACAGGTTAATGTCATCAAGTAACACTTGAAAAAT…	ttcaggtcaaaaatctgaagcggatt[C|T]	62.383	27	tatgaatcatgtcgaaagcaatccatc	60.308	27	268	2457187	2457454	ttcaggtcaaaaatctgaagcggatt[C|T]	62.383	27	catcttgcatttttgacctatccaaga	60.363	27	245	2457187	2457431	ttcaggtcaaaaatctgaagcggatt[C|T]	62.383	27	aatccatcttgcatttttgacctatcc	60.418	27	249
Chr1	2490413	T	C	intergenic	geneJL009723;geneJL009724	dist=118233;dist=5605	.	.	34	50	0.68	0.852941	0.147059	C:10,T:58	CC:4,TC:2,TT:28	0.250865	0.058824	0.602431	0.765517	0.125433	0.219398	Chr1_2490413	NCTTCCNTGATCATAGTTTTGTGCGCCCATNAAGATCTATTCTCTCAAACTATATTTGTCGCAAAGGTTAATAAACCCGTAAATTTNATTAACATTGAAGATGTTATTATTTTCAATTATTTGATATGTATTTTTTTATGATAGAGATGATATCATCCAAAAATAGGAGGNCACTTGATATATTATTGAAAACTCTAATAGTTGAAGCACGAATCTTGATATCGAAAATAATTTGATTCNGAGTNGAGNCTAGCCCAGATCAANCACTTAAAATATCATTAAAAACTTTGAGATATCAATCGAATTCCTAAATAGCTCATAAATATNAAGTGTTTATAGTCAAATCGAGCTTCTTGATGAGCCNGATCTAACAAGCCTAAGATCTCCAAATTCCGACTT…	NCTTCCNTGATCATAGTTTTGTGCGCCCATNAAGATCTATTCTCTCAAACTATATTTGTCGCAAAGGTTAATAAACCCGTAAATTTNATTAACATTGAAGATGTTATTATTTTCAATTATTTGATATGTATTTTTTTATGATAGAGATGATATCATCCAAAAATAGGAGGNCACTTGATATATTATTGAAAACTCTAATAGTTGAAGCACGAATCTTGATATCGAAAATAATTTGATTCNGAGTNGAGNCTAGCCCAGATCAANCACTTAAAATATCATTAAAAACTTTGAGATATCAATCGAATTCCTAAATAGCTCATAAATATNAAGTGTTTATAGTCAAATCGAGCTTCTTGATGAGCCNGATCTAACAAGCCTAAGATCTCCAAATTCCGACTT…	ctaagatctccaaattccgacttcatt	59.503	27	gaggggctgtttataggttatgtgag[A|G]	62.266	27	153	2490289	2490441	aagatctccaaattccgacttcatttg	60.362	27	gaggggctgtttataggttatgtgag[A|G]	62.266	27	151	2490291	2490441	ctaacaagcctaagatctccaaattcc	59.987	27	gaggggctgtttataggttatgtgag[A|G]	62.266	27	162
Chr1	3202423	A	G	intergenic	geneJL020229;geneJL020228	dist=31966;dist=199671	.	.	37	50	0.74	0.72973	0.27027	A:54,G:20	AA:26,AG:2,GG:9	0.394449	0.054054	0.841852	0.862963	0.197224	0.316654	Chr1_3202423	TGTGGTCAATCCATATAACTCCTCGAAATCTAAGGTGCTAATTGTTCGGTTATCCCAGTAAAGTCGAAACCCGCGGTGATTATCGTGTGTTGTTTTCGACGATAGTTAGTTCATAATAATAATAAAAAAAATGAAATGAAGAGTGGAACACCAGCGAGAACCGTTAAGAAGAATCATACTTGTCATTTTAAGGAGATGGGAAGGAACGGTTTCAGAACCAGAGGGGGGATCAATTGAGCGAGAAAATAAAATAAAATTTTCCTTTTTTTTGTCGATTTAAATTTTATTTGATTAAATTACAAACGAACTTAAAAAAAATGTGTATCTCTGTTGAACTCAACATTGCATAATATGAATATCATTTTTAAGCAAATTCAATATTCTGAATTCAATGACGCG…	TGTGGTCAATCCATATAACTCCTCGAAATCTAAGGTGCTAATTGTTCGGTTATCCCAGTAAAGTCGAAACCCGCGGTGATTATCGTGTGTTGTTTTCGACGATAGTTAGTTCATAATAATAATAAAAAAAATGAAATGAAGAGTGGAACACCAGCGAGAACCGTTAAGAAGAATCATACTTGTCATTTTAAGGAGATGGGAAGGAACGGTTTCAGAACCAGAGGGGGGATCAATTGAGCGAGAAAATAAAATAAAATTTTCCTTTTTTTTGTCGATTTAAATTTTATTTGATTAAATTACAAACGAACTTAAAAAAAATGTGTATCTCTGTTGAACTCAACATTGCATAATATGAATATCATTTTTAAGCAAATTCAATATTCTGAATTCAATGACGCG…	gcttttgaccgctcgacattcat[A|G]	61.963	24	gttggctttgaaacgtcgaaattc	60.086	24	87	3202400	3202486	gcttttgaccgctcgacattcat[A|G]	61.963	24	tgtacaacttgatgatcgaccgat	60.142	24	206	3202400	3202605	gcttttgaccgctcgacattcat[A|G]	61.963	24	tggctttgaaacgtcgaaattcat	60.261	24	85
Chr1	3459636	G	T	intronic	geneJL020226	.	.	.	44	50	0.88	0.727273	0.272727	G:24,T:64	GG:10,GT:4,TT:30	0.396694	0.090909	0.845351	0.770833	0.198347	0.318011	Chr1_3459636	TAGACAATATTTTTGATTGAAGTCACTTCCCTTAATTCAGACAATAAATCTAAATGATATCAGAGTTTTTCTTCATTATTTGTTGCATCAAAAATTTGGACCTTAGGACTGAGGATACTGATGCCAACTGGAATAATCGCCTCAATCTCAAAACACAAATTATAAGGTGTCTCATTAATTGTTGTTCTTGTAGTTGTTTGGTAAGCCCATAATACATTAGAGAGTTTGTCCACCCATTGCCCCTAGGCTTATCCAAACGTGTTTTCAAGCATTTTTAGAATTATTTGATTCGTGACCTCAATTTGACCATTTGTTTGGGGGTGTGTTACAGCTGTATGAACCAATTAAATAAGTAAATCTTTTGCAGAAGGATGTGAATTTTTTCCCCTTGAATTAAAT…	TAGACAATATTTTTGATTGAAGTCACTTCCCTTAATTCAGACAATAAATCTAAATGATATCAGAGTTTTTCTTCATTATTTGTTGCATCAAAAATTTGGACCTTAGGACTGAGGATACTGATGCCAACTGGAATAATCGCCTCAATCTCAAAACACAAATTATAAGGTGTCTCATTAATTGTTGTTCTTGTAGTTGTTTGGTAAGCCCATAATACATTAGAGAGTTTGTCCACCCATTGCCCCTAGGCTTATCCAAACGTGTTTTCAAGCATTTTTAGAATTATTTGATTCGTGACCTCAATTTGACCATTTGTTTGGGGGTGTGTTACAGCTGTATGAACCAATTAAATAAGTAAATCTTTTGCAGAAGGATGTGAATTTTTTCCCCTTGAATTAAAT…	cccttgaattaaatcccgttatctgtta	59.75	28	cctattgcaactggacaacgaaaattc[C|A]	62.932	28	145	3459521	3459665	cattgacttctgtgatttttgctaatgg	60.167	28	cctattgcaactggacaacgaaaattc[C|A]	62.932	28	61	3459605	3459665	gacttctgtgatttttgctaatggaatg	59.963	28	cctattgcaactggacaacgaaaattc[C|A]	62.932	28	57
Chr1	4141346	G	A	intergenic	geneJL018280;geneJL018281	dist=14809;dist=262752	.	.	38	50	0.76	0.921053	0.078947	A:6,G:70	AA:2,GA:2,GG:34	0.145429	0.052632	0.398459	0.638095	0.072715	0.134855	Chr1_4141346	ACAAATCAAATTAATTTTCTCCCTAGCGAGACTTATATCAAATCAAACCTCTCATTCCCTAGTGGATGACTTGAACCTTTTCCCTAGTGGAGAGTTCACTTTTTCATCCCTGGTGGAGCACCAAATCATCAATCAACAAATCAAATTAATTTTCTCCCTAGCGAGACTTATATCAAATCAAACCTCTCATTCCCTAGTGGATGACTTGAACCTTTTCCCTAGTGGAAGGTTCACCTACTCTATCCTTAGTGGATTTCCCTTTTACTCTCTTATGTCTTTGACATGAGTAGAGTCAAATTGCACTAAGCTCTTGATTCCTTCAACACCTTGGGTTGGGAATAGATCATTTCTTTTNGTGCTTGTGATTATTCGGTGTTGTTGATCATTTTAGTCAACACC…	ACAAATCAAATTAATTTTCTCCCTAGCGAGACTTATATCAAATCAAACCTCTCATTCCCTAGTGGATGACTTGAACCTTTTCCCTAGTGGAGAGTTCACTTTTTCATCCCTGGTGGAGCACCAAATCATCAATCAACAAATCAAATTAATTTTCTCCCTAGCGAGACTTATATCAAATCAAACCTCTCATTCCCTAGTGGATGACTTGAACCTTTTCCCTAGTGGAAGGTTCACCTACTCTATCCTTAGTGGATTTCCCTTTTACTCTCTTATGTCTTTGACATGAGTAGAGTCAAATTGCACTAAGCTCTTGATTCCTTCAACACCTTGGGTTGGGAATAGATCATTTCTTTTNGTGCTTGTGATTATTCGGTGTTGTTGATCATTTTAGTCAACACC…	tctcaacccctccatcttagacatag[G|A]	62.997	27	taggccaaaggaattcttagtgtctaa	60.038	27	61	4141320	4141380	tctcaacccctccatcttagacatag[G|A]	62.997	27	gccaaaggaattcttagtgtctaagag	59.935	27	58	4141320	4141377	tctcaacccctccatcttagacatag[G|A]	62.997	27	ataggccaaaggaattcttagtgtcta	59.873	27	62
Chr1	5631359	C	G	exonic	geneJL001935	.	synonymous SNV	geneJL001935:JL001935:exon2:c.C1071G:p.S357S	33	50	0.66	0.727273	0.272727	C:48,G:18	CC:18,CG:12,GG:3	0.396694	0.363636	0.845351	0.083333	0.198347	0.318011	Chr1_5631359	AGCAATGAAAATCACACTAGTATTGTTGCAAAGCTCATGGGATTGGGGCCAATTAACTCAGCNGGAGAAAGNTGTGTCAAAGGTCATAAACCAGTCAACAGNCANAAGAANNAAGNAAGNAAATATGGCAACTTTTTGCAATCNGCAAGAAACTCGCCCAGCTCTCGGAGCAGTATTAATCCCCATATGAAATCCGATTCCAGTTCAAGATTAGTGGTGAAAGAAACTCTACAGAAGACAGTTGAATNTGCTGAAGGCAATATGAGGCAGAAAATNGAACCGGNTCACANTGTGATAGAGAAGACANNGCAGAAGCTCGAGTNCCAGCATAACAACAAGGAAATAANAGATCTGAGACGTGTAATATTAGAAAGAAAGAATTCGGGGAAAACCTTGCGC…	AGCAATGAAAATCACACTAGTATTGTTGCAAAGCTCATGGGATTGGGGCCAATTAACTCAGCNGGAGAAAGNTGTGTCAAAGGTCATAAACCAGTCAACAGNCANAAGAANNAAGNAAGNAAATATGGCAACTTTTTGCAATCNGCAAGAAACTCGCCCAGCTCTCGGAGCAGTATTAATCCCCATATGAAATCCGATTCCAGTTCAAGATTAGTGGTGAAAGAAACTCTACAGAAGACAGTTGAATNTGCTGAAGGCAATATGAGGCAGAAAATNGAACCGGNTCACANTGTGATAGAGAAGACANNGCAGAAGCTCGAGTNCCAGCATAACAACAAGGAAATAANAGATCTGAGACGTGTAATATTAGAAAGAAAGAATTCGGGGAAAACCTTGCGC…	agaaagagctttaaagtctccatttgtg	60.478	28	gacctgatgtcacttcaagtttagaacat[G|C]	62.134	30	101	5631290	5631390	cagaaagagctttaaagtctccatttgtg	61.371	29	gacctgatgtcacttcaagtttagaacat[G|C]	62.134	30	102	5631289	5631390	cgtgtaatattagaaagaaagaattcgggg	60.918	30	gacctgatgtcacttcaagtttagaacat[G|C]	62.134	30	175
Chr1	5859777	G	A	intergenic	geneJL001934;geneJL001933	dist=140524;dist=32644	.	.	43	50	0.86	0.883721	0.116279	A:10,G:76	AA:1,GA:8,GG:34	0.205516	0.186047	0.51857	0.094737	0.102758	0.184398	Chr1_5859777	TTCNGGCCNGTTCTNNGCAATCAAGCCCGCAACCCATCCAAATTTCAAATTTTTNCCTCGCCACAATCGGGGGAAGAACATNGTCAATNGACAAATTNTTCTTTCANTTTNTGGCGTCGCACCCNTCNCTTTAGCCGTCNTGTTTTNNCTTNNCNGCAATCAGGGNAAGAACATCATCAACAGGAGAATTCTTCTTTCGATTTTCAGCNTCACACNCCTCTCTTTAGTCATCCNGTTTTCACTTTACCGCAATCGGGGGAAGAACATCGTCAACAGGCGAATTCTTCCTTTGATTTTNGACGTCACACCCCCCACTTTAGCCGTCCCATTTTTGCTTCACCGCAATCANGGGAAGAACATTGTCAACATGCAAATTTTGGCTTCGATTTTTGGCATCGC…	TTCNGGCCNGTTCTNNGCAATCAAGCCCGCAACCCATCCAAATTTCAAATTTTTNCCTCGCCACAATCGGGGGAAGAACATNGTCAATNGACAAATTNTTCTTTCANTTTNTGGCGTCGCACCCNTCNCTTTAGCCGTCNTGTTTTNNCTTNNCNGCAATCAGGGNAAGAACATCATCAACAGGAGAATTCTTCTTTCGATTTTCAGCNTCACACNCCTCTCTTTAGTCATCCNGTTTTCACTTTACCGCAATCGGGGGAAGAACATCGTCAACAGGCGAATTCTTCCTTTGATTTTNGACGTCACACCCCCCACTTTAGCCGTCCCATTTTTGCTTCACCGCAATCANGGGAAGAACATTGTCAACATGCAAATTTTGGCTTCGATTTTTGGCATCGC…	tcgacaacaggcaaattcttacttc	60.05	25	ggtgaagcaaaaacgggaagacaa[C|T]	62.848	25	75	5859729	5859803	aacaggcgaattcttcctttgattt	59.989	25	ggtgaagcaaaaacgggaagacaa[C|T]	62.848	25	256	5859548	5859803	acaggcgaattcttcctttgatttt	59.989	25	ggtgaagcaaaaacgggaagacaa[C|T]	62.848	25	255
Chr1	6951705	A	C	intergenic	geneJL001914;geneJL001913	dist=11583;dist=72645	.	.	44	50	0.88	0.602273	0.397727	A:53,C:35	AA:20,AC:13,CC:11	0.479081	0.295455	0.969606	0.383288	0.23954	0.364321	Chr1_6951705	AAGCTATAGTGTTGTAAGACATTGACTATGCATGCTTTCTTAAGTGTGGTGGGAAGACTTTAACACTCCTGAAGCAGCCCCCTATGCAGAGAAGATGCTAGGAGGTTGCCGAAATTTAAAATGACAAGAAGCTTAAAAAGAATCAAATGAATGTACTAATGAGCTTAAATTCAACTTAAAATGAAACAATTACTTGCATATAAAAAAAATGAATTGAACTTTTACATGNAACACATTGTATCAATCGGANCACAATAGTTCAGAATTGACATTTAATCAAGTACAAAACTTAATGACAAGGGACTTTATGAGAGCGTGTTTTCTAATATGAATAAGGCTTTCACAAACTCATGGTGAATCCAATGGTTGCTTACAAGCATGAATTGATTTGTCAAAGAA…	AAGCTATAGTGTTGTAAGACATTGACTATGCATGCTTTCTTAAGTGTGGTGGGAAGACTTTAACACTCCTGAAGCAGCCCCCTATGCAGAGAAGATGCTAGGAGGTTGCCGAAATTTAAAATGACAAGAAGCTTAAAAAGAATCAAATGAATGTACTAATGAGCTTAAATTCAACTTAAAATGAAACAATTACTTGCATATAAAAAAAATGAATTGAACTTTTACATGNAACACATTGTATCAATCGGANCACAATAGTTCAGAATTGACATTTAATCAAGTACAAAACTTAATGACAAGGGACTTTATGAGAGCGTGTTTTCTAATATGAATAAGGCTTTCACAAACTCATGGTGAATCCAATGGTTGCTTACAAGCATGAATTGATTTGTCAAAGAA…	ggtgaatccaatggttgcttacaa	60.022	24	gctacttagccttaggattgagc[T|G]	60.202	24	174	6951557	6951730	gggactttatgagagcgtgttttc	60.143	24	gctacttagccttaggattgagc[T|G]	60.202	24	227	6951504	6951730	taaggctttcacaaactcatggtg	59.722	24	gctacttagccttaggattgagc[T|G]	60.202	24	194
Chr1	6951768	T	A	intergenic	geneJL001914;geneJL001913	dist=11646;dist=72582	.	.	43	50	0.86	0.581395	0.418605	A:36,T:50	AA:12,TA:12,TT:19	0.48675	0.27907	0.980798	0.426667	0.243375	0.368287	Chr1_6951768	CACTCCTGAAGCAGCCCCCTATGCAGAGAAGATGCTAGGAGGTTGCCGAAATTTAAAATGACAAGAAGCTTAAAAAGAATCAAATGAATGTACTAATGAGCTTAAATTCAACTTAAAATGAAACAATTACTTGCATATAAAAAAAATGAATTGAACTTTTACATGNAACACATTGTATCAATCGGANCACAATAGTTCAGAATTGACATTTAATCAAGTACAAAACTTAATGACAAGGGACTTTATGAGAGCGTGTTTTCTAATATGAATAAGGCTTTCACAAACTCATGGTGAATCCAATGGTTGCTTACAAGCATGAATTGATTTGTCAAAGAATCATTTGGATTATTATATTATACTTTTTGAAGCACATGAAATTTGAAGTATATTAGAATGATT…	CACTCCTGAAGCAGCCCCCTATGCAGAGAAGATGCTAGGAGGTTGCCGAAATTTAAAATGACAAGAAGCTTAAAAAGAATCAAATGAATGTACTAATGAGCTTAAATTCAACTTAAAATGAAACAATTACTTGCATATAAAAAAAATGAATTGAACTTTTACATGNAACACATTGTATCAATCGGANCACAATAGTTCAGAATTGACATTTAATCAAGTACAAAACTTAATGACAAGGGACTTTATGAGAGCGTGTTTTCTAATATGAATAAGGCTTTCACAAACTCATGGTGAATCCAATGGTTGCTTACAAGCATGAATTGATTTGTCAAAGAATCATTTGGATTATTATATTATACTTTTTGAAGCACATGAAATTTGAAGTATATTAGAATGATT…	tgaatgattggatcacatagtgacttgc[T|A]	62.961	29	ccatgcgggatatataaaacacttagtt	59.855	28	226	6951740	6951965	tgaatgattggatcacatagtgacttgc[T|A]	62.961	29	aagtttatgaattcagcatagtgatggg	60.219	28	255	6951740	6951994	tgaatgattggatcacatagtgacttgc[T|A]	62.961	29	tgagttggtgagatcattacaagtcata	60.324	28	92
Chr1	6978139	T	C	intergenic	geneJL001914;geneJL001913	dist=38017;dist=46211	.	.	43	50	0.86	0.77907	0.22093	C:19,T:67	CC:6,TC:7,TT:30	0.34424	0.162791	0.761862	0.527101	0.17212	0.284989	Chr1_6978139	TCCTATTTGATCTTCAAACATAAATAATTGATTGATAGTCCTTCATATTAAAATCTTCAGAGACAATGATCATTTACCTTAATCNAGAGTTTTCCTAAGGGATCCCATCCCTTATAATGTAATAAACTATGGGGGCTTGCCCCTATAGGGAACTTAATNAANCNGATTTAAAATAAACCCTGCNTTACTTTTTCATGTAAAGTAGGGNAAGAATCTCTGGTACATATGCAGACCCATCATCCTTAGGAGTCCTTATTGAGGTGATTGGTTCCATTAAAGGGTAATGAATTCNGTCTTTCAAGATAGTACATTATTTTNTTGATNANNTATCTGATCACCTGAATAAGNACATNTNNNGATCTGTATGACATNTTNCCAAGATGAATTTNTANATATATA…	TCCTATTTGATCTTCAAACATAAATAATTGATTGATAGTCCTTCATATTAAAATCTTCAGAGACAATGATCATTTACCTTAATCNAGAGTTTTCCTAAGGGATCCCATCCCTTATAATGTAATAAACTATGGGGGCTTGCCCCTATAGGGAACTTAATNAANCNGATTTAAAATAAACCCTGCNTTACTTTTTCATGTAAAGTAGGGNAAGAATCTCTGGTACATATGCAGACCCATCATCCTTAGGAGTCCTTATTGAGGTGATTGGTTCCATTAAAGGGTAATGAATTCNGTCTTTCAAGATAGTACATTATTTTNTTGATNANNTATCTGATCACCTGAATAAGNACATNTNNNGATCTGTATGACATNTTNCCAAGATGAATTTNTANATATATA…	aggcatctctatatgtgtgtggt	59.03	23	ctacttaaagcctcgtaacccc[A|G]	60.431	23	96	6978068	6978163	ggagtccttattgaggtgattggt	60.08	24	ctacttaaagcctcgtaacccc[A|G]	60.431	23	280	6977884	6978163	ggtgattggttccattaaagggt	58.906	23	ctacttaaagcctcgtaacccc[A|G]	60.431	23	266
Chr1	7197506	T	C	intergenic	geneJL001913;geneJL026829	dist=171333;dist=338377	.	.	33	50	0.66	0.893939	0.106061	C:59,T:7	CC:27,TC:5,TT:1	0.189624	0.151515	0.487918	0.200969	0.094812	0.171645	Chr1_7197506	TGGGATTCAAATTCTCTTTGAAAAAGACCAAGAATAATTCACATGGGATTCAAATTCTCTTTGAAAAAGACCAAGCACAATTCCCTTATAGCTACAATTTTAAGGAATTACCTCGTNGGAGCTAAGANCNACTGTCNGGATNGATGGAGGTCTCTTNGCCTAGTTNAGGNGAGGCNCTGTAGAAGAAATCCGGGCTTGATTTGGTGTTGATTTCTCGGTCGACCACTTCACGCATGTAGGAGCCTCGACTTCAATAGAATTCNCACCTCCNGCCACTTGGGAGCTTGGGAAATGACTTNTTTGGCTTNGATGGAGTGTGGTGAGAGTGTGGGTAAGAGGAATTTGAATTTGATTGTGAAATGAGGGAGTATTGATCGNANAGGTGGTGTCCTATTTTGG…	TGGGATTCAAATTCTCTTTGAAAAAGACCAAGAATAATTCACATGGGATTCAAATTCTCTTTGAAAAAGACCAAGCACAATTCCCTTATAGCTACAATTTTAAGGAATTACCTCGTNGGAGCTAAGANCNACTGTCNGGATNGATGGAGGTCTCTTNGCCTAGTTNAGGNGAGGCNCTGTAGAAGAAATCCGGGCTTGATTTGGTGTTGATTTCTCGGTCGACCACTTCACGCATGTAGGAGCCTCGACTTCAATAGAATTCNCACCTCCNGCCACTTGGGAGCTTGGGAAATGACTTNTTTGGCTTNGATGGAGTGTGGTGAGAGTGTGGGTAAGAGGAATTTGAATTTGATTGTGAAATGAGGGAGTATTGATCGNANAGGTGGTGTCCTATTTTGG…	gggagttcaaaaatgtcttaggaagg	60.072	26	catacccccttaattcaagtggcaa[A|G]	61.76	26	67	7197467	7197533	agagtgtgggtaagaggaatttgaat	60.24	26	catacccccttaattcaagtggcaa[A|G]	61.76	26	206	7197328	7197533	gagtgtgggtaagaggaatttgaatt	59.566	26	catacccccttaattcaagtggcaa[A|G]	61.76	26	205
Chr1	7691920	C	T	intergenic	geneJL026829;geneJL001912	dist=153905;dist=42815	.	.	31	50	0.62	0.83871	0.16129	C:52,T:10	CC:23,CT:6,TT:2	0.270552	0.193548	0.637387	0.284615	0.135276	0.233952	Chr1_7691920	AGATGAATTTCCACTAAAAATCTTAGAACTGATGGTGGATATTGCCTCATCTCATGCAGTCTTCTCTTTCATGGATGTGTCATCTGGCTACAACCAAAGTAAGAAGGCCCCCAATGATGAGAAAAATACTACTTTTCAAACCCCGATAGGAATCTTTGTAATAGGGTCATGCCTTTCATCCTTAAAAATACCAGTGTTACATACCAGTGGGCCATGACTCANATCTTCAATAAANACGTTCATCATCAAGTTGAATGTTACATCGATGATCTTGTAGTTAAAAAGTAAAGAAAAGGAATACCATTTCTTTGACTTGAGAGTAGTTTTTGAACANTTAAGATAATACAACCTTAAAATGAACCCACTGAAGTGTGCATTCATAGTAGCTTCGGGAAAATT…	AGATGAATTTCCACTAAAAATCTTAGAACTGATGGTGGATATTGCCTCATCTCATGCAGTCTTCTCTTTCATGGATGTGTCATCTGGCTACAACCAAAGTAAGAAGGCCCCCAATGATGAGAAAAATACTACTTTTCAAACCCCGATAGGAATCTTTGTAATAGGGTCATGCCTTTCATCCTTAAAAATACCAGTGTTACATACCAGTGGGCCATGACTCANATCTTCAATAAANACGTTCATCATCAAGTTGAATGTTACATCGATGATCTTGTAGTTAAAAAGTAAAGAAAAGGAATACCATTTCTTTGACTTGAGAGTAGTTTTTGAACANTTAAGATAATACAACCTTAAAATGAACCCACTGAAGTGTGCATTCATAGTAGCTTCGGGAAAATT…	cactgaagtgtgcattcatagtagc	60.221	25	tcaaatacgccaaccacccttaga[G|A]	62.499	25	165	7691782	7691946	aaaattccttgggtttgttgtctga	59.811	25	tcaaatacgccaaccacccttaga[G|A]	62.499	25	134	7691813	7691946	tcatagtagcttcgggaaaattcct	59.87	25	tcaaatacgccaaccacccttaga[G|A]	62.499	25	150
Chr1	7691997	T	G	intergenic	geneJL026829;geneJL001912	dist=153982;dist=42738	.	.	31	50	0.62	0.83871	0.16129	G:52,T:10	GG:24,TG:4,TT:3	0.270552	0.129032	0.637387	0.523077	0.135276	0.233952	Chr1_7691997	TGTCATCTGGCTACAACCAAAGTAAGAAGGCCCCCAATGATGAGAAAAATACTACTTTTCAAACCCCGATAGGAATCTTTGTAATAGGGTCATGCCTTTCATCCTTAAAAATACCAGTGTTACATACCAGTGGGCCATGACTCANATCTTCAATAAANACGTTCATCATCAAGTTGAATGTTACATCGATGATCTTGTAGTTAAAAAGTAAAGAAAAGGAATACCATTTCTTTGACTTGAGAGTAGTTTTTGAACANTTAAGATAATACAACCTTAAAATGAACCCACTGAAGTGTGCATTCATAGTAGCTTCGGGAAAATTCCTTGGGTTTGTTGTCTGACATCGTAGAATAGAATTCAATCTAGAGAAGATCAAGGTGATATTAGAAATGTCACCCA…	TGTCATCTGGCTACAACCAAAGTAAGAAGGCCCCCAATGATGAGAAAAATACTACTTTTCAAACCCCGATAGGAATCTTTGTAATAGGGTCATGCCTTTCATCCTTAAAAATACCAGTGTTACATACCAGTGGGCCATGACTCANATCTTCAATAAANACGTTCATCATCAAGTTGAATGTTACATCGATGATCTTGTAGTTAAAAAGTAAAGAAAAGGAATACCATTTCTTTGACTTGAGAGTAGTTTTTGAACANTTAAGATAATACAACCTTAAAATGAACCCACTGAAGTGTGCATTCATAGTAGCTTCGGGAAAATTCCTTGGGTTTGTTGTCTGACATCGTAGAATAGAATTCAATCTAGAGAAGATCAAGGTGATATTAGAAATGTCACCCA…	tcatagtagcttcgggaaaattcct	59.87	25	ccacttgaacttggcatccttttt[A|C]	61.478	25	227	7691797	7692023	aaaattccttgggtttgttgtctga	59.811	25	ccacttgaacttggcatccttttt[A|C]	61.478	25	211	7691813	7692023	cactgaagtgtgcattcatagtagc	60.221	25	ccacttgaacttggcatccttttt[A|C]	61.478	25	242
Chr1	7692073	C	T	intergenic	geneJL026829;geneJL001912	dist=154058;dist=42662	.	.	34	50	0.68	0.941176	0.058824	C:64,T:4	CC:31,CT:2,TT:1	0.110727	0.058824	0.322757	0.46875	0.055363	0.104596	Chr1_7692073	CTTTGTAATAGGGTCATGCCTTTCATCCTTAAAAATACCAGTGTTACATACCAGTGGGCCATGACTCANATCTTCAATAAANACGTTCATCATCAAGTTGAATGTTACATCGATGATCTTGTAGTTAAAAAGTAAAGAAAAGGAATACCATTTCTTTGACTTGAGAGTAGTTTTTGAACANTTAAGATAATACAACCTTAAAATGAACCCACTGAAGTGTGCATTCATAGTAGCTTCGGGAAAATTCCTTGGGTTTGTTGTCTGACATCGTAGAATAGAATTCAATCTAGAGAAGATCAAGGTGATATTAGAAATGTCACCCACTAAAAATCTAACTCAACTCAGATNATTCTAAGGGTGGTTGGCGTATTTGAGATGCTTTATTTCCAACCTATAAAG…	CTTTGTAATAGGGTCATGCCTTTCATCCTTAAAAATACCAGTGTTACATACCAGTGGGCCATGACTCANATCTTCAATAAANACGTTCATCATCAAGTTGAATGTTACATCGATGATCTTGTAGTTAAAAAGTAAAGAAAAGGAATACCATTTCTTTGACTTGAGAGTAGTTTTTGAACANTTAAGATAATACAACCTTAAAATGAACCCACTGAAGTGTGCATTCATAGTAGCTTCGGGAAAATTCCTTGGGTTTGTTGTCTGACATCGTAGAATAGAATTCAATCTAGAGAAGATCAAGGTGATATTAGAAATGTCACCCACTAAAAATCTAACTCAACTCAGATNATTCTAAGGGTGGTTGGCGTATTTGAGATGCTTTATTTCCAACCTATAAAG…	ccttcaaaaatatcaagcactacctgat	60.167	28	catggataggggctactagaacttaca[G|A]	62.095	28	60	7692043	7692102	gtttgttgtctgacatcgtagaatagaa	59.911	28	catggataggggctactagaacttaca[G|A]	62.095	28	278	7691825	7692102	atgtcacccactaaaaatctaactcaac	60.063	28	catggataggggctactagaacttaca[G|A]	62.095	28	217
Chr1	7993827	T	C	intergenic	geneJL001912;geneJL001911	dist=254264;dist=70678	.	.	34	50	0.68	0.926471	0.073529	C:5,T:63	CC:1,TC:3,TT:30	0.136246	0.088235	0.378959	0.352381	0.068123	0.126964	Chr1_7993827	ATTTAGCATTCCCTTAGCTGGATGTTGTATGATTAATATCATGCATGTCATTTTGTTTCACTCTTGTTAAGAGAGGGTTTCCATCTTTGCCAGATAGGGAAAAGGCTTGACCTTTGAGAGCCTATGATGGAAAACGCCTCTTTTTCTTTTAATTTGGCCCATAATCAACTTCACCATGCATATAGGCATATAAAATCCTAAGGCCTATGTCAAAATAAAGAGTCATAATTAAATAAAATTTGATAAGATTTGCATTAAACTAGGTCATTACTCATACCACTCATGCTCTAGTCTCTTAGGGAGGGGTTTAAAGACTTAGTCTCTTTCTAAATATCAATAACCTAACTATCTTGCAAAATATAAGACTTTTGTACATGGTTTTAAAANATAGGAGGAGTT…	ATTTAGCATTCCCTTAGCTGGATGTTGTATGATTAATATCATGCATGTCATTTTGTTTCACTCTTGTTAAGAGAGGGTTTCCATCTTTGCCAGATAGGGAAAAGGCTTGACCTTTGAGAGCCTATGATGGAAAACGCCTCTTTTTCTTTTAATTTGGCCCATAATCAACTTCACCATGCATATAGGCATATAAAATCCTAAGGCCTATGTCAAAATAAAGAGTCATAATTAAATAAAATTTGATAAGATTTGCATTAAACTAGGTCATTACTCATACCACTCATGCTCTAGTCTCTTAGGGAGGGGTTTAAAGACTTAGTCTCTTTCTAAATATCAATAACCTAACTATCTTGCAAAATATAAGACTTTTGTACATGGTTTTAAAANATAGGAGGAGTT…	tacccatcttcgcttaaatttaggtca[T|C]	60.849	28	cctatggttgggctttatatttttgaga	59.957	28	224	7993800	7994023	tacccatcttcgcttaaatttaggtca[T|C]	60.849	28	tcctatggttgggctttatatttttgag	59.957	28	225	7993800	7994024	tacccatcttcgcttaaatttaggtca[T|C]	60.849	28	aacaactacctcagatcctaaatctagg	59.956	28	78
Chr1	9427452	T	G	intergenic	geneJL001886;geneJL001885	dist=24379;dist=84590	.	.	45	50	0.9	0.888889	0.111111	G:80,T:10	GG:36,TG:8,TT:1	0.197531	0.177778	0.503258	0.1	0.098765	0.178022	Chr1_9427452	TAATAAGAACATCTGCGGATCTACGTGGTGTCCCAATCAAAAGGCGTATATTTCTATTTTCATTTATCCTCTCCAAAAGGATAGATGAAGGCAGGAATATTTTCACCACAACGGCATGCATCCCGAATTNAGGGTGTGCTTTCGCTTTTTTCTCTTTGGTTGCCTCCACTAACCTGTATAATGGTATCGACTCCCCTCGCAGGCTCTAGTTCTCCCCAATCTCNGGATTTCCAACTGACCTGGTTAGGCGGCGCGCATCCTGAATTCAGGCTCTAGTGTGCTTCAACTTTCTTTTCTTTGGTAGCCTCCACCGACCTATATAATGGTGTCGACCCCNNTCACAGGATTTAGTTCTCCCCGATCTTGAGGTTTCCAACTGACCTGGTTAGGCAGCGNGCA…	TAATAAGAACATCTGCGGATCTACGTGGTGTCCCAATCAAAAGGCGTATATTTCTATTTTCATTTATCCTCTCCAAAAGGATAGATGAAGGCAGGAATATTTTCACCACAACGGCATGCATCCCGAATTNAGGGTGTGCTTTCGCTTTTTTCTCTTTGGTTGCCTCCACTAACCTGTATAATGGTATCGACTCCCCTCGCAGGCTCTAGTTCTCCCCAATCTCNGGATTTCCAACTGACCTGGTTAGGCGGCGCGCATCCTGAATTCAGGCTCTAGTGTGCTTCAACTTTCTTTTCTTTGGTAGCCTCCACCGACCTATATAATGGTGTCGACCCCNNTCACAGGATTTAGTTCTCCCCGATCTTGAGGTTTCCAACTGACCTGGTTAGGCAGCGNGCA…	cctcataggcttcagttttcccc[T|G]	62.163	24	ttgaaggatgctcacccattaaga	60.019	24	278	9427429	9427706	cctcataggcttcagttttcccc[T|G]	62.163	24	aggttagtggaggctacaaaagag	60.02	24	123	9427429	9427551	cctcataggcttcagttttcccc[T|G]	62.163	24	ggttagtggaggctacaaaagaga	60.02	24	122
Chr1	10556464	G	A	intergenic	geneJL025239;geneJL023670	dist=115450;dist=206563	.	.	46	50	0.92	0.869565	0.130435	A:12,G:80	AA:3,GA:6,GG:37	0.226843	0.130435	0.558629	0.425	0.113422	0.201114	Chr1_10556464	TTTACTTGAGATGTGGGCTTAAATTTGCTGGGGATCGGGTATATGAACCTTCCACTAGGGAAGAAGGTTTGGGCTATCTGCTGGAAATTGGGATTTGAGTTTGATTTCATAGATCTATTTGGAGATGTATTTGCTGGGGATAAGAGTTTGGTAAGATTTCTTTAATTTAGACTCCACTTGGGGAGTTGGTTTAATTTGGCTCCACTAGGGAGGCTAGTTTTGAATTGGATTTGTTTGTTTGACTTATTTATATATGATTTGGGGCTCCACTGAGGGGGTGTGATTTAACTGCACCGGGAATAATCAAATTGGGTTTAATTTAATTTGAATTAATGTGTGTACCCTGTCGGTGTGCGATGGACCCACTAAGAAGGGGCTATATCAACCATGACNTACCGC…	TTTACTTGAGATGTGGGCTTAAATTTGCTGGGGATCGGGTATATGAACCTTCCACTAGGGAAGAAGGTTTGGGCTATCTGCTGGAAATTGGGATTTGAGTTTGATTTCATAGATCTATTTGGAGATGTATTTGCTGGGGATAAGAGTTTGGTAAGATTTCTTTAATTTAGACTCCACTTGGGGAGTTGGTTTAATTTGGCTCCACTAGGGAGGCTAGTTTTGAATTGGATTTGTTTGTTTGACTTATTTATATATGATTTGGGGCTCCACTGAGGGGGTGTGATTTAACTGCACCGGGAATAATCAAATTGGGTTTAATTTAATTTGAATTAATGTGTGTACCCTGTCGGTGTGCGATGGACCCACTAAGAAGGGGCTATATCAACCATGACNTACCGC…	aatttgaattaatgtgtgtaccctgtcg	60.785	28	gttcctcgctttagaagatataagtctgc[C|T]	62.757	30	211	10556285	10556495	atggatgtgctaggaagaaggc[G|A]	62.621	23	gagctcacatccccaacagatat	59.928	23	261	10556442	10556702	atggatgtgctaggaagaaggc[G|A]	62.621	23	tcacatccccaacagatatgtcc	59.864	23	257
Chr1	11617673	G	T	intergenic	geneJL003168;geneJL003169	dist=79981;dist=22722	.	.	45	50	0.9	0.555556	0.444444	G:40,T:50	GG:13,GT:14,TT:18	0.493827	0.311111	0.991076	0.37	0.246914	0.371895	Chr1_11617673	TTTAGAATTAAAAGAGAATTTAATGCTTAATAGGATACAATGGAGAAGAAGGATTCATGTAGCCCCTACATAGTGAGATAAAGGCTTGTTGTTGTTGCTACTTGATACTATAGTATTTAAAGCGAAGCATGAGAAGATGGTTGCTCTTTAGAAAGGGGTAACCTTGGGAATTTGAAATTTTNCTNTGGTTGAAGTAGTTTTATGTTTGATCAATGATTTATATTTGTGTATTGTTCTTATATAANGATTAGCCTAGTGACATGGAGAATCAAGAAGTAAAATGTAGTTGCTAGTAGTGCATTAATTGAACTTAAATCTCAAGCAAATCAGATTAGTGAATTAATTTGGTTTAAGTTCTTCTGTGTAGATATATTGTGACAATGAGATTGCCATCAATAT…	TTTAGAATTAAAAGAGAATTTAATGCTTAATAGGATACAATGGAGAAGAAGGATTCATGTAGCCCCTACATAGTGAGATAAAGGCTTGTTGTTGTTGCTACTTGATACTATAGTATTTAAAGCGAAGCATGAGAAGATGGTTGCTCTTTAGAAAGGGGTAACCTTGGGAATTTGAAATTTTNCTNTGGTTGAAGTAGTTTTATGTTTGATCAATGATTTATATTTGTGTATTGTTCTTATATAANGATTAGCCTAGTGACATGGAGAATCAAGAAGTAAAATGTAGTTGCTAGTAGTGCATTAATTGAACTTAAATCTCAAGCAAATCAGATTAGTGAATTAATTTGGTTTAAGTTCTTCTGTGTAGATATATTGTGACAATGAGATTGCCATCAATAT…	atgattagactaaacatgtggtggattg	59.959	28	cctttggtcaagatatttgaaattcag[C|A]	59.495	28	111	11617592	11617702	catgattagactaaacatgtggtggatt	59.959	28	cctttggtcaagatatttgaaattcag[C|A]	59.495	28	112	11617591	11617702	gaagtaaaatgtagttgctagtagtgca	59.91	28	cctttggtcaagatatttgaaattcag[C|A]	59.495	28	258
Chr1	11827857	T	G	downstream	geneJL003176	dist=295	.	.	47	50	0.94	0.787234	0.212766	G:20,T:74	GG:7,TG:6,TT:34	0.334993	0.12766	0.746737	0.618919	0.167497	0.278883	Chr1_11827857	CCCAGGCGTGTTCATTTTCATGGCTGATCGGTGGAATCCATCAGAGCTGAGAGATTCCAGGTATGTTTGGCTGCCTCTAACTGTTGGTGGAGTGGTTGATGAACCATTAGAATACAATTTTGGGTTCCCAGTTTGGTCCAAAGTCTCCATCTTCTGGCATAGGAGATGGAGACTTCCTAATTCGGGAAGAACTTCTTAACATGAGTGTACAATATTTTGTAGATTGCTCTCTCTCATATTGTTTATAGTATAATAAATGTTTTGTAGATTTTAGTTTCATTTTCAATATTGGAAATGTTGATTTAGCCTTTTTGAAAAACTAAAACATGTATTTGGACTGAATACAGAAGCATTAGGTGGATTGTTTCTTGACCATCNAATTTATAGACATTTTTTTNT…	CCCAGGCGTGTTCATTTTCATGGCTGATCGGTGGAATCCATCAGAGCTGAGAGATTCCAGGTATGTTTGGCTGCCTCTAACTGTTGGTGGAGTGGTTGATGAACCATTAGAATACAATTTTGGGTTCCCAGTTTGGTCCAAAGTCTCCATCTTCTGGCATAGGAGATGGAGACTTCCTAATTCGGGAAGAACTTCTTAACATGAGTGTACAATATTTTGTAGATTGCTCTCTCTCATATTGTTTATAGTATAATAAATGTTTTGTAGATTTTAGTTTCATTTTCAATATTGGAAATGTTGATTTAGCCTTTTTGAAAAACTAAAACATGTATTTGGACTGAATACAGAAGCATTAGGTGGATTGTTTCTTGACCATCNAATTTATAGACATTTTTTTNT…	cttaggcctaatttggtcgcttttagata[T|G]	61.756	30	aagaaatgttatccaacctctcatctaagg	61.231	30	253	11827828	11828080	cttaggcctaatttggtcgcttttagata[T|G]	61.756	30	gaattcgcctaacttcatcatttcctaaag	61.302	30	68	11827828	11827895	cttaggcctaatttggtcgcttttagata[T|G]	61.756	30	tctaagggtcacttgcttgtttgaatatag	61.611	30	230
Chr1	13119765	T	A	intronic	geneJL003189	.	.	.	50	50	1	0.9	0.1	A:10,T:90	AA:2,TA:6,TT:42	0.18	0.12	0.468996	0.333333	0.09	0.1638	Chr1_13119765	ACACATCTNTCTAAAAAAAGTCTTNTTATTCAAACCTAAAGCTAAAAACTCAATAACATCACATAATTTGTAAANTAGGAGTTTCTANAAAGATTCNTAAGAGCCAACAAATAGTGGAAGATCATATGAATTAGTGTAAAAATAAAAAAATAAAAANANAAAAANAAGTCTATCTGCAAAAGACTCATAGTGAGTATCACACGANAAAGCTATCCNCAGAATTCTTACAATTTGTTTTGAATTTCAGAAGAATAAGCTAGTGATCCCCAAATTNGCAAACCTCTAAAANTTGCAACGTCTCTTCAATCCTACCNATCAGATAAGTATGCTATAAATCAATCATTTTTCTTAAACATAGGTTGTGTGATGCTTAAACGGTTTCTTTTAAGAAGAAATTAG…	ACACATCTNTCTAAAAAAAGTCTTNTTATTCAAACCTAAAGCTAAAAACTCAATAACATCACATAATTTGTAAANTAGGAGTTTCTANAAAGATTCNTAAGAGCCAACAAATAGTGGAAGATCATATGAATTAGTGTAAAAATAAAAAAATAAAAANANAAAAANAAGTCTATCTGCAAAAGACTCATAGTGAGTATCACACGANAAAGCTATCCNCAGAATTCTTACAATTTGTTTTGAATTTCAGAAGAATAAGCTAGTGATCCCCAAATTNGCAAACCTCTAAAANTTGCAACGTCTCTTCAATCCTACCNATCAGATAAGTATGCTATAAATCAATCATTTTTCTTAAACATAGGTTGTGTGATGCTTAAACGGTTTCTTTTAAGAAGAAATTAG…	atatggggaaaactaagattctgcagtg[T|A]	62.733	29	ctgcattacctcgaacgaaatatcttaa	60.065	28	280	13119737	13120016	atatggggaaaactaagattctgcagtg[T|A]	62.733	29	ataaaatgtgattcctggtatgagtgtc	59.75	28	169	13119737	13119905	atatggggaaaactaagattctgcagtg[T|A]	62.733	29	taatattaagggtggtgcttttcttacc	59.695	28	255
Chr1	13158576	A	C	intergenic	geneJL003189;geneJL003190	dist=15142;dist=85452	.	.	50	50	1	0.88	0.12	A:88,C:12	AA:42,AC:4,CC:4	0.2112	0.08	0.529361	0.621212	0.1056	0.188897	Chr1_13158576	CACCATGAATCTTTGATTAAAACACCTTATGCATGTTCTTAATAATACTAAAGGAAAATAGATCCTGAAGCAATCAAGTCTATTTTTGCAGCTTATTCATCCACACTTCTTTCCATCCATATGAAGAATTTTTGTTGATGTTACATTTGAAGAAGAGAAACTTTTAAGAAGAGAGTTTTACTGTGGAAGGTAATGATGGAGACTTTTTCTAGGTGGATCTACTTTCTTCATCAACTCCTGCAAAAATTATCCCTACACCTCCATACATGAAACTATTCCATAAATCAGATCACATCCTTCCACTCCTAATAGCACATAAATTGCAAATCATGACCNTAAATATAAATANGCATATTTAAGAGGTCAAGATTCGTTTCTCAAACCAACANAGACTTAATA…	CACCATGAATCTTTGATTAAAACACCTTATGCATGTTCTTAATAATACTAAAGGAAAATAGATCCTGAAGCAATCAAGTCTATTTTTGCAGCTTATTCATCCACACTTCTTTCCATCCATATGAAGAATTTTTGTTGATGTTACATTTGAAGAAGAGAAACTTTTAAGAAGAGAGTTTTACTGTGGAAGGTAATGATGGAGACTTTTTCTAGGTGGATCTACTTTCTTCATCAACTCCTGCAAAAATTATCCCTACACCTCCATACATGAAACTATTCCATAAATCAGATCACATCCTTCCACTCCTAATAGCACATAAATTGCAAATCATGACCNTAAATATAAATANGCATATTTAAGAGGTCAAGATTCGTTTCTCAAACCAACANAGACTTAATA…	taaaccagccaaaatatacctgaagatg	59.958	28	ttgtttggtgcactccatttatgttac[T|G]	62.196	28	92	13158514	13158605	gcttataaaccagccaaaatatacctga	60.011	28	ttgtttggtgcactccatttatgttac[T|G]	62.196	28	97	13158509	13158605	agcttataaaccagccaaaatatacctg	60.01	28	ttgtttggtgcactccatttatgttac[T|G]	62.196	28	98
Chr1	14893850	C	G	exonic	geneJL010340	.	nonsynonymous SNV	geneJL010340:JL010340:exon1:c.G76C:p.A26P	41	50	0.82	0.780488	0.219512	C:64,G:18	CC:28,CG:8,GG:5	0.342653	0.195122	0.759276	0.430556	0.171327	0.283948	Chr1_14893850	AAGATTTGTGCTTTGACTAGTGGTATTTTGAGAGCCATATCAATTCAGATTTTAATTTGTTTAAAATTTGAACAATTTCAGAGAAAATAGTTTATACTTTAGAACACATTTTAGATAAATTTAATTAAATTATAGTAATGGAAATATCATTTGGACGTGAAACATCGCAATGAAATAAAAAATTTTCAACATGAAACCATACCGACATGAATGATCGCATGCATTAACATTCAAATGAAAATATAATCTAAATTATATATTAAATGAATGACAGATAAAATTATATATTTATNTAATTTTGAAGACCATTCGCATACATTTGATATTATTNTATTCTTTTTTGAGAAAATATATCATTCTTGGGTCTGATCCATTTGAACGACGTAAGCTCGAAATTCT…	AAGATTTGTGCTTTGACTAGTGGTATTTTGAGAGCCATATCAATTCAGATTTTAATTTGTTTAAAATTTGAACAATTTCAGAGAAAATAGTTTATACTTTAGAACACATTTTAGATAAATTTAATTAAATTATAGTAATGGAAATATCATTTGGACGTGAAACATCGCAATGAAATAAAAAATTTTCAACATGAAACCATACCGACATGAATGATCGCATGCATTAACATTCAAATGAAAATATAATCTAAATTATATATTAAATGAATGACAGATAAAATTATATATTTATNTAATTTTGAAGACCATTCGCATACATTTGATATTATTNTATTCTTTTTTGAGAAAATATATCATTCTTGGGTCTGATCCATTTGAACGACGTAAGCTCGAAATTCT…	gtagttgatgccggacacg[C|G]	61.693	20	aagtggattccggcgaaact	59.964	20	53	14893831	14893883	gtagttgatgccggacacg[C|G]	61.693	20	atcaaggatgtgagcgaccc	59.821	20	147	14893831	14893977	gtagttgatgccggacacg[C|G]	61.693	20	tggattccggcgaaactcat	59.748	20	50
Chr1	15105528	G	A	intergenic	geneJL010335;geneJL010334	dist=7063;dist=22592	.	.	48	50	0.96	0.625	0.375	A:36,G:60	AA:15,GA:6,GG:27	0.46875	0.125	0.954434	0.733333	0.234375	0.358887	Chr1_15105528	TTAAGTATTTATTTGAAAGAACGATGCAAAAGAGCGGCTAAGATCAATAGATTAAGGCGTCGTTTGGCTAAGTTTTTCGGATTCCTGAAAAGCTACTTTAAAAGTATTTCCTGAAAAACTATTTGTCTTTTGCTTTTTGAAAAGGGGCTAAAACGGAGCTTTCAGTGAAATGGAGCTAAAACACAGTTTCAAAAAGCACACTATTCAAACGGGTATCAAAATTAAAAGTTCACGCTCTCAAAAGTAAAACGCACTAAAAAAGCTTAGTCAAACGAAACCTAAGGCTCATCTCATACTAAATTCACTCTGAGGACATCCATTAAATTGTTGGCTCATTGGGGTTAAAAAATATATTTAAGAAAACAATATTTTTGTTATAATTTCTAGGTGTGAATTTAA…	TTAAGTATTTATTTGAAAGAACGATGCAAAAGAGCGGCTAAGATCAATAGATTAAGGCGTCGTTTGGCTAAGTTTTTCGGATTCCTGAAAAGCTACTTTAAAAGTATTTCCTGAAAAACTATTTGTCTTTTGCTTTTTGAAAAGGGGCTAAAACGGAGCTTTCAGTGAAATGGAGCTAAAACACAGTTTCAAAAAGCACACTATTCAAACGGGTATCAAAATTAAAAGTTCACGCTCTCAAAAGTAAAACGCACTAAAAAAGCTTAGTCAAACGAAACCTAAGGCTCATCTCATACTAAATTCACTCTGAGGACATCCATTAAATTGTTGGCTCATTGGGGTTAAAAAATATATTTAAGAAAACAATATTTTTGTTATAATTTCTAGGTGTGAATTTAA…	caatattctcaaagaaacagcgaattc[G|A]	60.268	28	tagcatagatgagaaagatacggttttg	59.6	28	144	15105501	15105644	caatattctcaaagaaacagcgaattc[G|A]	60.268	28	atagatgagaaagatacggttttggcta	60.429	28	140	15105501	15105640	caatattctcaaagaaacagcgaattc[G|A]	60.268	28	tagatgagaaagatacggttttggctac	61.097	28	139
Chr1	15128350	C	A	intronic	geneJL010334	.	.	.	49	50	0.98	0.77551	0.22449	A:22,C:76	AA:9,CA:4,CC:36	0.348188	0.081633	0.768281	0.76555	0.174094	0.287571	Chr1_15128350	CAACTAACATACCCACTATTCTCTCTCTTCTCTCCCTCTCTCATTCTCTCTCTCTCTCTCTCTCTCTTCTCCATATTCTAAGCAAACCCCAAGCCGTCACCATCACCATCATTATCCATGCCCCATGAATCAAGCTAGCCAACCTTCTCTTTTTCACTAAATATTCGACCATGGCTTTCTTTCTTTATATGTACATACAGGTTCTTGAACCATCCCACTTGCAAGAGCAAGAAAGAGAAAGAAATATACTTGGGAAAATCACCCTATGATATGATGAGGAGGCCAGAAACAACGAATGCTGCTTCTTCAAAGAATGGAGCGACAGTTCATAAGCTGAGGAAGGGGTTATGGTCTCCTGAGGAGGATGACAAGCTCATGACCTATATGATGACCAATGGG…	CAACTAACATACCCACTATTCTCTCTCTTCTCTCCCTCTCTCATTCTCTCTCTCTCTCTCTCTCTCTTCTCCATATTCTAAGCAAACCCCAAGCCGTCACCATCACCATCATTATCCATGCCCCATGAATCAAGCTAGCCAACCTTCTCTTTTTCACTAAATATTCGACCATGGCTTTCTTTCTTTATATGTACATACAGGTTCTTGAACCATCCCACTTGCAAGAGCAAGAAAGAGAAAGAAATATACTTGGGAAAATCACCCTATGATATGATGAGGAGGCCAGAAACAACGAATGCTGCTTCTTCAAAGAATGGAGCGACAGTTCATAAGCTGAGGAAGGGGTTATGGTCTCCTGAGGAGGATGACAAGCTCATGACCTATATGATGACCAATGGG…	gaggaggccagaaacaacga	59.965	20	ctcctcgattgagaaggcg[G|T]	60.874	20	247	15128125	15128371	tgaggaggccagaaacaacg	60.25	20	ctcctcgattgagaaggcg[G|T]	60.874	20	248	15128124	15128371	agatgcggaaagagctgtcg	60.459	20	ctcctcgattgagaaggcg[G|T]	60.874	20	81
Chr1	15676226	T	C	exonic	geneJL010328	.	synonymous SNV	geneJL010328:JL010328:exon3:c.A1089G:p.R363R	50	50	1	0.87	0.13	C:13,T:87	CC:5,TC:3,TT:42	0.2262	0.06	0.557438	0.734748	0.1131	0.200617	Chr1_15676226	AAATTTACCAGTAGACCAGCCTGAGCAAGAACTGTTGTAACTGGTCTTCTCCAAGGACGTCGAATGCCACATAAGATCAAGTTCTGGTTTGGTGTAATTCGAACATTTAAGTTATACTTTTCAATTACTTCTCTTAAAGCTTTCTTCATTTTACCTCCAATACGACCATTATCAACATGAAGGCCACAAAACAATGCACCATCTCCCTATGAAACAATAAGTTTAGTAAAATCAACCTCGTATAAATAGCAAATGTAAGAAACATGAAACCAAATAAAATTCAAATTCAAATATGAATTGGCACAACATTCAAATTAATGTATGATATGCTCCTAATGAACCTGCTCATGCCATCCTAGGTAGCTCCTGAATTCCCAATCGGGTAACTCTCTAAATNGT…	AAATTTACCAGTAGACCAGCCTGAGCAAGAACTGTTGTAACTGGTCTTCTCCAAGGACGTCGAATGCCACATAAGATCAAGTTCTGGTTTGGTGTAATTCGAACATTTAAGTTATACTTTTCAATTACTTCTCTTAAAGCTTTCTTCATTTTACCTCCAATACGACCATTATCAACATGAAGGCCACAAAACAATGCACCATCTCCCTATGAAACAATAAGTTTAGTAAAATCAACCTCGTATAAATAGCAAATGTAAGAAACATGAAACCAAATAAAATTCAAATTCAAATATGAATTGGCACAACATTCAAATTAATGTATGATATGCTCCTAATGAACCTGCTCATGCCATCCTAGGTAGCTCCTGAATTCCCAATCGGGTAACTCTCTAAATNGT…	ctggaacttttcaattccccattca	59.988	25	gttgttactcagagagaaaatgga[A|G]	57.27	25	93	15676160	15676252	ggaacttttcaattccccattcact	59.988	25	gttgttactcagagagaaaatgga[A|G]	57.27	25	91	15676162	15676252	atatgctcctaatgaacctgctcat	59.986	25	gttgttactcagagagaaaatgga[A|G]	57.27	25	203
Chr1	17958500	C	T	intergenic	geneJL020915;geneJL020891	dist=14295;dist=152665	.	.	30	50	0.6	0.666667	0.333333	C:40,T:20	CC:19,CT:2,TT:9	0.444444	0.066667	0.918296	0.85	0.222222	0.345679	Chr1_17958500	TAACTAACCTAAATCTAACTTAAATATCTAAATTCAGCCAGCCCAAGTTACTAAGCCCAACCCAAGCTCCCCCTCTTCACACACGAGGATGCACGACCCGCTTGGCTTCGTTCGGCTGCCCCCTTCACACGCAACTGCACGGAATGAACTGCTCGGTCGAACCGTCCTCCTCCCCCTTCACACGCGCTCCACGAACGAGTTCCTCCGTTCAAATCCCTGGTGACTACTCCCTCTAATCCCAACTGAGCAGTTCTTTTCTTCCTTTCTAATCCGAAAAACCTAAGACANTCTCTCCTTCCCCCCTCCGATTTCTCCCTCATTTAGAAACCGAAAAAAAAAAAGATAAACCTCCNTCCTCTTCCCNTCNTCTCATTCTAACCGAAGGGCTGCCCCTTTTTT…	TAACTAACCTAAATCTAACTTAAATATCTAAATTCAGCCAGCCCAAGTTACTAAGCCCAACCCAAGCTCCCCCTCTTCACACACGAGGATGCACGACCCGCTTGGCTTCGTTCGGCTGCCCCCTTCACACGCAACTGCACGGAATGAACTGCTCGGTCGAACCGTCCTCCTCCCCCTTCACACGCGCTCCACGAACGAGTTCCTCCGTTCAAATCCCTGGTGACTACTCCCTCTAATCCCAACTGAGCAGTTCTTTTCTTCCTTTCTAATCCGAAAAACCTAAGACANTCTCTCCTTCCCCCCTCCGATTTCTCCCTCATTTAGAAACCGAAAAAAAAAAAGATAAACCTCCNTCCTCTTCCCNTCNTCTCATTCTAACCGAAGGGCTGCCCCTTTTTT…	tttctccttctccatttcactccttc[C|T]	62.592	27	gaattaggattactgtaatgcgggatt	59.609	27	224	17958474	17958697	tttctccttctccatttcactccttc[C|T]	62.592	27	cgaatcgattttgtgagtgaaagagat	60.412	27	81	17958474	17958554	tttctccttctccatttcactccttc[C|T]	62.592	27	gaatgagaggaattccgacaaattttc	59.514	27	107
Chr1	18356668	C	A	intronic	geneJL020893	.	.	.	46	50	0.92	0.923913	0.076087	A:7,C:85	AA:3,CA:1,CC:42	0.140595	0.021739	0.388239	0.845378	0.070298	0.130712	Chr1_18356668	GGTTCATCTGTCTCAATCACTGATATCTTACCATGAGATCTAAGACTTGGGTACTCAGAAGATCTTGAAAATTGGAAGAAATGTGAGTATTCTCCAAATCAACTAATTTAGAAATCTATCAATCTACTACTATCATCAACCTGCAAACTCCAAAAACGAACATTGAATATATTATTAAGGCATATTGTAATTTCACTTTTTATTTGAGACAATTTAAATAAAATCAGGTGTAGCGTCCATTCCATTTGATCATCTAATATATTTTGGTGAGCAATAACAACAATTTAATGCTACCAGCCGCCATTCCATTCNCCTAGTAGAGAAGATTTTACAATAATACCACCAGGAGGTAANATAGAAACAATTTTTATACAGNTGATGGGGAATTCTATNCATCCN…	GGTTCATCTGTCTCAATCACTGATATCTTACCATGAGATCTAAGACTTGGGTACTCAGAAGATCTTGAAAATTGGAAGAAATGTGAGTATTCTCCAAATCAACTAATTTAGAAATCTATCAATCTACTACTATCATCAACCTGCAAACTCCAAAAACGAACATTGAATATATTATTAAGGCATATTGTAATTTCACTTTTTATTTGAGACAATTTAAATAAAATCAGGTGTAGCGTCCATTCCATTTGATCATCTAATATATTTTGGTGAGCAATAACAACAATTTAATGCTACCAGCCGCCATTCCATTCNCCTAGTAGAGAAGATTTTACAATAATACCACCAGGAGGTAANATAGAAACAATTTTTATACAGNTGATGGGGAATTCTATNCATCCN…	caatatgtgaacaatagctttctg[C|A]	57.325	25	tcaaactgcatttcagcccatttat	60.046	25	99	18356644	18356742	caatatgtgaacaatagctttctg[C|A]	57.325	25	acagttgttgtaatagcatttgggg	60.047	25	247	18356644	18356890	caatatgtgaacaatagctttctg[C|A]	57.325	25	ctaatgaccattggctttgattcca	59.872	25	133
Chr1	18449474	G	A	intergenic	geneJL020894;geneJL020895	dist=13662;dist=82832	.	.	39	50	0.78	0.948718	0.051282	A:4,G:74	AA:1,GA:2,GG:36	0.097304	0.051282	0.291818	0.472973	0.048652	0.09257	Chr1_18449474	GTTCTCAATCAATTCATCATCCATCCCAATCACCCCAAGCAAAATGACAACACTTTGGACCCACAAAATTCAAAAAAGAATGGATTTTTGGACACTATAAAAGGAAGNAAAAATGAGGCTTCATTCATCTTCCTCATACCACTATTCAGCCCCCAAGAGCTCCCAAAGCAACTAGACACTACTTTCCCACCTCTCTTGAGACAAAAATATCAAAACTGAGTGAATTCTGGTGAGGAAACGACAGACACTGGAAAATACTTTATTTGTCGTGAAGGCGAAGATCCAAGCTCATTCCAAGGCCTCTTCCCTTGCTAAACAGCCTGCTCGGGTCATCACNATCANCGAAAATCATCCCCGGTGAGGAAACATTCAAAAACTATAGCCGGCCTTAGGATCCTT…	GTTCTCAATCAATTCATCATCCATCCCAATCACCCCAAGCAAAATGACAACACTTTGGACCCACAAAATTCAAAAAAGAATGGATTTTTGGACACTATAAAAGGAAGNAAAAATGAGGCTTCATTCATCTTCCTCATACCACTATTCAGCCCCCAAGAGCTCCCAAAGCAACTAGACACTACTTTCCCACCTCTCTTGAGACAAAAATATCAAAACTGAGTGAATTCTGGTGAGGAAACGACAGACACTGGAAAATACTTTATTTGTCGTGAAGGCGAAGATCCAAGCTCATTCCAAGGCCTCTTCCCTTGCTAAACAGCCTGCTCGGGTCATCACNATCANCGAAAATCATCCCCGGTGAGGAAACATTCAAAAACTATAGCCGGCCTTAGGATCCTT…	tactttatttgtcgtgaaggcgaag	59.88	25	caaatggactcgttttcgcatcga[C|T]	62.634	25	272	18449229	18449500	gccttaggatccttcatttgtgatg	59.991	25	caaatggactcgttttcgcatcga[C|T]	62.634	25	142	18449359	18449500	ccggtgaggaaacattcaaaaacta	59.991	25	caaatggactcgttttcgcatcga[C|T]	62.634	25	173
Chr1	18525669	T	A	intergenic	geneJL020894;geneJL020895	dist=89857;dist=6637	.	.	41	50	0.82	0.829268	0.170732	A:14,T:68	AA:3,TA:8,TT:30	0.283165	0.195122	0.659376	0.310924	0.141582	0.243074	Chr1_18525669	GTAAGATCTTTGGCTTGTTGGAACCGGCTCGTCGAGATGCTCGATTTGACTATAAACACTTCATATTTGAGAGCTATTTAGAGATTTAACTGATATCCCAAAGTTTCCAAGGATATTTTAAGAGCTTGATCTCGACCAGTTTCAACTTCGGATCAGCTTGCTTTCGGCATCAAGATTCGTGCTTCGACTAGAGGAATTTTCAGGATCATATCAATATTAGATAGTACTCTGAATTGTCTGGAATTCACACCACCTANTAAGGAGTTTAAAGAAAANGAAATGGGANATATAAAGAAGAAATGAGCNTAGAAAGAAAGAANATNTAAGTCTTTATATTCCCATAAGTTCTCTCAGTTTTTTTTATCAAAAGTTCTTTAGCTCGTGANGNCTNTTTCTATT…	GTAAGATCTTTGGCTTGTTGGAACCGGCTCGTCGAGATGCTCGATTTGACTATAAACACTTCATATTTGAGAGCTATTTAGAGATTTAACTGATATCCCAAAGTTTCCAAGGATATTTTAAGAGCTTGATCTCGACCAGTTTCAACTTCGGATCAGCTTGCTTTCGGCATCAAGATTCGTGCTTCGACTAGAGGAATTTTCAGGATCATATCAATATTAGATAGTACTCTGAATTGTCTGGAATTCACACCACCTANTAAGGAGTTTAAAGAAAANGAAATGGGANATATAAAGAAGAAATGAGCNTAGAAAGAAAGAANATNTAAGTCTTTATATTCCCATAAGTTCTCTCAGTTTTTTTTATCAAAAGTTCTTTAGCTCGTGANGNCTNTTTCTATT…	ggatcgctaactctccaaattatgttgt[T|A]	62.128	29	gggctcaagataaagatcgtaatctattc	59.986	29	157	18525641	18525797	ggatcgctaactctccaaattatgttgt[T|A]	62.128	29	ccagtaagtcagcacctcttataattaca	60.839	29	230	18525641	18525870	ggatcgctaactctccaaattatgttgt[T|A]	62.128	29	cgagacaaaaattattatcttcgatcggg	61.016	29	183
Chr1	18617757	G	C	intergenic	geneJL020899;geneJL020900	dist=10378;dist=78600	.	.	50	50	1	0.91	0.09	C:9,G:91	CC:4,GC:1,GG:45	0.1638	0.02	0.43647	0.8779	0.0819	0.150385	Chr1_18617757	ATCCACTTTTGCATATGGTNTTCCATTGCTCAACGATTTTTTGTTTTTTTATCNTTATCATCATTATCCATTTAGCTATTTTGGTCTGGTAAAACTATAGATCTTATTNCTGTAGATGAAGATTAAATACNGTTNACATATGAATTCCATCTTGGCATGTACCTTAAGTGTTATAAGTTTGATTTANATATATTTTAAATGAACTATAATTTGTCTTCTACCCTTATTGCTTATCTATATAAACCTTTTCCAGGTAGTTAAATGGATCACATAGGTTTGCTTGAGGAGTTAACCGATAAGGCTGTTGGTACTATTTTTGCGGACTTTATGACAAGGTATGTTTTTATGTCCTTGGGTTATATGAATTTGTTTTGTGAATTCTTGTTTCCTTTCTTTTTT…	ATCCACTTTTGCATATGGTNTTCCATTGCTCAACGATTTTTTGTTTTTTTATCNTTATCATCATTATCCATTTAGCTATTTTGGTCTGGTAAAACTATAGATCTTATTNCTGTAGATGAAGATTAAATACNGTTNACATATGAATTCCATCTTGGCATGTACCTTAAGTGTTATAAGTTTGATTTANATATATTTTAAATGAACTATAATTTGTCTTCTACCCTTATTGCTTATCTATATAAACCTTTTCCAGGTAGTTAAATGGATCACATAGGTTTGCTTGAGGAGTTAACCGATAAGGCTGTTGGTACTATTTTTGCGGACTTTATGACAAGGTATGTTTTTATGTCCTTGGGTTATATGAATTTGTTTTGTGAATTCTTGTTTCCTTTCTTTTTT…	agttggattatgatcttagaacctagaac[G|C]	60.882	30	cacttaagaggccaatatcataattcaacg	61.159	30	58	18617728	18617785	agttggattatgatcttagaacctagaac[G|C]	60.882	30	agaggccaatatcataattcaacgttctag	61.559	30	52	18617728	18617779	agttggattatgatcttagaacctagaac[G|C]	60.882	30	gaggccaatatcataattcaacgttctag	60.581	29	51
Chr1	22536443	G	A	exonic	geneJL014365	.	synonymous SNV	geneJL014365:JL014365:exon7:c.C1104T:p.V368V	50	50	1	0.88	0.12	A:12,G:88	AA:4,GA:4,GG:42	0.2112	0.08	0.529361	0.621212	0.1056	0.188897	Chr1_22536443	CTCAAAATCTTGCACGCCTTCACAGCAAGATCAAAAAGACATTTACATGCTGAGAAATAGAAGTTGACAGGTATTTCAGTGAGTCATAGGAGTTTGTTCGATACCTCCATGGGCAAATAGTTAACNTTTTTCTGGTTTCCAACCTGAAGACAGGGAAGATGAGTATGTTGTATGGTGAATCCATATACCTCCAGGAAGTATTCCACGACTGATTTCATTGACTGGTCATCAATGGGAAACCTACAAANGCGATAACATAAATAATTCAATTGAAGCATAACAACATCATCAACATAACCTCACAAGNAAATGTTTAACTAGAGAATGAAATGCTAATTTTGANCCAATAAATCTTAATTAAATACAAATTTATCATAAGATTGAAACAAAATGATAAAC…	CTCAAAATCTTGCACGCCTTCACAGCAAGATCAAAAAGACATTTACATGCTGAGAAATAGAAGTTGACAGGTATTTCAGTGAGTCATAGGAGTTTGTTCGATACCTCCATGGGCAAATAGTTAACNTTTTTCTGGTTTCCAACCTGAAGACAGGGAAGATGAGTATGTTGTATGGTGAATCCATATACCTCCAGGAAGTATTCCACGACTGATTTCATTGACTGGTCATCAATGGGAAACCTACAAANGCGATAACATAAATAATTCAATTGAAGCATAACAACATCATCAACATAACCTCACAAGNAAATGTTTAACTAGAGAATGAAATGCTAATTTTGANCCAATAAATCTTAATTAAATACAAATTTATCATAAGATTGAAACAAAATGATAAAC…	agaaatcctgtacttccgccg[G|A]	62.37	22	gttgctcagcttcttgggaaag	60.03	22	237	22536422	22536658	agaaatcctgtacttccgccg[G|A]	62.37	22	tgctcagcttcttgggaaagat	59.959	22	235	22536422	22536656	agaaatcctgtacttccgccg[G|A]	62.37	22	ggttaaaaaggccctcagagga	59.959	22	76
Chr1	22927658	G	A	intronic	geneJL008772	.	.	.	46	50	0.92	0.945652	0.054348	A:5,G:87	AA:2,GA:1,GG:43	0.102788	0.021739	0.304587	0.788506	0.051394	0.097506	Chr1_22927658	CTACCTATCCCATGCTTTTCTCTCTCTACAAGTTCTACTAGATGCTTCTCTCTCACGCTCACGCAAGCGCGGCTTTCTTTCATCATAAACTGCACAACTTACTACCTCTCTCATACTATTTCACTCCTTTGACAAACTGGCCCATCCCTCCACTATTCCAGCGAAACACCATTGTTACTTTCCCTTTCTTGATTCTCTTCCTCTCAATCAATCTTCTCTTTCAAAGCCTTTTAAAACCATCGCAATCACATAAGAAATCAAAGGATACTTTTGAATTCAATCCTCGTGCTAACTCAAATGTTCAAAGTAGATCAAAAGCCATCTAAAAAAGCTAGTACATTAGTGGTGATACAATTAGTGTGGAGGACNAGAGGTGTGTGTGCGCTCGTTTCTGTATGA…	CTACCTATCCCATGCTTTTCTCTCTCTACAAGTTCTACTAGATGCTTCTCTCTCACGCTCACGCAAGCGCGGCTTTCTTTCATCATAAACTGCACAACTTACTACCTCTCTCATACTATTTCACTCCTTTGACAAACTGGCCCATCCCTCCACTATTCCAGCGAAACACCATTGTTACTTTCCCTTTCTTGATTCTCTTCCTCTCAATCAATCTTCTCTTTCAAAGCCTTTTAAAACCATCGCAATCACATAAGAAATCAAAGGATACTTTTGAATTCAATCCTCGTGCTAACTCAAATGTTCAAAGTAGATCAAAAGCCATCTAAAAAAGCTAGTACATTAGTGGTGATACAATTAGTGTGGAGGACNAGAGGTGTGTGTGCGCTCGTTTCTGTATGA…	catcatatttagagagcggatctgac[G|A]	61.358	27	aggatatacagatcatggttgtagcaa	59.983	27	65	22927632	22927696	catcatatttagagagcggatctgac[G|A]	61.358	27	ttcaagtggttggaaaagacatgatag	60.04	27	229	22927632	22927860	catcatatttagagagcggatctgac[G|A]	61.358	27	tgattcaaacccaggatatacagatca	59.928	27	77
Chr1	23208992	A	G	intergenic	geneJL008767;geneJL008766	dist=39934;dist=4756	.	.	37	50	0.74	0.689189	0.310811	A:23,G:51	AA:6,AG:11,GG:20	0.428415	0.297297	0.894107	0.306053	0.214207	0.336645	Chr1_23208992	ACATTCAGCTTTTATTCTTGCCCATGTGAGCTGACATATCTCCTTCAAATATGCTTGTGTGAATTCAAGCNCTTGNCAATTCTTTTAAGTTNCTNAAATGTCCANTGATATATCTTGCTTGTATCTGTAGGTGAACACTAGATTCATNACAATTTCTGTTCACATTCGTTGATAAGCCATCCACATATTTATAAGCCTCAATTCTCATTCAACTTGTTTAGTATAAGNTGCAACACAATTCAACTATTTATCAAAGTGTTGNGNTTATNCTCGTTAGCAAGCTGTTCTGCTCCTTATGAGCCTNGCTCAAGCTCAATGATGNGCAGTCCAATCCATAAGAAGACTAGCTTTTAATTATNNTCATGATTTCAATGTTCAATAAAAAGCCTTGTTGATGAT…	ACATTCAGCTTTTATTCTTGCCCATGTGAGCTGACATATCTCCTTCAAATATGCTTGTGTGAATTCAAGCNCTTGNCAATTCTTTTAAGTTNCTNAAATGTCCANTGATATATCTTGCTTGTATCTGTAGGTGAACACTAGATTCATNACAATTTCTGTTCACATTCGTTGATAAGCCATCCACATATTTATAAGCCTCAATTCTCATTCAACTTGTTTAGTATAAGNTGCAACACAATTCAACTATTTATCAAAGTGTTGNGNTTATNCTCGTTAGCAAGCTGTTCTGCTCCTTATGAGCCTNGCTCAAGCTCAATGATGNGCAGTCCAATCCATAAGAAGACTAGCTTTTAATTATNNTCATGATTTCAATGTTCAATAAAAAGCCTTGTTGATGAT…	gtgagctctttcccatttgaaaactg[A|G]	62.289	27	aatagggaccataacataagggtgatt	59.925	27	279	23208966	23209244	gtgagctctttcccatttgaaaactg[A|G]	62.289	27	ataacataagggtgattgagcaacatg	60.202	27	269	23208966	23209234	gtgagctctttcccatttgaaaactg[A|G]	62.289	27	cataacataagggtgattgagcaacat	60.202	27	270
Chr1	23294968	C	T	intronic	geneJL008766	.	.	.	40	50	0.8	0.85	0.15	C:68,T:12	CC:32,CT:4,TT:4	0.255	0.1	0.60984	0.607843	0.1275	0.222488	Chr1_23294968	CTGAAACACTTTGTCATTCTTCAGGCAAATGATTGGAATCTTGGACCCAAAGAGTGTATCCTTATGGTTGGATGGAGGCCAAATGCTTGTGAAATGATCAAGGAATATGATAGTTATCTTGGGCCTGGTAGTATAGTGGTATTTCACCAATCTACAAGAATGCTGTAGATTAACTACATTAAAATATATGCAGAAACATTTCTTAAACGCTGGCTCATGGTTATGAATTCTCTAACGCATTGAATGATATATTCACGTATGAAGTTCTCATCAGTTTATTTTTAACAGTCTCATCTTTATTATTCTGTAAGAAACAAANCTTTATTTGCTTGCTCAATTTTGAGCTTGCACTTAAATTTCTATACTACAGCAGTTTGCACTAGCTTGGCAAACACGTCC…	CTGAAACACTTTGTCATTCTTCAGGCAAATGATTGGAATCTTGGACCCAAAGAGTGTATCCTTATGGTTGGATGGAGGCCAAATGCTTGTGAAATGATCAAGGAATATGATAGTTATCTTGGGCCTGGTAGTATAGTGGTATTTCACCAATCTACAAGAATGCTGTAGATTAACTACATTAAAATATATGCAGAAACATTTCTTAAACGCTGGCTCATGGTTATGAATTCTCTAACGCATTGAATGATATATTCACGTATGAAGTTCTCATCAGTTTATTTTTAACAGTCTCATCTTTATTATTCTGTAAGAAACAAANCTTTATTTGCTTGCTCAATTTTGAGCTTGCACTTAAATTTCTATACTACAGCAGTTTGCACTAGCTTGGCAAACACGTCC…	ggcttctaaaattgtgaccaggaaa	59.989	25	ccaccagcgaattcaatttgatca[G|A]	60.851	25	57	23294938	23294994	gctatggcttctaaaattgtgacca	59.875	25	ccaccagcgaattcaatttgatca[G|A]	60.851	25	62	23294933	23294994	ctaaaattgtgaccaggaaagtggg	60.279	25	ccaccagcgaattcaatttgatca[G|A]	60.851	25	52
Chr1	23910580	G	A	intronic	geneJL008761	.	.	.	49	50	0.98	0.887755	0.112245	A:11,G:87	AA:5,GA:1,GG:43	0.199292	0.020408	0.50665	0.897597	0.099646	0.179433	Chr1_23910580	TTTCACATATATAATACTCTAATCTTCAATATCACATCAAAAATGTCATCATCACTCACTTTTTAAAAATGAAATATACATTTTTAAATATAGAAAAGTGTTCGATAAATAAATATCTAAGTTTAGGTATTAGATATGTAAATGTATAAGAATTATGTGATATGTATGTAAATCTTCCAAAAGTTTCTTAGTTTTTAAAGGTGGTTTGCGGTGGCCGTCCTTCTGATTGTGTTCTTTGGTCGTGTAAGTTTGTTGCGCTGACTTTGAGCATTTGAATTCCATTGGTGATTTCTCATCTGCAATTCATTGCCCAAAAGAAAATTTCCATCCTCNGGAGGTNGATTCTGTAAGCAGTGTCANCATCNTAAATAACTTTTTTTAANTTTTCTGAAGTTAATT…	TTTCACATATATAATACTCTAATCTTCAATATCACATCAAAAATGTCATCATCACTCACTTTTTAAAAATGAAATATACATTTTTAAATATAGAAAAGTGTTCGATAAATAAATATCTAAGTTTAGGTATTAGATATGTAAATGTATAAGAATTATGTGATATGTATGTAAATCTTCCAAAAGTTTCTTAGTTTTTAAAGGTGGTTTGCGGTGGCCGTCCTTCTGATTGTGTTCTTTGGTCGTGTAAGTTTGTTGCGCTGACTTTGAGCATTTGAATTCCATTGGTGATTTCTCATCTGCAATTCATTGCCCAAAAGAAAATTTCCATCCTCNGGAGGTNGATTCTGTAAGCAGTGTCANCATCNTAAATAACTTTTTTTAANTTTTCTGAAGTTAATT…	caagtgttgggcattcaagaagtttt[G|A]	62.258	27	tgtctgtccaattgatgtactttctac	59.397	27	200	23910554	23910753	caagtgttgggcattcaagaagtttt[G|A]	62.258	27	gtctgtccaattgatgtactttctact	59.18	27	199	23910554	23910752	caagtgttgggcattcaagaagtttt[G|A]	62.258	27	ttgtctgtccaattgatgtactttctac	59.857	28	201
Chr1	24620123	G	T	intergenic	geneJL008757;geneJL008756	dist=145575;dist=52863	.	.	41	50	0.82	0.804878	0.195122	G:66,T:16	GG:32,GT:2,TT:7	0.314099	0.04878	0.712064	0.844697	0.157049	0.26477	Chr1_24620123	GTTAGCTTCAAGCCTCACTTGTATTCTATTTGAACACTCCCCTTTATTTCAATATATAAAATAATAGAGTCAAACATTCATTTGGCTATAAACTAAGTGAATGAATTAATTTCTTTAGTTAGTATATTCTCATATGATAATAATACTTATTATACCCATTCAATTTTGATTTTATAAATTTTCTTAGGACTTTATATCTTATATTTAACTTAATGTTAAATTAAAATCTTTTGGTTCAAGTCCTTTTGAATTTATTTGTAATCTCCCTCCTTTTTTATTTCAATTTGATTTTCAACTTTATGTTTATCTTGTTAGAATTTTCAATTTAATATATTTAAATTTCATTTTAGATTATTATATCTTGGTTTTTAGATGAATTTTGATTCTTTTCTCTTCTTT…	GTTAGCTTCAAGCCTCACTTGTATTCTATTTGAACACTCCCCTTTATTTCAATATATAAAATAATAGAGTCAAACATTCATTTGGCTATAAACTAAGTGAATGAATTAATTTCTTTAGTTAGTATATTCTCATATGATAATAATACTTATTATACCCATTCAATTTTGATTTTATAAATTTTCTTAGGACTTTATATCTTATATTTAACTTAATGTTAAATTAAAATCTTTTGGTTCAAGTCCTTTTGAATTTATTTGTAATCTCCCTCCTTTTTTATTTCAATTTGATTTTCAACTTTATGTTTATCTTGTTAGAATTTTCAATTTAATATATTTAAATTTCATTTTAGATTATTATATCTTGGTTTTTAGATGAATTTTGATTCTTTTCTCTTCTTT…	ggcctacctgtcatgccct[G|T]	62.615	20	ctggcactttcccattccct	59.96	20	156	24620104	24620259	ggcctacctgtcatgccct[G|T]	62.615	20	atcagatgagttccacccgc	59.821	20	179	24620104	24620282	ggcctacctgtcatgccct[G|T]	62.615	20	tcccttccttcctcagggtt	59.804	20	141
Chr1	24676888	C	A	intronic	geneJL008756	.	.	.	39	50	0.78	0.74359	0.25641	A:20,C:58	AA:7,CA:6,CC:26	0.381328	0.153846	0.821281	0.596552	0.190664	0.308623	Chr1_24676888	TATTAGTCATTTTTCTACATTAAATTACAGTTTCTTTTAAGCTTATTAAGCTGATATTCTTTTTTAAGAAATGGTGGTTTCTTGTTACTGCTAATTAGTTTATTATAGCATTCCTTGATCAAGCGATCCACCACTCTTATTTGTTCAGACAGTTGTTGTGCAAGTTACTGATTATAAAATGAGGACTTTGTGGTTCTTTTAATGAGTTGACCCACCTGTGCTTGTTGATCTTCTTATAAATTCTGCTTTTAAAGATCAGATTCACCTTATCAAGACCTTCATGTTTTATAACACTAGTGACAACCCTTAGGTAGAAATGAGAATGATATTAGTTGTCATTACAGGACATATATACTCCCTCAAATGGTCACATGCATTACATAAGTTCTTCTAGAATTA…	TATTAGTCATTTTTCTACATTAAATTACAGTTTCTTTTAAGCTTATTAAGCTGATATTCTTTTTTAAGAAATGGTGGTTTCTTGTTACTGCTAATTAGTTTATTATAGCATTCCTTGATCAAGCGATCCACCACTCTTATTTGTTCAGACAGTTGTTGTGCAAGTTACTGATTATAAAATGAGGACTTTGTGGTTCTTTTAATGAGTTGACCCACCTGTGCTTGTTGATCTTCTTATAAATTCTGCTTTTAAAGATCAGATTCACCTTATCAAGACCTTCATGTTTTATAACACTAGTGACAACCCTTAGGTAGAAATGAGAATGATATTAGTTGTCATTACAGGACATATATACTCCCTCAAATGGTCACATGCATTACATAAGTTCTTCTAGAATTA…	caatttgacagccaactctagtagc[C|A]	62.053	26	catcacagaaataagacactcatcgg	60.019	26	50	24676863	24676912	caatttgacagccaactctagtagc[C|A]	62.053	26	cttggataaggcaacaaaatgtatgc	59.744	26	225	24676863	24677087	caatttgacagccaactctagtagc[C|A]	62.053	26	acatcacagaaataagacactcatcg	59.467	26	51
Chr1	24677171	T	C	intronic	geneJL008756	.	.	.	36	50	0.72	0.944444	0.055556	C:4,T:68	TC:4,TT:32	0.104938	0.111111	0.309543	-0.058824	0.052469	0.099432	Chr1_24677171	TTTTATAACACTAGTGACAACCCTTAGGTAGAAATGAGAATGATATTAGTTGTCATTACAGGACATATATACTCCCTCAAATGGTCACATGCATTACATAAGTTCTTCTAGAATTATATGTGTTNNTTTGGCTTGAGTTTGCAAAANGCTCTGGGCTNGTGAAAAGTTCTATTTGAACTTAACTTGTCATTCCAATTTGACAGCCAACTCTAGTAGCNGATGAGTGTCTTATTTCTGTGATGTAAATACTTAGAGGATTCTACAACCATAAGCCTATAGTAATTCTTGTTTTGCTATAATATGGAGAACTTAAATTTTAAATTTTCTGCTGGCATCTNCTTTCTAGGTATTATTTAAACATTTTGAGTTCATTATAGGATTTTATAAACTAGCATACAT…	TTTTATAACACTAGTGACAACCCTTAGGTAGAAATGAGAATGATATTAGTTGTCATTACAGGACATATATACTCCCTCAAATGGTCACATGCATTACATAAGTTCTTCTAGAATTATATGTGTTNNTTTGGCTTGAGTTTGCAAAANGCTCTGGGCTNGTGAAAAGTTCTATTTGAACTTAACTTGTCATTCCAATTTGACAGCCAACTCTAGTAGCNGATGAGTGTCTTATTTCTGTGATGTAAATACTTAGAGGATTCTACAACCATAAGCCTATAGTAATTCTTGTTTTGCTATAATATGGAGAACTTAAATTTTAAATTTTCTGCTGGCATCTNCTTTCTAGGTATTATTTAAACATTTTGAGTTCATTATAGGATTTTATAAACTAGCATACAT…	gaggattctacaaccataagcctatagtaa	60.3	30	cctggaagcaaatctaaaaacaaagagat[A|G]	61.786	30	280	24676923	24677202	gaggattctacaaccataagcctatagta	59.88	29	cctggaagcaaatctaaaaacaaagagat[A|G]	61.786	30	280	24676923	24677202	gaggattctacaaccataagcctatagt	60.062	28	cctggaagcaaatctaaaaacaaagagat[A|G]	61.786	30	280
Chr1	25432107	G	A	intergenic	geneJL005756;geneJL005755	dist=10472;dist=18908	.	.	34	50	0.68	0.808824	0.191176	A:13,G:55	AA:4,GA:5,GG:25	0.309256	0.147059	0.703926	0.524476	0.154628	0.261436	Chr1_25432107	AGNTCNAAAAGACNTGAGTTNTAGATACAAGAATTNAAGTCTATAAGCTTGCNTGGGATANGAAGAGAGCCACCTATTTTTTCTTTATGCTTCATGATGCAATTGAAATCCCCCAAAACTACCCACGGCTCAGTAATAGATGAAGCAAGATTAGTGATTGATTGCCAGAGGTCTTTTCTCCTGGTAGCACTGTTATCAGCATATACAAGAGTGACAAGAAAGCTGATAGTACTAAAGAAGGTAATCCAACCATGAATTGACTGAGCATGAGTTTGTAATTCTATGAAAGAGATAGTGATGAAGGTGGGCGTTCTTTCTATTGATGAGATTGAGAGAACTTGGGTATTGGAGGTGAGAGAAGAAGATATGTTTGCTAACTAGCGCTCCCACCAAGTATTG…	AGNTCNAAAAGACNTGAGTTNTAGATACAAGAATTNAAGTCTATAAGCTTGCNTGGGATANGAAGAGAGCCACCTATTTTTTCTTTATGCTTCATGATGCAATTGAAATCCCCCAAAACTACCCACGGCTCAGTAATAGATGAAGCAAGATTAGTGATTGATTGCCAGAGGTCTTTTCTCCTGGTAGCACTGTTATCAGCATATACAAGAGTGACAAGAAAGCTGATAGTACTAAAGAAGGTAATCCAACCATGAATTGACTGAGCATGAGTTTGTAATTCTATGAAAGAGATAGTGATGAAGGTGGGCGTTCTTTCTATTGATGAGATTGAGAGAACTTGGGTATTGGAGGTGAGAGAAGAAGATATGTTTGCTAACTAGCGCTCCCACCAAGTATTG…	attctagtaagggggaaatttggacatag[G|A]	62.531	30	gtaggtttatgtataagaactattggagcc	59.91	30	58	25432078	25432135	attctagtaagggggaaatttggacatag[G|A]	62.531	30	cccaattctggtttatcttatagttggtac	60.25	30	251	25432078	25432328	attctagtaagggggaaatttggacatag[G|A]	62.531	30	tatgtataagaactattggagcctatgtcc	60.349	30	51
Chr1	25671865	G	T	intergenic	geneJL005753;geneJL005752	dist=56759;dist=274263	.	.	46	50	0.92	0.663043	0.336957	G:31,T:61	GG:5,GT:21,TT:20	0.446834	0.456522	0.921876	-0.021682	0.223417	0.347003	Chr1_25671865	ATTCCTCTGTGACGTACAATATACCCAAGGAATTTTCTAGAGGATANCCCGAATGTACATTTTANAGNATTCATCTTGAGATCATAATTTCTGATTATCTCTAATATAATTCTCAAGTCTTCAAAGTGATTTTTACGATTTAAGGTCTTCACCACCAATTTGTCAACATAACATTCCACCTTATAGTGAATCAACTCATCAAAAATATGTGTCATGACTCTTTGGTATGTAGCCCCAGTATTTTTTAAACCAAAAGACATGACTGTGTAGCAGTAGATGCCAATAGGTGTTCTGAATGATGTGTGCTTCTCATCTTCATGAGTCATCTTGATTTGATTATATCCCGATAATACATCCATGAATGAGAACATGTCATAGTTGGAAGTATTGTCCACTAGT…	ATTCCTCTGTGACGTACAATATACCCAAGGAATTTTCTAGAGGATANCCCGAATGTACATTTTANAGNATTCATCTTGAGATCATAATTTCTGATTATCTCTAATATAATTCTCAAGTCTTCAAAGTGATTTTTACGATTTAAGGTCTTCACCACCAATTTGTCAACATAACATTCCACCTTATAGTGAATCAACTCATCAAAAATATGTGTCATGACTCTTTGGTATGTAGCCCCAGTATTTTTTAAACCAAAAGACATGACTGTGTAGCAGTAGATGCCAATAGGTGTTCTGAATGATGTGTGCTTCTCATCTTCATGAGTCATCTTGATTTGATTATATCCCGATAATACATCCATGAATGAGAACATGTCATAGTTGGAAGTATTGTCCACTAGT…	agatttaaccgttctttttctaaaccgg[G|T]	62.426	29	ttctgaaatgataggcttatcccctaat	60.007	28	224	25671837	25672060	agatttaaccgttctttttctaaaccgg[G|T]	62.426	29	attctgaaatgataggcttatcccctaa	60.007	28	225	25671837	25672061	agatttaaccgttctttttctaaaccgg[G|T]	62.426	29	gttgaagagctaaaaatgctactttgtg	60.117	28	280
Chr1	26170943	C	T	intergenic	geneJL005750;geneJL005749	dist=118226;dist=47359	.	.	35	50	0.7	0.871429	0.128571	C:61,T:9	CC:28,CT:5,TT:2	0.224082	0.142857	0.553507	0.362477	0.112041	0.198975	Chr1_26170943	GAACGAAGCTGACAAAGATTCTTCGATGGTGGCATATATGCCGCACCACGTAGCCAAGAAACTTTCTAGATGAAACCTCAAATGCACATTTGAGATGATTCATTTTGAGATCGTACTGCCTAATTATTTTGAAGACCATCCTTAGGTCATCAAAATGATCTTCTCGATCTATGCTCTTAACGACGAGGTCATCCACGTAGCACTCTACTTTCTGATGAATCAACTCGTCCAATATGCGTGTTATGACCATTTGATATGTAGCTCCAGCGTTCTTCAATCTGAAGGGCATGATAGTGTAGCTGTATATACCAATCGACATCCTGAATGATGTGTGTCTTTCATCTTCGGGAGCCATCTTGATTTGATTATACCTTGATGATCCGTCCATGAATGAGAATA…	GAACGAAGCTGACAAAGATTCTTCGATGGTGGCATATATGCCGCACCACGTAGCCAAGAAACTTTCTAGATGAAACCTCAAATGCACATTTGAGATGATTCATTTTGAGATCGTACTGCCTAATTATTTTGAAGACCATCCTTAGGTCATCAAAATGATCTTCTCGATCTATGCTCTTAACGACGAGGTCATCCACGTAGCACTCTACTTTCTGATGAATCAACTCGTCCAATATGCGTGTTATGACCATTTGATATGTAGCTCCAGCGTTCTTCAATCTGAAGGGCATGATAGTGTAGCTGTATATACCAATCGACATCCTGAATGATGTGTGTCTTTCATCTTCGGGAGCCATCTTGATTTGATTATACCTTGATGATCCGTCCATGAATGAGAATA…	gatttgattataccttgatgatccgtcc	60.167	28	ggctttagctacgaagaatggtcaaat[G|A]	62.661	28	172	26170801	26170972	gaagggcatgatagtgtagctgtatata	60.167	28	ggctttagctacgaagaatggtcaaat[G|A]	62.661	28	250	26170723	26170972	tgtatataccaatcgacatcctgaatga	60.062	28	ggctttagctacgaagaatggtcaaat[G|A]	62.661	28	230
Chr1	28365394	A	T	upstream	geneJL018234	dist=194	.	.	41	50	0.82	0.573171	0.426829	A:35,T:47	AA:11,AT:13,TT:17	0.489292	0.317073	0.984496	0.351976	0.244646	0.369589	Chr1_28365394	GCTTCATTATTAAAACATTCACAATAACACTAATGATTTTGTTTCATATTTATATCAGATTAGTACTTTGATCCAAAGTAAGGTTTCATATAAGTATATTTTATCTATTGTGACTATTTGAGATATATAAAATCAAATTTCTCTATTAATTTAATAAAATAATCCTAAAATATAATTTAATTTTTATTTTGGATGATATAAACTCTATATTTTTCTTACTTTGAAAAGTTAATAAACTTAGATTTTTTATACATGNATAATTATAATTTATATTATTTTATAANTATGAATATATAACAATGACCTACGTTTAAATTTAGTAAAATTTATTAGAAAATANTTGCCTTGCTTTTATTCAAATGAAAATTCTCGGCTAGGATTTCAGCGATTAAGATTTTT…	GCTTCATTATTAAAACATTCACAATAACACTAATGATTTTGTTTCATATTTATATCAGATTAGTACTTTGATCCAAAGTAAGGTTTCATATAAGTATATTTTATCTATTGTGACTATTTGAGATATATAAAATCAAATTTCTCTATTAATTTAATAAAATAATCCTAAAATATAATTTAATTTTTATTTTGGATGATATAAACTCTATATTTTTCTTACTTTGAAAAGTTAATAAACTTAGATTTTTTATACATGNATAATTATAATTTATATTATTTTATAANTATGAATATATAACAATGACCTACGTTTAAATTTAGTAAAATTTATTAGAAAATANTTGCCTTGCTTTTATTCAAATGAAAATTCTCGGCTAGGATTTCAGCGATTAAGATTTTT…	tcaaatgaaaattctcggctaggatttc	60.632	28	cagcttctgaattcttcctcaagagat[T|A]	61.466	28	175	28365249	28365423	aaatgaaaattctcggctaggatttcag	60.632	28	cagcttctgaattcttcctcaagagat[T|A]	61.466	28	173	28365251	28365423	ggctaggatttcagcgattaagattttt	60.684	28	cagcttctgaattcttcctcaagagat[T|A]	61.466	28	159
Chr1	28789924	A	G	downstream	geneJL018243	dist=1274	.	.	33	50	0.66	0.757576	0.242424	A:16,G:50	AA:1,AG:14,GG:18	0.367309	0.424242	0.799049	-0.155	0.183655	0.299851	Chr1_28789924	GATAATAATTTCCATTCATAAAGTGCAAGCTCCAAAGCTATACGACCTAGATAAGCAATAGATTGAATTGGAATCGCAGAAGATTACCGGATGTATCTTTCGCGGTAGTGCAAGCACCCTCGGTGGCGACTCCCTCAGTGTCGACTCTCGCTCGCGTCCCCTTTTAGCCGGTCGCGACACTCGCTTGAGTCTCCTTCGATTTCGACTCTCACAGTCGCGGTCGTGACTCATCCTCACTCCTTTTGCCACTGCAGTTCTCGCGGGAGACGAGAGGTTCACACTTCGGATGTCCCGTGAATTCTAATTTCNCTNAAATCGAAGGTATTTGGTTTACACGGAGATTACCCTATGCAACGAATTTCAAATACACGATAATTTTACACCGTATTTGTACTTTGC…	GATAATAATTTCCATTCATAAAGTGCAAGCTCCAAAGCTATACGACCTAGATAAGCAATAGATTGAATTGGAATCGCAGAAGATTACCGGATGTATCTTTCGCGGTAGTGCAAGCACCCTCGGTGGCGACTCCCTCAGTGTCGACTCTCGCTCGCGTCCCCTTTTAGCCGGTCGCGACACTCGCTTGAGTCTCCTTCGATTTCGACTCTCACAGTCGCGGTCGTGACTCATCCTCACTCCTTTTGCCACTGCAGTTCTCGCGGGAGACGAGAGGTTCACACTTCGGATGTCCCGTGAATTCTAATTTCNCTNAAATCGAAGGTATTTGGTTTACACGGAGATTACCCTATGCAACGAATTTCAAATACACGATAATTTTACACCGTATTTGTACTTTGC…	gccgaaaatgggaatgaatggc[A|G]	62.55	23	gagaaagttctacagactgggca	59.993	23	272	28789902	28790173	gccgaaaatgggaatgaatggc[A|G]	62.55	23	tccttaacgggttttccacgtat	59.992	23	232	28789902	28790133	gccgaaaatgggaatgaatggc[A|G]	62.55	23	atgttcatatcccctgcttgtgt	60.053	23	202
Chr1	28905193	T	C	intergenic	geneJL018245;geneJL018246	dist=11348;dist=37532	.	.	43	50	0.86	0.883721	0.116279	C:10,T:76	CC:3,TC:4,TT:36	0.205516	0.093023	0.51857	0.547368	0.102758	0.184398	Chr1_28905193	AAGCCTTATATAACACATAACATATGTGCAGAAGAATACAACAGCAAACAAAAAATGGACAAAAAAAAAAGGAATGGACTGCTCCGGATACCGATGAAAGAGATCAATAGAGAAAATCCTCCACTGATGAGGAAGAGAAAGACAGAGAGAGATTGAAACAGCCAAAACCTGCTTTGTTGATGGTAGGTCCTAATGGGTCACAGGTCATCATAATGATGCCCCAAACAGATCACTTATTCTTATATAAGTGAAAAGCCAGACCATTCTCGCATTTTTCAAAGCGAAGAAACCTTCCTGCCCACGCCTATGAGAAACAACTAGAGCAATATTGCCCTCTGTCACCAAAACACCTCTACTCAGACCATCATTGAGAGTCATATTACTTGGTTGGCAGTAAAC…	AAGCCTTATATAACACATAACATATGTGCAGAAGAATACAACAGCAAACAAAAAATGGACAAAAAAAAAAGGAATGGACTGCTCCGGATACCGATGAAAGAGATCAATAGAGAAAATCCTCCACTGATGAGGAAGAGAAAGACAGAGAGAGATTGAAACAGCCAAAACCTGCTTTGTTGATGGTAGGTCCTAATGGGTCACAGGTCATCATAATGATGCCCCAAACAGATCACTTATTCTTATATAAGTGAAAAGCCAGACCATTCTCGCATTTTTCAAAGCGAAGAAACCTTCCTGCCCACGCCTATGAGAAACAACTAGAGCAATATTGCCCTCTGTCACCAAAACACCTCTACTCAGACCATCATTGAGAGTCATATTACTTGGTTGGCAGTAAAC…	gcctatgagaaacaactagagcaatatt	59.804	28	cctattggaaggaatactttgtgcaag[A|G]	62.392	28	228	28904995	28905222	gaccatcattgagagtcatattacttgg	59.857	28	cctattggaaggaatactttgtgcaag[A|G]	62.392	28	171	28905052	28905222	ctactcagaccatcattgagagtcatat	60.063	28	cctattggaaggaatactttgtgcaag[A|G]	62.392	28	178
Chr1	28905249	G	A	intergenic	geneJL018245;geneJL018246	dist=11404;dist=37476	.	.	42	50	0.84	0.940476	0.059524	A:5,G:79	AA:2,GA:1,GG:39	0.111961	0.02381	0.325552	0.787342	0.055981	0.105694	Chr1_28905249	GGACAAAAAAAAAAGGAATGGACTGCTCCGGATACCGATGAAAGAGATCAATAGAGAAAATCCTCCACTGATGAGGAAGAGAAAGACAGAGAGAGATTGAAACAGCCAAAACCTGCTTTGTTGATGGTAGGTCCTAATGGGTCACAGGTCATCATAATGATGCCCCAAACAGATCACTTATTCTTATATAAGTGAAAAGCCAGACCATTCTCGCATTTTTCAAAGCGAAGAAACCTTCCTGCCCACGCCTATGAGAAACAACTAGAGCAATATTGCCCTCTGTCACCAAAACACCTCTACTCAGACCATCATTGAGAGTCATATTACTTGGTTGGCAGTAAACAAAACCATTATCATGTATAACTATCCTTGCCATTTAATTTTTAGACCCAGAGGCCC…	GGACAAAAAAAAAAGGAATGGACTGCTCCGGATACCGATGAAAGAGATCAATAGAGAAAATCCTCCACTGATGAGGAAGAGAAAGACAGAGAGAGATTGAAACAGCCAAAACCTGCTTTGTTGATGGTAGGTCCTAATGGGTCACAGGTCATCATAATGATGCCCCAAACAGATCACTTATTCTTATATAAGTGAAAAGCCAGACCATTCTCGCATTTTTCAAAGCGAAGAAACCTTCCTGCCCACGCCTATGAGAAACAACTAGAGCAATATTGCCCTCTGTCACCAAAACACCTCTACTCAGACCATCATTGAGAGTCATATTACTTGGTTGGCAGTAAACAAAACCATTATCATGTATAACTATCCTTGCCATTTAATTTTTAGACCCAGAGGCCC…	ccttgcacaaagtattccttccaata	59.847	26	tcctgcattgtgaagctttggaaaa[C|T]	62.839	26	82	28905195	28905276	ttgcacaaagtattccttccaatagg	59.847	26	tcctgcattgtgaagctttggaaaa[C|T]	62.839	26	80	28905197	28905276	ctactcagaccatcattgagagtcat	59.959	26	tcctgcattgtgaagctttggaaaa[C|T]	62.839	26	232
Chr1	28905497	T	C	intergenic	geneJL018245;geneJL018246	dist=11652;dist=37228	.	.	43	50	0.86	0.94186	0.05814	C:5,T:81	CC:2,TC:1,TT:40	0.109519	0.023256	0.320015	0.787654	0.054759	0.103521	Chr1_28905497	CTATGAGAAACAACTAGAGCAATATTGCCCTCTGTCACCAAAACACCTCTACTCAGACCATCATTGAGAGTCATATTACTTGGTTGGCAGTAAACAAAACCATTATCATGTATAACTATCCTTGCCATTTAATTTTTAGACCCAGAGGCCCTGAATTCTAACACCAACGCATAGCCTTAAATTAAAAACTAGAAGANACCTTGCACAAAGTATTCCTTCCAATAGGCGACAGTGCTTGCTAAAAGAAGGTTCNACTTTTCCAAAGCTTCACAATGCAGGATTGGTTATATCAAAAGTTCAATTGATTCATTTAAGTGGAGTTGAGTCTGCGGATATGAGGGGTAAAATTGGGGTAAAAGTTCAGCCCCCTCCTACAATTTCACACATCTGCAGCATAAA…	CTATGAGAAACAACTAGAGCAATATTGCCCTCTGTCACCAAAACACCTCTACTCAGACCATCATTGAGAGTCATATTACTTGGTTGGCAGTAAACAAAACCATTATCATGTATAACTATCCTTGCCATTTAATTTTTAGACCCAGAGGCCCTGAATTCTAACACCAACGCATAGCCTTAAATTAAAAACTAGAAGANACCTTGCACAAAGTATTCCTTCCAATAGGCGACAGTGCTTGCTAAAAGAAGGTTCNACTTTTCCAAAGCTTCACAATGCAGGATTGGTTATATCAAAAGTTCAATTGATTCATTTAAGTGGAGTTGAGTCTGCGGATATGAGGGGTAAAATTGGGGTAAAAGTTCAGCCCCCTCCTACAATTTCACACATCTGCAGCATAAA…	accgaattatgttcctgcaaatga[T|C]	59.639	25	ctattcggccccctatttcaaattc	60.048	25	185	28905473	28905657	accgaattatgttcctgcaaatga[T|C]	59.639	25	caccagagtcaagccagataagata	59.93	25	133	28905473	28905605	accgaattatgttcctgcaaatga[T|C]	59.639	25	ttcagcaacaggatttttgacaagt	60.105	25	163
Chr1	30873924	G	T	intergenic	geneJL008723;geneJL008722	dist=26245;dist=29878	.	.	34	50	0.68	0.897059	0.102941	G:7,T:61	GG:2,GT:3,TT:29	0.184689	0.088235	0.47825	0.522248	0.092344	0.167634	Chr1_30873924	TCATCATTAAGGGAAGAGTCCGTAGGGATAGGATGTGCAACAATAAAATTTGCTAAGATTTTTTCCTTCACTGCTTTCTATGAAATGTATGTGATATCAAATTGTAGAAGCAATACTGCCCATCTTGCCAAGTGACCTATCAATGCTGGTCCTGTCATCAAGTACTTCAACGAATCAATCCTTGAGATGAGGGTAATCTTACAAGATAACATATAATGACGAAGTTTTTGGATTGCAAAGATCAATGCTAAACAGTGCTTCTCTATCAGAGAATATCCCATTTCTGCTCCAATCAACGTCCGACTGATATTAAATAAAGTGTGTTCTCTTTTCTTTCTTCATTGTGTTGTGCTAATAATGCTCCAAGGGACTCCTCTAATGCAGCTGTGTACAGAATGA…	TCATCATTAAGGGAAGAGTCCGTAGGGATAGGATGTGCAACAATAAAATTTGCTAAGATTTTTTCCTTCACTGCTTTCTATGAAATGTATGTGATATCAAATTGTAGAAGCAATACTGCCCATCTTGCCAAGTGACCTATCAATGCTGGTCCTGTCATCAAGTACTTCAACGAATCAATCCTTGAGATGAGGGTAATCTTACAAGATAACATATAATGACGAAGTTTTTGGATTGCAAAGATCAATGCTAAACAGTGCTTCTCTATCAGAGAATATCCCATTTCTGCTCCAATCAACGTCCGACTGATATTAAATAAAGTGTGTTCTCTTTTCTTTCTTCATTGTGTTGTGCTAATAATGCTCCAAGGGACTCCTCTAATGCAGCTGTGTACAGAATGA…	tccatgtcccacttgaatgga[G|T]	60.026	22	aaatgtgcattcggggtatcct	60.092	22	245	30873903	30874147	tccatgtcccacttgaatgga[G|T]	60.026	22	acatctcgcattcatctgtcga	59.9	22	102	30873903	30874004	tccatgtcccacttgaatgga[G|T]	60.026	22	aggacatctcgcattcatctgt	59.566	22	105
Chr1	31424364	T	C	intronic	geneJL008716	.	.	.	45	50	0.9	0.9	0.1	C:9,T:81	CC:2,TC:5,TT:38	0.18	0.111111	0.468996	0.382716	0.09	0.1638	Chr1_31424364	TAAAAGAGAAACATAAGACTAAGTTAAGTGTTACAGAAATGAGGATGCTCAGGTGGATGAGTGGCTTTACCCTTAGAGATAGAATGCAAAATGAGTATGTTCGGGAAAAAGTTGGAGTAGCTCCAGTGGTAGATAAGATTAGGAAGAGTCGCCTTAGATGGTTTGGCCACATAAAGCGTCGGCTGTCCGATGACCCGATTAGGAGAGTAGATGCATTAGATTTGCCTTATGTTAAGAAAGGTAGAGGTAGACCTAAAAAGACTTGGTTAAGATGTATAAAAAATGATCTTAGTATACTTGAATTAAATGAGAATTTGACACATAATAGGACACAATGGAGACGAAGAATTCATGTAGNCGACNCNACCTANTGGGATTAAGGCTTGTTTGTTGTTGTTG…	TAAAAGAGAAACATAAGACTAAGTTAAGTGTTACAGAAATGAGGATGCTCAGGTGGATGAGTGGCTTTACCCTTAGAGATAGAATGCAAAATGAGTATGTTCGGGAAAAAGTTGGAGTAGCTCCAGTGGTAGATAAGATTAGGAAGAGTCGCCTTAGATGGTTTGGCCACATAAAGCGTCGGCTGTCCGATGACCCGATTAGGAGAGTAGATGCATTAGATTTGCCTTATGTTAAGAAAGGTAGAGGTAGACCTAAAAAGACTTGGTTAAGATGTATAAAAAATGATCTTAGTATACTTGAATTAAATGAGAATTTGACACATAATAGGACACAATGGAGACGAAGAATTCATGTAGNCGACNCNACCTANTGGGATTAAGGCTTGTTTGTTGTTGTTG…	gttcatcatcagacgtcttcatcg[T|C]	61.183	25	ttcatttgcagccctagttgaaatt	59.988	25	208	31424340	31424547	gttcatcatcagacgtcttcatcg[T|C]	61.183	25	aatcgagtcaagtcatgagtagctt	60.106	25	246	31424340	31424585	gttcatcatcagacgtcttcatcg[T|C]	61.183	25	acaagctctaatcgagtcaagtcat	60.106	25	255
Chr1	31658012	G	A	intronic	geneJL008709	.	.	.	33	50	0.66	0.924242	0.075758	A:5,G:61	AA:2,GA:1,GG:30	0.140037	0.030303	0.387051	0.783607	0.070018	0.130232	Chr1_31658012	GAAAACGAACTGGCAACTACAATTGAGTCGCCTGGGTCCAAGCTTGTCAGCACATTCCCCAGTTCATCTAGTTTTTTGGAATCATGCTTGCGCTCATATTCAGCAGACAATTCATAGCACTCTTGCACCTAATAACATAAAAACTGTGAGCTCTGAACTTACCTTAAGCAACTAAGTTTATTCACTGGCTAAGTTGTGAATCACCAAACCAACATTTGCAGGCTGAAATTTAGTAAAGCTCCTTATAGAAAAGCACGAATCAAAGAGTGATACTCATCATGCTTCGAGTCACAAAACTTTAATCAAATCATGTGAACAGTANTTTTCAAGAGNAAAGANCAGTAGTCGGACAAATCAGAGNAAAGTGCTGCGCAGGAAAATCATAGCACGAAAANANCA…	GAAAACGAACTGGCAACTACAATTGAGTCGCCTGGGTCCAAGCTTGTCAGCACATTCCCCAGTTCATCTAGTTTTTTGGAATCATGCTTGCGCTCATATTCAGCAGACAATTCATAGCACTCTTGCACCTAATAACATAAAAACTGTGAGCTCTGAACTTACCTTAAGCAACTAAGTTTATTCACTGGCTAAGTTGTGAATCACCAAACCAACATTTGCAGGCTGAAATTTAGTAAAGCTCCTTATAGAAAAGCACGAATCAAAGAGTGATACTCATCATGCTTCGAGTCACAAAACTTTAATCAAATCATGTGAACAGTANTTTTCAAGAGNAAAGANCAGTAGTCGGACAAATCAGAGNAAAGTGCTGCGCAGGAAAATCATAGCACGAAAANANCA…	tttggtcaagaaaaagaagaaaaggagac[G|A]	62.844	30	ggtatttcttaggtacagatgaacgagatt	61.075	30	204	31657983	31658186	tttggtcaagaaaaagaagaaaaggagac[G|A]	62.844	30	tttggtatttcttaggtacagatgaacgag	61.41	30	207	31657983	31658189	tttggtcaagaaaaagaagaaaaggagac[G|A]	62.844	30	gtttggtatttcttaggtacagatgaacga	61.6	30	208
Chr1	31778661	G	A	intergenic	geneJL008708;geneJL008707	dist=11028;dist=118633	.	.	34	50	0.68	0.823529	0.176471	A:12,G:56	AA:3,GA:6,GG:25	0.290657	0.176471	0.672295	0.392857	0.145329	0.248417	Chr1_31778661	TTGAATTATTGAACTTGGAATTCTAATATATACTNATATAATAGTGTGGTNTTTATTTTGGGTTTATGTGTATATGTGGGGGGGNCACCACNCANATNNGAGGATATACTTATTGATGTGATCAGATACGACATCAANNAATAGTGNACTATCTCGAAAGNTAGAAATCANTATCATANGATGGANTTAATNACCTAATAAGGACTCCTANGCATGATNGGTCTTCGAATNTACCANANATTTTTCTCNTACTTTACATNGATGAATAAAGTAGAGTTTATTTAAACTNGGTTCTAATATTCCCTATGGGGGCAANCCCCCATAGTTAATTATATCCTAAGAAAGGTGAGTTCTTTAGAAACACTATGGATTAAAATAGACAATTGTTATCTCCAAAGA…	TTGAATTATTGAACTTGGAATTCTAATATATACTNATATAATAGTGTGGTNTTTATTTTGGGTTTATGTGTATATGTGGGGGGGNCACCACNCANATNNGAGGATATACTTATTGATGTGATCAGATACGACATCAANNAATAGTGNACTATCTCGAAAGNTAGAAATCANTATCATANGATGGANTTAATNACCTAATAAGGACTCCTANGCATGATNGGTCTTCGAATNTACCANANATTTTTCTCNTACTTTACATNGATGAATAAAGTAGAGTTTATTTAAACTNGGTTCTAATATTCCCTATGGGGGCAANCCCCCATAGTTAATTATATCCTAAGAAAGGTGAGTTCTTTAGAAACACTATGGATTAAAATAGACAATTGTTATCTCCAAAGA…	ggtgagttctttagaaacactatggat	59.175	27	ttggggtgctcactagattttacatc[C|T]	62.908	27	185	31778505	31778689	aaggtgagttctttagaaacactatgg	59.338	27	ttggggtgctcactagattttacatc[C|T]	62.908	27	187	31778503	31778689	aggtgagttctttagaaacactatgga	59.984	27	ttggggtgctcactagattttacatc[C|T]	62.908	27	186
Chr1	32053389	G	A	intergenic	geneJL008707;geneJL008706	dist=153891;dist=73403	.	.	49	50	0.98	0.918367	0.081633	A:8,G:90	AA:4,GG:45	0.149938	0	0.407906	1	0.074969	0.138697	Chr1_32053389	GTTTTTTCCTTTCATCCTTGCTTCAGATCTGCATCTGCTCCATCTCATCTACGGTTAATTTTGTTCCGCCCATTCGTCGATTACCTCTTCCTGAAGATTCACTGTTTGTGGTAACTAGAAGCGGTGCGGTGGGGCAAGAGTGGAGAAGGAGAAAAAGATTTCTTTTCCGTTGCAAGCACGCTCCGCATTCTTATATCCGATTAAGTTTGCTTCCTGAATAGTTCGATTTGCCTTAATTTGGTCTTTAATCTCGTCATTTCAGCGAATTCAGAGGAAGATGGTAGAATCGGGTCCCTTAACTCCTGGCCAGGTGACGATCTCTTTTTAATTTCGCTCTTCTTGGAANTGGGGAAGTGCGTTGTTGATCTTTCTTTTGTTTTTATTATAATGTGGATCGCG…	GTTTTTTCCTTTCATCCTTGCTTCAGATCTGCATCTGCTCCATCTCATCTACGGTTAATTTTGTTCCGCCCATTCGTCGATTACCTCTTCCTGAAGATTCACTGTTTGTGGTAACTAGAAGCGGTGCGGTGGGGCAAGAGTGGAGAAGGAGAAAAAGATTTCTTTTCCGTTGCAAGCACGCTCCGCATTCTTATATCCGATTAAGTTTGCTTCCTGAATAGTTCGATTTGCCTTAATTTGGTCTTTAATCTCGTCATTTCAGCGAATTCAGAGGAAGATGGTAGAATCGGGTCCCTTAACTCCTGGCCAGGTGACGATCTCTTTTTAATTTCGCTCTTCTTGGAANTGGGGAAGTGCGTTGTTGATCTTTCTTTTGTTTTTATTATAATGTGGATCGCG…	gccaggtgacgatctctttttaattt	60.349	26	ctaacggtcctaacctaagcactga[C|T]	62.239	26	223	32053194	32053416	gaagtgcgttgttgatctttcttttg	60.291	26	ctaacggtcctaacctaagcactga[C|T]	62.239	26	178	32053239	32053416	gttggaagttggatctattgttcgtt	60.073	26	ctaacggtcctaacctaagcactga[C|T]	62.239	26	51
Chr1	35107576	C	T	exonic	geneJL002992	.	synonymous SNV	geneJL002992:JL002992:exon5:c.C666T:p.V222V	40	50	0.8	0.9	0.1	C:72,T:8	CC:33,CT:6,TT:1	0.18	0.15	0.468996	0.166667	0.09	0.1638	Chr1_35107576	GTTATTACCNATCTAACAANTATAAATANATAAATAAATATTCGNTGATCATAANNGATGATCGAATATNTTCTTTGTTNCAGCTGGATGGGACGATTGTTGCACCTACAAATTCAAAAATTTGGAGCTCAGGACTGCTTTGGTGGATAGAGTTTACAAAGCTGAAGGGAATCACAATTCAAGGTCGCGGCATTATAGAGGGCAGGGGCAGTGTCTGGTGGAGCCAACCAGAGCCCNCAGATGANCCTGTAAGCCTGAAGCNCAAGATTATTGCCTTTTGATTTGCNGTAGGTAGCNCTTCTGAATTCCATTCACAAAATTCTTATCAATTCNTGCTGCAGATAAGNGANGAACTAAGCACGAAGATGCCCAGCATCAAACCAACAGTAAGCAATGGAA…	GTTATTACCNATCTAACAANTATAAATANATAAATAAATATTCGNTGATCATAANNGATGATCGAATATNTTCTTTGTTNCAGCTGGATGGGACGATTGTTGCACCTACAAATTCAAAAATTTGGAGCTCAGGACTGCTTTGGTGGATAGAGTTTACAAAGCTGAAGGGAATCACAATTCAAGGTCGCGGCATTATAGAGGGCAGGGGCAGTGTCTGGTGGAGCCAACCAGAGCCCNCAGATGANCCTGTAAGCCTGAAGCNCAAGATTATTGCCTTTTGATTTGCNGTAGGTAGCNCTTCTGAATTCCATTCACAAAATTCTTATCAATTCNTGCTGCAGATAAGNGANGAACTAAGCACGAAGATGCCCAGCATCAAACCAACAGTAAGCAATGGAA…	caaaccaacagtaagcaatggaaac	59.766	25	ggactgttttggatggttattccc[G|A]	62.116	25	151	35107452	35107602	ttcttcaggcattaaggttttacgg	59.818	25	ggactgttttggatggttattccc[G|A]	62.116	25	70	35107533	35107602	tcaaaccaacagtaagcaatggaaa	59.872	25	ggactgttttggatggttattccc[G|A]	62.116	25	152
Chr1	35107641	A	T	exonic	geneJL002992	.	nonsynonymous SNV	geneJL002992:JL002992:exon5:c.A731T:p.Q244L	40	50	0.8	0.9375	0.0625	A:75,T:5	AA:36,AT:3,TT:1	0.117188	0.075	0.33729	0.36	0.058594	0.110321	Chr1_35107641	ATATNTTCTTTGTTNCAGCTGGATGGGACGATTGTTGCACCTACAAATTCAAAAATTTGGAGCTCAGGACTGCTTTGGTGGATAGAGTTTACAAAGCTGAAGGGAATCACAATTCAAGGTCGCGGCATTATAGAGGGCAGGGGCAGTGTCTGGTGGAGCCAACCAGAGCCCNCAGATGANCCTGTAAGCCTGAAGCNCAAGATTATTGCCTTTTGATTTGCNGTAGGTAGCNCTTCTGAATTCCATTCACAAAATTCTTATCAATTCNTGCTGCAGATAAGNGANGAACTAAGCACGAAGATGCCCAGCATCAAACCAACAGTAAGCAATGGAAACCCAAACTCATTTTTTTTGTGTTATCTTCTATNAAGTGCATGACCTGAAATACATTCTTCTTCA…	ATATNTTCTTTGTTNCAGCTGGATGGGACGATTGTTGCACCTACAAATTCAAAAATTTGGAGCTCAGGACTGCTTTGGTGGATAGAGTTTACAAAGCTGAAGGGAATCACAATTCAAGGTCGCGGCATTATAGAGGGCAGGGGCAGTGTCTGGTGGAGCCAACCAGAGCCCNCAGATGANCCTGTAAGCCTGAAGCNCAAGATTATTGCCTTTTGATTTGCNGTAGGTAGCNCTTCTGAATTCCATTCACAAAATTCTTATCAATTCNTGCTGCAGATAAGNGANGAACTAAGCACGAAGATGCCCAGCATCAAACCAACAGTAAGCAATGGAAACCCAAACTCATTTTTTTTGTGTTATCTTCTATNAAGTGCATGACCTGAAATACATTCTTCTTCA…	ggaataaccatccaaaacagtcctc	59.874	25	gggatgcaacggacatattgtaga[T|A]	61.759	25	88	35107580	35107667	tcaaaccaacagtaagcaatggaaa	59.872	25	gggatgcaacggacatattgtaga[T|A]	61.759	25	217	35107451	35107667	ttcttcaggcattaaggttttacgg	59.818	25	gggatgcaacggacatattgtaga[T|A]	61.759	25	135
Chr1	35119891	T	C	intergenic	geneJL002993;geneJL002994	dist=6489;dist=497206	.	.	50	50	1	0.9	0.1	C:10,T:90	CC:4,TC:2,TT:44	0.18	0.04	0.468996	0.777778	0.09	0.1638	Chr1_35119891	TTAAATGTCAAGCTTTTAAAATTTTATTCAACTATGTAAATAAATAAAAATAAAAGAGTCTTATATGAATAAGTATCAAGTTATTTATAGAGTGCACTTATTTACATATTGCCCTAATTTTAATTTAACTAATTAAATAAAAATGTTCAGTCTTTAAGAAAAGAAATAGATAGCCAAAATTCTAGCTATAACAGAAAAGATGCAAAAAAGAAACTAGTCATCCATCAAAATCCAACTATGGTAAGAAAGCCACAAAAGAAAATCAACCAATCATTAGATTCTAACAACATTAAAAAAGTCATGAAGAGAAAAAAAATAGTAGGGATTCAATTTCTGCTATAATTCATAATGAAGAAGCATGTGTAAAACGACAACAATAAGTAAGATCTAGTATGGTTG…	TTAAATGTCAAGCTTTTAAAATTTTATTCAACTATGTAAATAAATAAAAATAAAAGAGTCTTATATGAATAAGTATCAAGTTATTTATAGAGTGCACTTATTTACATATTGCCCTAATTTTAATTTAACTAATTAAATAAAAATGTTCAGTCTTTAAGAAAAGAAATAGATAGCCAAAATTCTAGCTATAACAGAAAAGATGCAAAAAAGAAACTAGTCATCCATCAAAATCCAACTATGGTAAGAAAGCCACAAAAGAAAATCAACCAATCATTAGATTCTAACAACATTAAAAAAGTCATGAAGAGAAAAAAAATAGTAGGGATTCAATTTCTGCTATAATTCATAATGAAGAAGCATGTGTAAAACGACAACAATAAGTAAGATCTAGTATGGTTG…	aataagtaagatctagtatggttgcagtgc	61.51	30	accacttctctgactttgtaatttccttc[A|G]	62.896	30	157	35119766	35119922	cacagaacaagaaacttgatagtgacaatc	61.345	30	accacttctctgactttgtaatttccttc[A|G]	62.896	30	96	35119827	35119922	caataagtaagatctagtatggttgcagtg	60.298	30	accacttctctgactttgtaatttccttc[A|G]	62.896	30	158
Chr1	35971558	G	A	intronic	geneJL003002	.	.	.	46	50	0.92	0.934783	0.065217	A:6,G:86	AA:2,GA:2,GG:42	0.121928	0.043478	0.347817	0.643411	0.060964	0.114495	Chr1_35971558	AAAAAAAATTACAATTAGTCATTTGCTTGTTTTCAGGGTTTCAAATCTACCAAATGGAGGCAAACTGTTATTTTCTAACCCAGGATATGAGAATTTGATCATCCTGATCATATCTACAAACTAAATAAAGTATTTTATAAGCTTAAGCAATCACCTAGATCTTGGAATAACTAACCTTGAATATTTTTAGTAAATCATTGTTTCACCAAGGGGAAGATACATGAAAATCTTTTCTTTATAAAATTTGATAAGGGCATCTTATTAGCCTAGATCCATGTAAATGGCAGTGTCTTTACTATCATCGTTAAATCTTTATGTCATAAGTTCTCCAAATAAGTGAACAGTGAGTTTGAGATGANAATAATAGGTTAATTCAANTTCTTCTTGGACCTTCANTTG…	AAAAAAAATTACAATTAGTCATTTGCTTGTTTTCAGGGTTTCAAATCTACCAAATGGAGGCAAACTGTTATTTTCTAACCCAGGATATGAGAATTTGATCATCCTGATCATATCTACAAACTAAATAAAGTATTTTATAAGCTTAAGCAATCACCTAGATCTTGGAATAACTAACCTTGAATATTTTTAGTAAATCATTGTTTCACCAAGGGGAAGATACATGAAAATCTTTTCTTTATAAAATTTGATAAGGGCATCTTATTAGCCTAGATCCATGTAAATGGCAGTGTCTTTACTATCATCGTTAAATCTTTATGTCATAAGTTCTCCAAATAAGTGAACAGTGAGTTTGAGATGANAATAATAGGTTAATTCAANTTCTTCTTGGACCTTCANTTG…	gagagattcaagccaaatagaattccct[G|A]	62.185	29	tagggttcttttctagtgtagtagatgac	59.932	29	58	35971530	35971587	gagagattcaagccaaatagaattccct[G|A]	62.185	29	gttcttttctagtgtagtagatgaccagg	61.033	29	54	35971530	35971583	gagagattcaagccaaatagaattccct[G|A]	62.185	29	ggttcttttctagtgtagtagatgaccag	61.033	29	55
Chr1	35992601	T	G	exonic	geneJL003002	.	synonymous SNV	geneJL003002:JL003002:exon7:c.A862C:p.R288R	50	50	1	0.86	0.14	G:14,T:86	GG:4,TG:6,TT:40	0.2408	0.12	0.584239	0.501661	0.1204	0.211808	Chr1_35992601	CGGATTTATCATTTTAAGATCTCAAAAAACTAAATCTGCAACTAAATAATTTGGCACTTATTTGGCACGCCATGTGCCAAAAGAAAATGNCAAAAGTATTAGATTTAGTACATAATGGATCAAATTGGCCTCATCTCAAGCCTTATGAAATTAAAGGAAANTTTNGAAGGAGCTTAGATTAAAACAACACTCCATTCTCAAATAATTTATAATACGTTATGGTAGCTTAGAATTCACTTTGATGTCAGAAAGAAANAAAAGAGAGATGATGCAATGCCNGCTGGACCTTTANTTTNCAAGTATCCAGAAATATATTTTACCTGTGAAAGTTGCTCTNTGTCATCATCAGCCTTATTCAGAAGAATATCGCCCTCTCTTCCCTAAACAAGATAAAAAAAA…	CGGATTTATCATTTTAAGATCTCAAAAAACTAAATCTGCAACTAAATAATTTGGCACTTATTTGGCACGCCATGTGCCAAAAGAAAATGNCAAAAGTATTAGATTTAGTACATAATGGATCAAATTGGCCTCATCTCAAGCCTTATGAAATTAAAGGAAANTTTNGAAGGAGCTTAGATTAAAACAACACTCCATTCTCAAATAATTTATAATACGTTATGGTAGCTTAGAATTCACTTTGATGTCAGAAAGAAANAAAAGAGAGATGATGCAATGCCNGCTGGACCTTTANTTTNCAAGTATCCAGAAATATATTTTACCTGTGAAAGTTGCTCTNTGTCATCATCAGCCTTATTCAGAAGAATATCGCCCTCTCTTCCCTAAACAAGATAAAAAAAA…	gtcatcatcagccttattcagaagaatatc	60.394	30	aaacatgcccgttcaaatgaatatctag[A|C]	62.818	29	193	35992439	35992631	taaacctttaatgccctaaaacgatctg	60.374	28	aaacatgcccgttcaaatgaatatctag[A|C]	62.818	29	89	35992543	35992631	catcatcagccttattcagaagaatatcg	60.432	29	aaacatgcccgttcaaatgaatatctag[A|C]	62.818	29	191
Chr1	36407453	G	A	intronic	geneJL003006	.	.	.	49	50	0.98	0.887755	0.112245	A:11,G:87	AA:4,GA:3,GG:42	0.199292	0.061224	0.50665	0.69279	0.099646	0.179433	Chr1_36407453	AAGTATAATATATGTAAATATCAAACTTCATGTTTTAGACATATAAATGCATAAGAATTGTGTGGTATGTATGTAAATCCTCGTGAATCTAATTGATATTTCAATTTTGCTTCACAAGGTAAAATTCAAATGCTATCTCATGTNAAGTTATAAAGCCACANAGAACAAAATTCAGTATGTCTTNGTAATTATTTATAAAAATANTTATAAANTTGATGTGAAAAAATAAANNTTTTGAAAGTTATTATGAGTATTGCAATTTTTTCTATTGAAAAATACCGGNCATTAGAATTCTTATGATTANCACTCAACAGAANNTGTGATCATAAAACATAATTTCTCACNACAAAAAATTTTAAAAAACAATAATAAAGCAATAATNAAACGAAAGTGTAGCAA…	AAGTATAATATATGTAAATATCAAACTTCATGTTTTAGACATATAAATGCATAAGAATTGTGTGGTATGTATGTAAATCCTCGTGAATCTAATTGATATTTCAATTTTGCTTCACAAGGTAAAATTCAAATGCTATCTCATGTNAAGTTATAAAGCCACANAGAACAAAATTCAGTATGTCTTNGTAATTATTTATAAAAATANTTATAAANTTGATGTGAAAAAATAAANNTTTTGAAAGTTATTATGAGTATTGCAATTTTTTCTATTGAAAAATACCGGNCATTAGAATTCTTATGATTANCACTCAACAGAANNTGTGATCATAAAACATAATTTCTCACNACAAAAAATTTTAAAAAACAATAATAAAGCAATAATNAAACGAAAGTGTAGCAA…	aactatacagtttaatgcaccaatggga	61.219	28	gaaattgcagcatttgtcaagtgagtt[C|T]	62.491	28	67	36407416	36407482	tatacagtttaatgcaccaatgggagtt	61.219	28	gaaattgcagcatttgtcaagtgagtt[C|T]	62.491	28	64	36407419	36407482	aactatacagtttaatgcaccaatggg	60.148	27	gaaattgcagcatttgtcaagtgagtt[C|T]	62.491	28	67
Chr1	36649109	G	T	downstream	geneJL003008	dist=680	.	.	49	50	0.98	0.918367	0.081633	G:90,T:8	GG:43,GT:4,TT:2	0.149938	0.081633	0.407906	0.455556	0.074969	0.138697	Chr1_36649109	GCAATTTTCATTTGTCTTCAATTTTAAGAAAAGTTTTCTATTAATCAGAATTTGATTCGAAATATAAAGGTGGATTATTGAATGTTAATCACAATTTAAATTTTTTTTTGAAAAAGTAGAAATTTCTAAATAGCATCGATTTTAACTATTATAACAGTTAATCGCTTGGGCGGATTCAAGTACAGTTGAGCAGGGGTAATTAAATAATTCGACAAACCAATTAAGGACACCATCATAATATACATACATACATACATACATACATGCATGCATATATACGTACATACATACATATCTTACATATCATAGATATGTATGTATATANACACACACACCAAAACCTATTACATTCAATTAAAAGAAACTCACTAACNACATGGTAAGTCATCAAGAAACTAG…	GCAATTTTCATTTGTCTTCAATTTTAAGAAAAGTTTTCTATTAATCAGAATTTGATTCGAAATATAAAGGTGGATTATTGAATGTTAATCACAATTTAAATTTTTTTTTGAAAAAGTAGAAATTTCTAAATAGCATCGATTTTAACTATTATAACAGTTAATCGCTTGGGCGGATTCAAGTACAGTTGAGCAGGGGTAATTAAATAATTCGACAAACCAATTAAGGACACCATCATAATATACATACATACATACATACATACATGCATGCATATATACGTACATACATACATATCTTACATATCATAGATATGTATGTATATANACACACACACCAAAACCTATTACATTCAATTAAAAGAAACTCACTAACNACATGGTAAGTCATCAAGAAACTAG…	gtcatcaagaaactaggtgttatttagcac	61.015	30	ctcaactccaaatatgatgcctaactact[C|A]	61.745	30	149	36648992	36649140	catggtaagtcatcaagaaactaggtgtta	61.368	30	ctcaactccaaatatgatgcctaactact[C|A]	61.745	30	157	36648984	36649140	agcacatctaagtctaataactgcatgttg	62.08	30	ctcaactccaaatatgatgcctaactact[C|A]	61.745	30	82
Chr1	38664978	C	T	intergenic	geneJL010871;geneJL010870	dist=96731;dist=50035	.	.	37	50	0.74	0.932432	0.067568	C:69,T:5	CC:34,CT:1,TT:2	0.126004	0.027027	0.35678	0.785507	0.063002	0.118066	Chr1_38664978	CGTGATTAAAAATCAAACAATATGTCATTTTTGAAATCAAGAAATTGATCGATGCTGGTTTTATCAGGGAGAACCATATCCTACCTGGTTAGCGAGTGTTGTGTCAATTAAGAAAAAGAACGGCCAAATTTGCATATGCGTCGATTTCAGGGACTTAAATAAGACATGTCCTAAGGGTGAATTTCCACTTCCTATACCAGAATTAATGGTGGACATTGCCTCATCTCATGCAGTATTCTCCTTCATGGATGGGTCATCTGGCTACAACCAAATTAAGATGGCCCTCGAGGATAAAAGAAACACTATTTTTTGAACTCCGCTCAGAATCTATTGTTATGAGGTCAGGCCTTTCGGCCTTAAAAATGCCCGTCCACATACCAGAGGACCATGACTCAAATC…	CGTGATTAAAAATCAAACAATATGTCATTTTTGAAATCAAGAAATTGATCGATGCTGGTTTTATCAGGGAGAACCATATCCTACCTGGTTAGCGAGTGTTGTGTCAATTAAGAAAAAGAACGGCCAAATTTGCATATGCGTCGATTTCAGGGACTTAAATAAGACATGTCCTAAGGGTGAATTTCCACTTCCTATACCAGAATTAATGGTGGACATTGCCTCATCTCATGCAGTATTCTCCTTCATGGATGGGTCATCTGGCTACAACCAAATTAAGATGGCCCTCGAGGATAAAAGAAACACTATTTTTTGAACTCCGCTCAGAATCTATTGTTATGAGGTCAGGCCTTTCGGCCTTAAAAATGCCCGTCCACATACCAGAGGACCATGACTCAAATC…	tcatctctttgacttgagagtagtttt[C|T]	59.391	28	aggtgattatgtccattatagggtagtg	60.061	28	252	38664951	38665202	tcatctctttgacttgagagtagtttt[C|T]	59.391	28	ggtgattatgtccattatagggtagtga	60.061	28	251	38664951	38665201	tcatctctttgacttgagagtagtttt[C|T]	59.391	28	cgatgtcatacccaatcaccttaataag	60.116	28	192
Chr1	38747460	T	G	intergenic	geneJL010870;geneJL010869	dist=20340;dist=9757	.	.	31	50	0.62	0.516129	0.483871	G:32,T:30	GG:13,TG:6,TT:12	0.49948	0.193548	0.999249	0.6125	0.24974	0.37474	Chr1_38747460	TAGTATTATTTTTCATTTCTCCTTTTTTAGTTCATTTAAGCTGGAATCACGATGGAATTGTGACATATGAACATATTTGAGATGATTTTTTACAAAATTGATAGTCCTTAACAAAAAATTTCATAAACCTAGACAAACTTAGAAGCTTACGACAAAATTGAAATCAGTTTTGTCATTAAATCATCAAAAAAAAATTTATCATATAATAAAATGACATATATCCCTGTTGCAAAGTAGTCAAGAAAATTGCCTTAAATTAACGACAAGTTTTAGTCCATGGCAATGCTATTGCAGTCTTCTGCAATAGATTAGTTCGCTATAAATTTCTGATGACAATTTTATACCACCACAAAAATGAATTTGTGACTACGATTTTTTGCAATTAACTTTTCAGGGTTG…	TAGTATTATTTTTCATTTCTCCTTTTTTAGTTCATTTAAGCTGGAATCACGATGGAATTGTGACATATGAACATATTTGAGATGATTTTTTACAAAATTGATAGTCCTTAACAAAAAATTTCATAAACCTAGACAAACTTAGAAGCTTACGACAAAATTGAAATCAGTTTTGTCATTAAATCATCAAAAAAAAATTTATCATATAATAAAATGACATATATCCCTGTTGCAAAGTAGTCAAGAAAATTGCCTTAAATTAACGACAAGTTTTAGTCCATGGCAATGCTATTGCAGTCTTCTGCAATAGATTAGTTCGCTATAAATTTCTGATGACAATTTTATACCACCACAAAAATGAATTTGTGACTACGATTTTTTGCAATTAACTTTTCAGGGTTG…	agattagagtagccattgaggtaa[T|G]	57.136	25	ttagagggatcttcgtagtcatcct	60.163	25	96	38747436	38747531	agattagagtagccattgaggtaa[T|G]	57.136	25	aacttgtgtggattaagcaagctag	59.818	25	260	38747436	38747695	agattagagtagccattgaggtaa[T|G]	57.136	25	ctaacttgtgtggattaagcaagct	59.818	25	262
Chr1	39298807	G	T	intergenic	geneJL008643;geneJL008644	dist=35166;dist=118213	.	.	46	50	0.92	0.945652	0.054348	G:87,T:5	GG:42,GT:3,TT:1	0.102788	0.065217	0.304587	0.365517	0.051394	0.097506	Chr1_39298807	TTACTCCTTCATTTATATTCATAAATATAAATGAAATACATACTCAAACAACCAAAACCAAATCAAACTATATCAAACCAAGCCAAGACCCTTCTTAAGCCATATGGATCTACCTTCATAAGCTTAATCAAATCTTAACCCAAATTAACCCAAAATAAATTAGTTTCTTTATAAATCAATTACTCCTTCATTTATATTTATAAATATAAATAAAACCCACCTTCAAATAACCAAAATTAAATCAAACTAAAGTAATTTCCTTCTTAAGCCCTTTTGACCTACATCCATAAGCTTGGTCAAATTTGCTTCTAAATCACTCCAAAAATCAAGTTATTTTCTCATGAATCATTTATATCTTNATTTATATTCATAAATTTAAATGAAATATAAATCCAAATA…	TTACTCCTTCATTTATATTCATAAATATAAATGAAATACATACTCAAACAACCAAAACCAAATCAAACTATATCAAACCAAGCCAAGACCCTTCTTAAGCCATATGGATCTACCTTCATAAGCTTAATCAAATCTTAACCCAAATTAACCCAAAATAAATTAGTTTCTTTATAAATCAATTACTCCTTCATTTATATTTATAAATATAAATAAAACCCACCTTCAAATAACCAAAATTAAATCAAACTAAAGTAATTTCCTTCTTAAGCCCTTTTGACCTACATCCATAAGCTTGGTCAAATTTGCTTCTAAATCACTCCAAAAATCAAGTTATTTTCTCATGAATCATTTATATCTTNATTTATATTCATAAATTTAAATGAAATATAAATCCAAATA…	ggacttaaccaaaatacacctaaacca	59.769	27	ccaaacagccccttaatcaagagaaa[C|A]	62.094	27	70	39298766	39298835	cctacatccataagcttggtcaaattt	60.148	27	ccaaacagccccttaatcaagagaaa[C|A]	62.094	27	252	39298584	39298835	taatttccttcttaagcccttttgacc	60.039	27	ccaaacagccccttaatcaagagaaa[C|A]	62.094	27	277
Chr1	40914395	C	T	intronic	geneJL008656	.	.	.	46	50	0.92	0.934783	0.065217	C:86,T:6	CC:41,CT:4,TT:1	0.121928	0.086957	0.347817	0.286822	0.060964	0.114495	Chr1_40914395	ACCGATCAAGAATACGAGTCGTCGATGCGCTCGTGCGCATATCAAAGTCGAGAGGCCTCCATGACATCCAAATATCCTCTATTCGTAAAATTGACTGCGTTATTATCGCCAAAATATCAAAACCTATCTAATGAGATTGTCTGAAATCGATTCGGGTAAGTCTGCGCAAGTATTGAGTGATTGGATGTGACAATGCACATTTCGAGTTGAAATTGATCAAATGGCCTCCGATCATGAAACGGGCCGCCATTGCGTCTGGGATGTCGAAATTACCTACAATTGACAACCATACTAGTCGGGGTCATCGCATGAGGGTTTTNGGCAAAATCAGCATGCNTTTGAANCGAGNNTCACACAAATCGANGTTGTNAGGCANGCTGCTTTGCCTTACCTAGCTNG…	ACCGATCAAGAATACGAGTCGTCGATGCGCTCGTGCGCATATCAAAGTCGAGAGGCCTCCATGACATCCAAATATCCTCTATTCGTAAAATTGACTGCGTTATTATCGCCAAAATATCAAAACCTATCTAATGAGATTGTCTGAAATCGATTCGGGTAAGTCTGCGCAAGTATTGAGTGATTGGATGTGACAATGCACATTTCGAGTTGAAATTGATCAAATGGCCTCCGATCATGAAACGGGCCGCCATTGCGTCTGGGATGTCGAAATTACCTACAATTGACAACCATACTAGTCGGGGTCATCGCATGAGGGTTTTNGGCAAAATCAGCATGCNTTTGAANCGAGNNTCACACAAATCGANGTTGTNAGGCANGCTGCTTTGCCTTACCTAGCTNG…	tcctctttcactctcattctctctttata[C|T]	60.397	30	tagagagagagagattggagagagaaattt	60.993	30	125	40914366	40914490	tcctctttcactctcattctctctttata[C|T]	60.397	30	ttagagagagagagattggagagagaaatt	60.993	30	126	40914366	40914491	tcctctttcactctcattctctctttata[C|T]	60.397	30	tttagagagagagagattggagagagaaat	60.993	30	127
Chr1	41295987	A	G	intronic	geneJL008660	.	.	.	50	50	1	0.59	0.41	A:59,G:41	AA:24,AG:11,GG:15	0.4838	0.22	0.9765	0.545267	0.2419	0.366769	Chr1_41295987	TGCGAACGAGGNTCGTTTGGACATCGTCGCAGCTTNNTGANTTCGATATGCACGTCGGCACATTGATAGCTCGATTGCTTGATCGGTTGATCGTTAGATTGTGCAATATTTATATTTCGATCAATGTCGATGTTCTGAACGTGGCGGCGAAGTCCGTTCGTCCATCGGAGGTCGTTTCGACCATTTTCGGTGACGTCCAGTGCATTTTGAGTCTCGATTTGTGCACTGTCACCTCCGAAGTCCGTCGAATTTGATTTATGGGCTTGACCCAACTTATGACACATATGTGGAGGTCAACAATGTGCTCATTTTTGGATTACTCTTTATGTTGGGGATCTCTCTGTGAAGCTTTACCAAGANGACAATATCTTGATGGATGAGAGTTTTGATTGCGGTAGA…	TGCGAACGAGGNTCGTTTGGACATCGTCGCAGCTTNNTGANTTCGATATGCACGTCGGCACATTGATAGCTCGATTGCTTGATCGGTTGATCGTTAGATTGTGCAATATTTATATTTCGATCAATGTCGATGTTCTGAACGTGGCGGCGAAGTCCGTTCGTCCATCGGAGGTCGTTTCGACCATTTTCGGTGACGTCCAGTGCATTTTGAGTCTCGATTTGTGCACTGTCACCTCCGAAGTCCGTCGAATTTGATTTATGGGCTTGACCCAACTTATGACACATATGTGGAGGTCAACAATGTGCTCATTTTTGGATTACTCTTTATGTTGGGGATCTCTCTGTGAAGCTTTACCAAGANGACAATATCTTGATGGATGAGAGTTTTGATTGCGGTAGA…	tgagtgctacctcttgaattcatttaag	59.908	28	ctcttccaaaagttagctcccactatgt[T|C]	62.505	29	64	41295954	41296017	catgagtgctacctcttgaattcattta	59.96	28	ctcttccaaaagttagctcccactatgt[T|C]	62.505	29	66	41295952	41296017	gagtgctacctcttgaattcatttaagac	60.631	29	ctcttccaaaagttagctcccactatgt[T|C]	62.505	29	63
Chr1	42641955	G	T	intronic	geneJL019281	.	.	.	39	50	0.78	0.512821	0.487179	G:40,T:38	GG:16,GT:8,TT:15	0.499671	0.205128	0.999526	0.589474	0.249836	0.374836	Chr1_42641955	ACATTGTACAGCTAAATTGTGCACAATGACAAACATATGAATTTTGAAGAAAAGCAACCCTGTGGAGACTTTTTTGAAAAAAGATGCTGCATATGCATTTTATCTGATGTTTGAAAAACACCCCCTGAACTGCAACCTGAGCAATACAATTTTGCTATATGGCTAGTCATTTTATGATGTGAATGCTGACCAACTACATCACTATGCTACTGCTTCGTCTTGCATCTCAGTACCTGGTTGTTGTTTTTTTTTTTTTTGAAAGTATTAAATCTGACTATTAATTTGTGTTATGCAGTCTGCATTTGATATTGAAATTTCGGATGACACAAAGCAGCAGGTATTCATTATACACTCATATTGCTATTATTTTTTAACTATTTTATATTGTTCAATCCTGAC…	ACATTGTACAGCTAAATTGTGCACAATGACAAACATATGAATTTTGAAGAAAAGCAACCCTGTGGAGACTTTTTTGAAAAAAGATGCTGCATATGCATTTTATCTGATGTTTGAAAAACACCCCCTGAACTGCAACCTGAGCAATACAATTTTGCTATATGGCTAGTCATTTTATGATGTGAATGCTGACCAACTACATCACTATGCTACTGCTTCGTCTTGCATCTCAGTACCTGGTTGTTGTTTTTTTTTTTTTTGAAAGTATTAAATCTGACTATTAATTTGTGTTATGCAGTCTGCATTTGATATTGAAATTTCGGATGACACAAAGCAGCAGGTATTCATTATACACTCATATTGCTATTATTTTTTAACTATTTTATATTGTTCAATCCTGAC…	gcccttatggtagtaatcaaccatatgaa[G|T]	61.805	30	gagagaacacttacaaccttataaaactgg	60.538	30	119	42641926	42642044	gcccttatggtagtaatcaaccatatgaa[G|T]	61.805	30	gaagcattaacaagagagaacacttacaac	61.343	30	132	42641926	42642057	gcccttatggtagtaatcaaccatatgaa[G|T]	61.805	30	caaccttataaaactggcgctagattattg	61.348	30	106
Chr1	44001245	G	A	intergenic	geneJL019286;geneJL019317	dist=774338;dist=414196	.	.	36	50	0.72	0.944444	0.055556	A:4,G:68	AA:2,GG:34	0.104938	0	0.309543	1	0.052469	0.099432	Chr1_44001245	ATGAAGTGTCAAAATTAAATAAATTTTGAAAAGATTTGCATTTGTAGATTAAGTCATTATTCAGACTACTCATGCTTTAGTCTCATAGGGAGTGGGTTTAAAGACTTTAGTTTCTTTCTAAATTAATAATAGCCCAACTATCTTGTAATTTCAGAAGACTTGATCACATTGATTTAAAACGTATGAGGAGTTAGTTAGCTGCCACTCCAGGCAGTTATAAGTCCAGTAGTCAGGTGATTTACCCTCTCTTATGGAGGTAAATTGTGGTGTTTATTTTTGATATGTATATGAGGGACACCATGTAGATATGNGGGTGTACTTATTTAAGTGATNNGGTANGATATTGAGGTATGATGTANTATCTCGAAAGATAGAGGCACCACCCTTCAATGAACNTAA…	ATGAAGTGTCAAAATTAAATAAATTTTGAAAAGATTTGCATTTGTAGATTAAGTCATTATTCAGACTACTCATGCTTTAGTCTCATAGGGAGTGGGTTTAAAGACTTTAGTTTCTTTCTAAATTAATAATAGCCCAACTATCTTGTAATTTCAGAAGACTTGATCACATTGATTTAAAACGTATGAGGAGTTAGTTAGCTGCCACTCCAGGCAGTTATAAGTCCAGTAGTCAGGTGATTTACCCTCTCTTATGGAGGTAAATTGTGGTGTTTATTTTTGATATGTATATGAGGGACACCATGTAGATATGNGGGTGTACTTATTTAAGTGATNNGGTANGATATTGAGGTATGATGTANTATCTCGAAAGATAGAGGCACCACCCTTCAATGAACNTAA…	tgtgtggatgaataaagtagggtttac	59.391	27	cctcgcccccatagaaaactttagaa[C|T]	62.964	27	64	44001210	44001273	gtgtggatgaataaagtagggtttaca	59.391	27	cctcgcccccatagaaaactttagaa[C|T]	62.964	27	63	44001211	44001273	ttgatatgtatatgagggacaccatgt	59.763	27	cctcgcccccatagaaaactttagaa[C|T]	62.964	27	253
Chr1	44413510	C	A	upstream	geneJL019317	dist=1931	.	.	46	50	0.92	0.793478	0.206522	A:19,C:73	AA:5,CA:9,CC:32	0.327741	0.195652	0.734781	0.403028	0.163871	0.274034	Chr1_44413510	ATTTGCTTGTGCCTATGTGAAACCTAGAATCATATCTAAAGTCCTCACAAAATGAGGGTGAAATCTCTGGGTAGTGTCTTATCTACTATTTAATCTGCCTTCTGAAAATTTGGCCGACTTTAAATCAAACTCTCTTAATCGATAGGTTGGTGATGAATTTTTAGAGCCCACAGTGGACTCTTGTCAGCACATCACTAGAAGGACTGTGGCTAACGGTGACCCTATACATGCTCTCAATCAAGCCTGGATTTATNATTTGCCATTNGTCAAATGACNTACTCTCAATAATGTGAATCNGGGAAAAGATATGNAANTCTCANATCTGCTTGTTGATGGATTTATGATTTGCCATTAGAATGAGGAGTTGCTACATTAGTGCTTGAGNGAGGACTTNGTTAN…	ATTTGCTTGTGCCTATGTGAAACCTAGAATCATATCTAAAGTCCTCACAAAATGAGGGTGAAATCTCTGGGTAGTGTCTTATCTACTATTTAATCTGCCTTCTGAAAATTTGGCCGACTTTAAATCAAACTCTCTTAATCGATAGGTTGGTGATGAATTTTTAGAGCCCACAGTGGACTCTTGTCAGCACATCACTAGAAGGACTGTGGCTAACGGTGACCCTATACATGCTCTCAATCAAGCCTGGATTTATNATTTGCCATTNGTCAAATGACNTACTCTCAATAATGTGAATCNGGGAAAAGATATGNAANTCTCANATCTGCTTGTTGATGGATTTATGATTTGCCATTAGAATGAGGAGTTGCTACATTAGTGCTTGAGNGAGGACTTNGTTAN…	ggtgactgcactaacttatgagg[C|A]	61.448	24	ctagagccatttgaagtgctaagc	59.965	24	64	44413487	44413550	ggtgactgcactaacttatgagg[C|A]	61.448	24	atgaagggcatccacaagtaatct	60.08	24	127	44413487	44413613	ggtgactgcactaacttatgagg[C|A]	61.448	24	aaatggatatgaactccccacctc	60.141	24	279
Chr1	45231823	T	C	intergenic	geneJL019308;geneJL022188	dist=186266;dist=10840	.	.	50	50	1	0.93	0.07	C:7,T:93	CC:3,TC:1,TT:46	0.1302	0.02	0.365924	0.84639	0.0651	0.121724	Chr1_45231823	TAAATGTATAGTTAAATATTACATTTTGATAATTTATATTTATTTTTATATGTAATATTTCAAAAAAAAAAAACTATTGATGATTAAATCTTTTTTTAAGTTTTTGATAGAATTTAATTGTCTATTATTTTATTATATTTTTTATAATTTTTTATTTTTTTGTCTACTATTATGATTTATAAATAATATGTTAAATTTTTATTTTTTTTCTTGCATTATTAATTATTAATAATTTTGTTCTTATAATATCAAAATTTTGATCTGTTTAATATTTATATAATTTATGTAATTATTATATATATTTTAAAATTTATAAATTATATATTTATAATGTTATATATATATATATATATATATATATATATATATATATATTATATTATATTTTTAAAAAAACGT…	TAAATGTATAGTTAAATATTACATTTTGATAATTTATATTTATTTTTATATGTAATATTTCAAAAAAAAAAAACTATTGATGATTAAATCTTTTTTTAAGTTTTTGATAGAATTTAATTGTCTATTATTTTATTATATTTTTTATAATTTTTTATTTTTTTGTCTACTATTATGATTTATAAATAATATGTTAAATTTTTATTTTTTTTCTTGCATTATTAATTATTAATAATTTTGTTCTTATAATATCAAAATTTTGATCTGTTTAATATTTATATAATTTATGTAATTATTATATATATTTTAAAATTTATAAATTATATATTTATAATGTTATATATATATATATATATATATATATATATATATATATATTATATTATATTTTTAAAAAAACGT…	ttatcagccatgagccaactctatttaag	61.542	29	cttagagacgaggaatgtaatgagatcc[A|G]	62.701	29	64	45231790	45231853	ccaactctatttaagacctttcggatctc	61.529	29	cttagagacgaggaatgtaatgagatcc[A|G]	62.701	29	50	45231804	45231853	catgagccaactctatttaagacctttc	60.425	28	cttagagacgaggaatgtaatgagatcc[A|G]	62.701	29	56
Chr1	45231874	T	C	intergenic	geneJL019308;geneJL022188	dist=186317;dist=10789	.	.	50	50	1	0.94	0.06	C:6,T:94	CC:3,TT:47	0.1128	0	0.327445	1	0.0564	0.106438	Chr1_45231874	GTAATATTTCAAAAAAAAAAAACTATTGATGATTAAATCTTTTTTTAAGTTTTTGATAGAATTTAATTGTCTATTATTTTATTATATTTTTTATAATTTTTTATTTTTTTGTCTACTATTATGATTTATAAATAATATGTTAAATTTTTATTTTTTTTCTTGCATTATTAATTATTAATAATTTTGTTCTTATAATATCAAAATTTTGATCTGTTTAATATTTATATAATTTATGTAATTATTATATATATTTTAAAATTTATAAATTATATATTTATAATGTTATATATATATATATATATATATATATATATATATATATATTATATTATATTTTTAAAAAAACGTTGGTCATGTATTTATATTGTCTTTCTGCCAATAGTTTATTCGTCCCGGTTT…	GTAATATTTCAAAAAAAAAAAACTATTGATGATTAAATCTTTTTTTAAGTTTTTGATAGAATTTAATTGTCTATTATTTTATTATATTTTTTATAATTTTTTATTTTTTTGTCTACTATTATGATTTATAAATAATATGTTAAATTTTTATTTTTTTTCTTGCATTATTAATTATTAATAATTTTGTTCTTATAATATCAAAATTTTGATCTGTTTAATATTTATATAATTTATGTAATTATTATATATATTTTAAAATTTATAAATTATATATTTATAATGTTATATATATATATATATATATATATATATATATATATATATTATATTATATTTTTAAAAAAACGTTGGTCATGTATTTATATTGTCTTTCTGCCAATAGTTTATTCGTCCCGGTTT…	ctgtttcggggaagggcgaa[T|C]	62.995	21	actgaattggaacctagcggg	60.065	21	200	45231854	45232053	ctgtttcggggaagggcgaa[T|C]	62.995	21	gtggcaggaatcactgtagct	60.066	21	115	45231854	45231968	ctgtttcggggaagggcgaa[T|C]	62.995	21	agaacagtgtcctttggtggg	60.134	21	135
Chr1	45232031	T	C	intergenic	geneJL019308;geneJL022188	dist=186474;dist=10632	.	.	50	50	1	0.91	0.09	C:9,T:91	CC:2,TC:5,TT:43	0.1638	0.1	0.43647	0.389499	0.0819	0.150385	Chr1_45232031	TCTTGCATTATTAATTATTAATAATTTTGTTCTTATAATATCAAAATTTTGATCTGTTTAATATTTATATAATTTATGTAATTATTATATATATTTTAAAATTTATAAATTATATATTTATAATGTTATATATATATATATATATATATATATATATATATATATATTATATTATATTTTTAAAAAAACGTTGGTCATGTATTTATATTGTCTTTCTGCCAATAGTTTATTCGTCCCGGTTTTGTTGGACCGGACTTGTTTATCAGCCATGAGCCAACTCTATTTAAGACCTNTCGGATCTCATTACATTCCTCGTCTCTAAGCTGTTTCGGGGAAGGGCGAANATCTAAATTGTTCACCGCGACGAGGCTTCGGTCCTCCCCGTAGCCGAGACGGTCN…	TCTTGCATTATTAATTATTAATAATTTTGTTCTTATAATATCAAAATTTTGATCTGTTTAATATTTATATAATTTATGTAATTATTATATATATTTTAAAATTTATAAATTATATATTTATAATGTTATATATATATATATATATATATATATATATATATATATATTATATTATATTTTTAAAAAAACGTTGGTCATGTATTTATATTGTCTTTCTGCCAATAGTTTATTCGTCCCGGTTTTGTTGGACCGGACTTGTTTATCAGCCATGAGCCAACTCTATTTAAGACCTNTCGGATCTCATTACATTCCTCGTCTCTAAGCTGTTTCGGGGAAGGGCGAANATCTAAATTGTTCACCGCGACGAGGCTTCGGTCCTCCCCGTAGCCGAGACGGTCN…	ttacacatttctccggcgcc[T|C]	62.384	21	attcgaagcctctccaccaag	60.066	21	218	45232011	45232228	ttacacatttctccggcgcc[T|C]	62.384	21	gaattcgaagcctctccacca	60.066	21	220	45232011	45232230	ttacacatttctccggcgcc[T|C]	62.384	21	caactctccggtgcgagaata	59.866	21	136
Chr1	46551151	C	A	intergenic	geneJL009943;geneJL009944	dist=299285;dist=215778	.	.	46	50	0.92	0.521739	0.478261	A:48,C:44	AA:13,CA:22,CC:11	0.499055	0.478261	0.998636	0.041667	0.249527	0.374527	Chr1_46551151	ATACAAGCTAGTGCTGCCATGCTCTACTAGAGGTGAAGCCTTGGCTTGATCCAAGACATGCAAGAACTCAAGCTAACCGGTCTATGCAATAGTAGGATGCACTACTGGGGCTTAGTTTTCAAGTGCCAAAAATGCAACTAGCAAGTCTTCAAACCTCTTTCCCATCCTATCTATTTGTTCATCTTTAGTTGTTGAAGAAGGTGTTGGGTCGAGTAGGCTGTATCTTCCTGCTTAGTCGCAGTGCCTTCCAAACTCTAATGATCTCAAAGGAGGGAACTCGTGGTGTCAACCATATATACTCCTACTGAATCCTCCAACAGATCATCTTCATTATGATCAACACTGACCTTCTCATCCTCTAGGTTAGACCAGGCATACCCTAAAATCTCCTTCTTTTCA…	ATACAAGCTAGTGCTGCCATGCTCTACTAGAGGTGAAGCCTTGGCTTGATCCAAGACATGCAAGAACTCAAGCTAACCGGTCTATGCAATAGTAGGATGCACTACTGGGGCTTAGTTTTCAAGTGCCAAAAATGCAACTAGCAAGTCTTCAAACCTCTTTCCCATCCTATCTATTTGTTCATCTTTAGTTGTTGAAGAAGGTGTTGGGTCGAGTAGGCTGTATCTTCCTGCTTAGTCGCAGTGCCTTCCAAACTCTAATGATCTCAAAGGAGGGAACTCGTGGTGTCAACCATATATACTCCTACTGAATCCTCCAACAGATCATCTTCATTATGATCAACACTGACCTTCTCATCCTCTAGGTTAGACCAGGCATACCCTAAAATCTCCTTCTTTTCA…	tggtaggatcactatcatgaatagagaga[C|A]	61.378	30	tctagtagtaagagaggttagatgtctctc	60.446	30	53	46551122	46551174	tggtaggatcactatcatgaatagagaga[C|A]	61.378	30	tctctagtagtaagagaggttagatgtctc	60.446	30	55	46551122	46551176	tggtaggatcactatcatgaatagagaga[C|A]	61.378	30	ccctcctctatcaattagatctctagtagt	60.548	30	74
Chr1	47127430	A	G	intergenic	geneJL009948;geneJL009949	dist=144512;dist=174949	.	.	31	50	0.62	0.516129	0.483871	A:32,G:30	AA:16,GG:15	0.49948	0	0.999249	1	0.24974	0.37474	Chr1_47127430	TATGCCTAAGCATAATCCAATAGACCAGGCGGACTTGGTTACCCATGTGTGGGGTGCTAAGTCCAATATACATGCTTGGGATTTATATAATTTATTTAGCTAATCCCTATTTTGCAGGTGTTAGTTAGATTTACTTTTTCTTTTCATGTAATTTTGCAATTAAGATTTTTGAATGATTGTTATGGGGGATTAGGATGAGCATTGGTCATAAGATTTCATTTTATATACCATGTGAAGCCTTTGGATCAACCACATTCCAATCATNTAAAAGAAGGAACCAAAAGAAGAAAGAAGAAATAAGAAAGGAGAAGAGAAGAAAGAAGAAATAAAAAAGAAGAAAAGAAGAAATGAAGACCCCCCATAACATGAATTCCTTGTTTAATTGTAATTAATTCATTT…	TATGCCTAAGCATAATCCAATAGACCAGGCGGACTTGGTTACCCATGTGTGGGGTGCTAAGTCCAATATACATGCTTGGGATTTATATAATTTATTTAGCTAATCCCTATTTTGCAGGTGTTAGTTAGATTTACTTTTTCTTTTCATGTAATTTTGCAATTAAGATTTTTGAATGATTGTTATGGGGGATTAGGATGAGCATTGGTCATAAGATTTCATTTTATATACCATGTGAAGCCTTTGGATCAACCACATTCCAATCATNTAAAAGAAGGAACCAAAAGAAGAAAGAAGAAATAAGAAAGGAGAAGAGAAGAAAGAAGAAATAAAAAAGAAGAAAAGAAGAAATGAAGACCCCCCATAACATGAATTCCTTGTTTAATTGTAATTAATTCATTT…	ccgtgttatataagggtaaagattggc	60.095	27	ctctcataggtcaagccaagttctct[T|C]	62.921	27	125	47127334	47127458	cccccataacatgaattccttgtttaa	60.093	27	ctctcataggtcaagccaagttctct[T|C]	62.921	27	174	47127285	47127458	aagaagaaaagaagaaatgaagacccc	59.985	27	ctctcataggtcaagccaagttctct[T|C]	62.921	27	198
Chr1	47189840	C	T	intergenic	geneJL009948;geneJL009949	dist=206922;dist=112539	.	.	36	50	0.72	0.944444	0.055556	C:68,T:4	CC:34,TT:2	0.104938	0	0.309543	1	0.052469	0.099432	Chr1_47189840	GGCTCATTTCAAATCCCTCTTCCACTCAAATTCAAGCACATGGGAGGTTGGCAACCCACTCAAGGCCTCAAACCTACCATGTTCCAACTCNAAATGGATCAAACAACCTTCCCATTGTGAACAATTGGATCAAAANAGCAAAGAAGCNTGCAGCCATCCAATNCTNCAAGGGGGNGATATACTCCCCCCTAATTCAATTCAAATCCANGATTNCTCAATTNGACTAAGCCCTAGAGAGTGTTAGGAAATATCANAGAGCCTTCCTAAGAATTCTAAGAGNGATTTGAATTTGAGAATTCTCTCTTTTCTCCATTAGAAAATAGGGGAGCTCACTTGAACTTCCAACTTTCTCCCCACTGAAAACCACTCCAGTTCCTCTTGCACATATCTTCTAAGGAT…	GGCTCATTTCAAATCCCTCTTCCACTCAAATTCAAGCACATGGGAGGTTGGCAACCCACTCAAGGCCTCAAACCTACCATGTTCCAACTCNAAATGGATCAAACAACCTTCCCATTGTGAACAATTGGATCAAAANAGCAAAGAAGCNTGCAGCCATCCAATNCTNCAAGGGGGNGATATACTCCCCCCTAATTCAATTCAAATCCANGATTNCTCAATTNGACTAAGCCCTAGAGAGTGTTAGGAAATATCANAGAGCCTTCCTAAGAATTCTAAGAGNGATTTGAATTTGAGAATTCTCTCTTTTCTCCATTAGAAAATAGGGGAGCTCACTTGAACTTCCAACTTTCTCCCCACTGAAAACCACTCCAGTTCCTCTTGCACATATCTTCTAAGGAT…	atccgagcacactcaagcat	59.749	20	ggccttggggttgagtgga[G|A]	62.155	20	121	47189741	47189861	ccccactgaaaaccactcca	59.815	20	ggccttggggttgagtgga[G|A]	62.155	20	171	47189691	47189861	aatccgagcacactcaagca	59.965	20	ggccttggggttgagtgga[G|A]	62.155	20	122
Chr1	47519697	C	T	intergenic	geneJL009951;geneJL009952	dist=152196;dist=91163	.	.	38	50	0.76	0.671053	0.328947	C:51,T:25	CC:22,CT:7,TT:9	0.441482	0.184211	0.913847	0.582745	0.220741	0.344029	Chr1_47519697	TTCTATGAATTTTTGAAGTTTCAGGTGATTTAAATTAACTTTTTAAATCAAAAAAATCCGTGCGGTGCTGACGTCAGCCGAAAGAGTGGGAAGACCAGTCAACGGTCTGGAAAGTGACCCGTGGTTCACTATGGACCATTCGATCGTAGATCAGATGGTNCAGATCAGATCAAGTGATCNAGAGGCTAGGATCGCGTGATCGACGCTCGATCTGAGCTGTCCGATCANGCGAACCGCGCAATCGAACGATCTAAATCACATCAGGCGATCCGAGGGCCTGAATCGTGCGATCCATGCCCGATCCAAGCCGTCTGATCCTGTAAAAGGAAAAATGGGATTTNTAAGTCAAAACTTNTCCAAATANACNAGCTTTTATGTCGATTCACACCNAAAAAAATT…	TTCTATGAATTTTTGAAGTTTCAGGTGATTTAAATTAACTTTTTAAATCAAAAAAATCCGTGCGGTGCTGACGTCAGCCGAAAGAGTGGGAAGACCAGTCAACGGTCTGGAAAGTGACCCGTGGTTCACTATGGACCATTCGATCGTAGATCAGATGGTNCAGATCAGATCAAGTGATCNAGAGGCTAGGATCGCGTGATCGACGCTCGATCTGAGCTGTCCGATCANGCGAACCGCGCAATCGAACGATCTAAATCACATCAGGCGATCCGAGGGCCTGAATCGTGCGATCCATGCCCGATCCAAGCCGTCTGATCCTGTAAAAGGAAAAATGGGATTTNTAAGTCAAAACTTNTCCAAATANACNAGCTTTTATGTCGATTCACACCNAAAAAAATT…	taacacaaaatatgagaaatcctaaggccg	62.09	30	cattgaggtaaatttcaccaaactttagc[G|A]	61.979	30	59	47519670	47519728	aacacaaaatatgagaaatcctaaggcc	60.376	28	cattgaggtaaatttcaccaaactttagc[G|A]	61.979	30	58	47519671	47519728	acacaaaatatgagaaatcctaaggcc	59.931	27	cattgaggtaaatttcaccaaactttagc[G|A]	61.979	30	57
Chr1	48022476	G	A	intronic	geneJL009557	.	.	.	36	50	0.72	0.916667	0.083333	A:66,G:6	AA:30,GA:6	0.152778	0.166667	0.413817	-0.090909	0.076389	0.141107	Chr1_48022476	GAGCTACTCCAACTTTTTTCCGAACATACGCATTTCACATTTTATCTCTAAGAGTAAAGCCACTCATCCACCTAAGCATCCTCATCTCTGTAACACTTAGTTTTATGCTTCTCTTTTATTGACCAACATTCTGCACCACAAGTCATTACAGGTCTTACCATCATTTTATAAAATTCTCTTAAGTTTAAGTGAAACTTTTCTATCACACAACAGACTAGATGTATTTCTCCACTTCAACCATCCAACTTGAATTCTACTAATAACATCTNCATCTATTTNACCATCATTTTAAACAATAGAGCTTAAATATNTGAATCGCTCANTCTTATTAATANNTTNTTCATCNGATTNTGATGAGATTTTTTATTTTTTATTTTTTTGAAATCTCTCCCGAAGCTT…	GAGCTACTCCAACTTTTTTCCGAACATACGCATTTCACATTTTATCTCTAAGAGTAAAGCCACTCATCCACCTAAGCATCCTCATCTCTGTAACACTTAGTTTTATGCTTCTCTTTTATTGACCAACATTCTGCACCACAAGTCATTACAGGTCTTACCATCATTTTATAAAATTCTCTTAAGTTTAAGTGAAACTTTTCTATCACACAACAGACTAGATGTATTTCTCCACTTCAACCATCCAACTTGAATTCTACTAATAACATCTNCATCTATTTNACCATCATTTTAAACAATAGAGCTTAAATATNTGAATCGCTCANTCTTATTAATANNTTNTTCATCNGATTNTGATGAGATTTTTTATTTTTTATTTTTTTGAAATCTCTCCCGAAGCTT…	tttttgaaatctctcccgaagcttt	59.698	25	gcctatttcctcttcatcaaccatg[C|T]	62.394	26	153	48022351	48022503	agacattctctctggattgcaatttag	59.717	27	gcctatttcctcttcatcaaccatg[C|T]	62.394	26	79	48022425	48022503	gacattctctctggattgcaatttaga	59.718	27	gcctatttcctcttcatcaaccatg[C|T]	62.394	26	78
Chr1	48246891	G	A	intergenic	geneJL009559;geneJL009560	dist=106082;dist=104737	.	.	34	50	0.68	0.926471	0.073529	A:5,G:63	AA:2,GA:1,GG:31	0.136246	0.029412	0.378959	0.784127	0.068123	0.126964	Chr1_48246891	TCGAAGGTGATGAGGTTGATCAAGGAGACATCGCAGAATAAGCCCATCACCTCTAACTTGAGTTAAGGCAGAAAGATGAATAGATTGATAGGATGACACAGTGGTTGCAGGACTTATTAGCAGCAGTGTCAATGCTTCAAAAGCAAGCCCTTCCAGTTCATCCTAGTATAGTTGATGTTAGTCAACCTAAGTTAGTGCATGTCTTAGATCCAGTTAAGACTCTNCCTCCCATTGAGTAAGGTANCACTAGNCTATATAGGAAGGTAGTGGAAAGTACCTCCATATATGAAAAANATCTNAAATCCATGGTTGAGCAACTNGTGAAGGAAGCTTTGGCTCAAGNCAGGGGAGGATCATCNGTTCCAAAGGGTAGACCGTACCAAGAAGAATTCAATGCTA…	TCGAAGGTGATGAGGTTGATCAAGGAGACATCGCAGAATAAGCCCATCACCTCTAACTTGAGTTAAGGCAGAAAGATGAATAGATTGATAGGATGACACAGTGGTTGCAGGACTTATTAGCAGCAGTGTCAATGCTTCAAAAGCAAGCCCTTCCAGTTCATCCTAGTATAGTTGATGTTAGTCAACCTAAGTTAGTGCATGTCTTAGATCCAGTTAAGACTCTNCCTCCCATTGAGTAAGGTANCACTAGNCTATATAGGAAGGTAGTGGAAAGTACCTCCATATATGAAAAANATCTNAAATCCATGGTTGAGCAACTNGTGAAGGAAGCTTTGGCTCAAGNCAGGGGAGGATCATCNGTTCCAAAGGGTAGACCGTACCAAGAAGAATTCAATGCTA…	agctcacttcatggccagtt	59.597	20	ggaaagcgtctctgccacc[C|T]	62.456	20	50	48246863	48246912	ccaagggttttgagcctcct	59.887	20	ggaaagcgtctctgccacc[C|T]	62.456	20	114	48246799	48246912	tcccaagggttttgagcctc	59.888	20	ggaaagcgtctctgccacc[C|T]	62.456	20	116
Chr1	48430877	G	T	intronic	geneJL009562	.	.	.	46	50	0.92	0.913043	0.086957	G:84,T:8	GG:42,TT:4	0.15879	0	0.426229	1	0.079395	0.146183	Chr1_48430877	TTGTCAGATTGAGCCAATCAACAGTAGGAGATGTTTTCAAAAAAATAGGGAACAATCGAGAATTTGGTGCTGGCTAAATATCACTGAGATTGAAGATGACAGAATCGTTACAGGAGACTAAGAGAAAGATGAGAACAAGTCTTTATATGCAAGCGAGGTAGAGATGAGGAACTAGATCAAGAGATGAGATAAGGAAGCACTTAAAACCTGGAAGTTGTTTGGAAATAAAAAGTGTTGGAGTCTTAAGAAGATATTTAGTTCATCAAAGCTGAGCGCTTAAGGCATGGGGAGCACTGAAAAAGTTNNNCAAGACNATGCAAATGTTGGGTGATGCANATTTTNAGAAGGATGGAGATTTAGNTGATATAGATGTCGAGCTTAATGNAAATATCAAGCAAG…	TTGTCAGATTGAGCCAATCAACAGTAGGAGATGTTTTCAAAAAAATAGGGAACAATCGAGAATTTGGTGCTGGCTAAATATCACTGAGATTGAAGATGACAGAATCGTTACAGGAGACTAAGAGAAAGATGAGAACAAGTCTTTATATGCAAGCGAGGTAGAGATGAGGAACTAGATCAAGAGATGAGATAAGGAAGCACTTAAAACCTGGAAGTTGTTTGGAAATAAAAAGTGTTGGAGTCTTAAGAAGATATTTAGTTCATCAAAGCTGAGCGCTTAAGGCATGGGGAGCACTGAAAAAGTTNNNCAAGACNATGCAAATGTTGGGTGATGCANATTTTNAGAAGGATGGAGATTTAGNTGATATAGATGTCGAGCTTAATGNAAATATCAAGCAAG…	aaatatcaagcaagtcaagatcgagtg	60.202	27	gatctcagctcttctatgtcgagatc[C|A]	61.486	27	144	48430762	48430905	caaaggatagagaggcaaagatcattt	59.715	27	gatctcagctcttctatgtcgagatc[C|A]	61.486	27	77	48430829	48430905	aagaacaaaggatagagaggcaaagat	60.53	27	gatctcagctcttctatgtcgagatc[C|A]	61.486	27	82
Chr1	48673751	G	A	intergenic	geneJL009562;geneJL009563	dist=237158;dist=169074	.	.	35	50	0.7	0.528571	0.471429	A:33,G:37	AA:13,GA:7,GG:15	0.498367	0.2	0.997643	0.59869	0.249184	0.374182	Chr1_48673751	GACAAAAACATGTCCTAATTTATTTCCAAATAAGCCCAAAAGCCAAGTGGACCCACCAAGGGGATTATCCATCAAACTATAAGATTTAAACCTTAAAACCATTGGATTGAAGTCATAGTCAACTACCTTATCCCCATGGTAGCTCATTAGCACTCCATGGGACCTTCTCCTGACCCACCTAGCTAACCTAACTCACCCTAGGTAGGCGAAGGACCTTTGGAAGGTGAGTTGGCTCGCCTCCAACCCAAACTGAGCACCCATTGGATCAAAACCTTTGCATCCGTGCACATTGGGTTCATTGCATCTCCCAATAATTCCTCCCATCCCTGGCATGCCTCCCTAACTTGATGGAGATAATTCTAACGGCCGAACGATGGCAAGCCAGTGCAAAATGTGCGC…	GACAAAAACATGTCCTAATTTATTTCCAAATAAGCCCAAAAGCCAAGTGGACCCACCAAGGGGATTATCCATCAAACTATAAGATTTAAACCTTAAAACCATTGGATTGAAGTCATAGTCAACTACCTTATCCCCATGGTAGCTCATTAGCACTCCATGGGACCTTCTCCTGACCCACCTAGCTAACCTAACTCACCCTAGGTAGGCGAAGGACCTTTGGAAGGTGAGTTGGCTCGCCTCCAACCCAAACTGAGCACCCATTGGATCAAAACCTTTGCATCCGTGCACATTGGGTTCATTGCATCTCCCAATAATTCCTCCCATCCCTGGCATGCCTCCCTAACTTGATGGAGATAATTCTAACGGCCGAACGATGGCAAGCCAGTGCAAAATGTGCGC…	cctaacttgatggagataattctaacgg	59.651	28	ggaatacttggaaacactctgaggaga[C|T]	62.365	28	192	48673589	48673780	cctccctaacttgatggagataattcta	59.796	28	ggaatacttggaaacactctgaggaga[C|T]	62.365	28	196	48673585	48673780	ctaacttgatggagataattctaacggc	60.116	28	ggaatacttggaaacactctgaggaga[C|T]	62.365	28	191
Chr1	48848215	T	A	intronic	geneJL009563	.	.	.	44	50	0.88	0.886364	0.113636	A:10,T:78	AA:4,TA:2,TT:38	0.201446	0.045455	0.510788	0.774359	0.100723	0.181156	Chr1_48848215	TCTGGCCTATTCTCAATGGAAAATTTTTGAGGTGGTAATACCTNCGTTGATTTATGANGCAGAATATTGACCAGTAAAAGAAAAGCATAAAATTAAGTTTAGGTGTTGCAGAGATGAAGATGCTCAGGTGGATGAGTGGTTTTACTCTTATTATTGATAAAATGAAAAATGAATATATATATATATATATATATATATATATATATATATATATATATATATATGATAGGATTAGAGTAGCTCCAGTGACATATAAGATTAGAGAGAGTCTCCTTAGATGGTTTGGCCACAGGAAGCCTCGATCGTCCGATGATTCAATTAGGAGAGTCGATATATTAGATGCATCTTATGTTAAGAAAGATAGGGGTANGCCTGAAAAGACNTGGTNATGATGCATAA…	TCTGGCCTATTCTCAATGGAAAATTTTTGAGGTGGTAATACCTNCGTTGATTTATGANGCAGAATATTGACCAGTAAAAGAAAAGCATAAAATTAAGTTTAGGTGTTGCAGAGATGAAGATGCTCAGGTGGATGAGTGGTTTTACTCTTATTATTGATAAAATGAAAAATGAATATATATATATATATATATATATATATATATATATATATATATATATATATGATAGGATTAGAGTAGCTCCAGTGACATATAAGATTAGAGAGAGTCTCCTTAGATGGTTTGGCCACAGGAAGCCTCGATCGTCCGATGATTCAATTAGGAGAGTCGATATATTAGATGCATCTTATGTTAAGAAAGATAGGGGTANGCCTGAAAAGACNTGGTNATGATGCATAA…	taagattagagagagtctccttagatggt	60.185	29	acaacaataacaacaagcctttatccca[A|T]	62.837	29	278	48847968	48848245	gatgcatcttatgttaagaaagatagggg	60.135	29	acaacaataacaacaagcctttatccca[A|T]	62.837	29	193	48848053	48848245	ggagaaaaagaattcatatagcctatccc	59.933	29	acaacaataacaacaagcctttatccca[A|T]	62.837	29	63
Chr1	49238844	G	A	intronic	geneJL009567	.	.	.	49	50	0.98	0.673469	0.326531	A:32,G:66	AA:7,GA:18,GG:24	0.439817	0.367347	0.911342	0.164773	0.219908	0.343097	Chr1_49238844	GCGCTAAAGTGAGGAGAAGTATTGGAAGGTGAGTTCTTCCCCTGTTTCTTGCTCTCTGCTTCTTTCCTTTCAAGTTTCATTGGGTTTTTGAGTTGATCTGAGGTTGGGTTTTAATGGCGCTTCTCTGCTCAGGCCGGAGCATACAAGTCTGGATCCTTTTCTAATGCTGGATTATGCCACTGGTCTGTTTCTTCTCTTTCTGCTACTCTAATTTTCTCATTTTGTTCTATTTTCTGACGTGATTTCTCTCTGAANTTGCTAACAGTTGCTCCTCCTGCTCGTTTCCCTTTTCACCCTCATAGAGGTGAGGAAGTAATCACGAATTCTGGAAAAANAATTTCTTTGTTTTTGCTATTGATTTCATTCTGAGANTTTTAACNGTTGAATAAAAAACATTTC…	GCGCTAAAGTGAGGAGAAGTATTGGAAGGTGAGTTCTTCCCCTGTTTCTTGCTCTCTGCTTCTTTCCTTTCAAGTTTCATTGGGTTTTTGAGTTGATCTGAGGTTGGGTTTTAATGGCGCTTCTCTGCTCAGGCCGGAGCATACAAGTCTGGATCCTTTTCTAATGCTGGATTATGCCACTGGTCTGTTTCTTCTCTTTCTGCTACTCTAATTTTCTCATTTTGTTCTATTTTCTGACGTGATTTCTCTCTGAANTTGCTAACAGTTGCTCCTCCTGCTCGTTTCCCTTTTCACCCTCATAGAGGTGAGGAAGTAATCACGAATTCTGGAAAAANAATTTCTTTGTTTTTGCTATTGATTTCATTCTGAGANTTTTAACNGTTGAATAAAAAACATTTC…	gaggaagtaatcacgaattctggaaaaa	60.322	28	cctcccttcaaacaaaacgaaaatacc[C|T]	62.648	28	224	49238650	49238873	ctgtagaagtggtcaaatgcttatcttt	60.115	28	cctcccttcaaacaaaacgaaaatacc[C|T]	62.648	28	63	49238811	49238873	ggtcaaatgcttatctttgtttagttgg	59.911	28	cctcccttcaaacaaaacgaaaatacc[C|T]	62.648	28	53
Chr1	50856962	C	G	intronic	geneJL016179	.	.	.	44	50	0.88	0.931818	0.068182	C:82,G:6	CC:40,CG:2,GG:2	0.127066	0.045455	0.359102	0.642276	0.063533	0.118993	Chr1_50856962	TAGGATAATGGGTCACGACAATGTAGTAGAGACGGGGTATGCGGGATCTGGGTAGCAGCGACGGACCGGGGAGGGCTCGAAAAGAGAGATAGATAGCGAGATACCTTTGGCTATGGACCAGGGAGAGAGAGAGAGAGAGAGAGAGAGAGAGAGAGAGAGAGAGAGAGAGAGAGAGACGAGGGAGAGAGCTACCTTTGGCTGCGGACCAAGGAGAGAGGGAGAGACGAGGGAGCGGGAGAAAGAGAGCGAGAGGAATTAGCGAGCCTCTGTTTCTTTTTGCAATGCTTGCGGTTGAGGGAGTTGCTTGCGATTGAAGGAAGAGTGGGAGGGAACGGTTGCTCGGCTGCGTGCGGTAGAAACGGGAGGGAACGGTTGCTCGACTTTTTTTTTGGAAGACAA…	TAGGATAATGGGTCACGACAATGTAGTAGAGACGGGGTATGCGGGATCTGGGTAGCAGCGACGGACCGGGGAGGGCTCGAAAAGAGAGATAGATAGCGAGATACCTTTGGCTATGGACCAGGGAGAGAGAGAGAGAGAGAGAGAGAGAGAGAGAGAGAGAGAGAGAGAGAGAGAGACGAGGGAGAGAGCTACCTTTGGCTGCGGACCAAGGAGAGAGGGAGAGACGAGGGAGCGGGAGAAAGAGAGCGAGAGGAATTAGCGAGCCTCTGTTTCTTTTTGCAATGCTTGCGGTTGAGGGAGTTGCTTGCGATTGAAGGAAGAGTGGGAGGGAACGGTTGCTCGGCTGCGTGCGGTAGAAACGGGAGGGAACGGTTGCTCGACTTTTTTTTTGGAAGACAA…	ggttgccaaataatcaacttaattggg[C|G]	62.172	28	ctaaaggagatggttttgtgatttgttg	59.859	28	223	50856935	50857157	ggttgccaaataatcaacttaattggg[C|G]	62.172	28	ctctaaaggagatggttttgtgatttgt	60.271	28	225	50856935	50857159	ggttgccaaataatcaacttaattggg[C|G]	62.172	28	taatgggattagttgttttagcttgtgg	60.323	28	194
Chr1	50858921	A	G	exonic	geneJL016179	.	synonymous SNV	geneJL016179:JL016179:exon7:c.T2664C:p.S888S	50	50	1	0.78	0.22	A:22,G:78	AA:6,AG:10,GG:34	0.3432	0.2	0.760168	0.417249	0.1716	0.284307	Chr1_50858921	TTATCTAGTTGAAAAAAAAAAATCTAGATCTAAAAGAGCATGCTTCACAAAAACTAATCTGAGGTGTGCCTTGAGGCAGGCCTGACATCATGTAGGTCATAAGTCTCATAGCACCAATAAGGCACAAGCTTTATTGTGATTTTTTCAAAAATGTTTTGTAGTAAATTTTCTATTGTGCAATTCTAAACAAAGGCCCATACTAAACCATATGAACTACTATAAATTAACCCAATAGAAAATGCTTGTAGTTCTCATAAATATTCATCATACGCATTTACTAATTCAAGTTCATCTATCATGNTAGTACANAAAGCAAANTAAACAACAANTATATCAAATANTAATCCACATTATTTCNCAGTACATCACATCACAAAACAACATAATAAAAAATANTAC…	TTATCTAGTTGAAAAAAAAAAATCTAGATCTAAAAGAGCATGCTTCACAAAAACTAATCTGAGGTGTGCCTTGAGGCAGGCCTGACATCATGTAGGTCATAAGTCTCATAGCACCAATAAGGCACAAGCTTTATTGTGATTTTTTCAAAAATGTTTTGTAGTAAATTTTCTATTGTGCAATTCTAAACAAAGGCCCATACTAAACCATATGAACTACTATAAATTAACCCAATAGAAAATGCTTGTAGTTCTCATAAATATTCATCATACGCATTTACTAATTCAAGTTCATCTATCATGNTAGTACANAAAGCAAANTAAACAACAANTATATCAAATANTAATCCACATTATTTCNCAGTACATCACATCACAAAACAACATAATAAAAAATANTAC…	acataacatatcaccagaaaccattgtc	60.167	28	gctggatgaatatcttgtagcaaaagtg[T|C]	62.131	29	131	50858821	50858951	aggctattagaatacctcatctttgtga	59.955	28	gctggatgaatatcttgtagcaaaagtg[T|C]	62.131	29	91	50858861	50858951	ggactaaaggctattagaatacctcatct	60.083	29	gctggatgaatatcttgtagcaaaagtg[T|C]	62.131	29	98
Chr1	51281426	G	T	intergenic	geneJL016180;geneJL027992	dist=397029;dist=258197	.	.	45	50	0.9	0.511111	0.488889	G:44,T:46	GG:16,GT:12,TT:17	0.499753	0.266667	0.999644	0.466403	0.249877	0.374877	Chr1_51281426	ACTAGATCATCTAGGGCATGAATAATGACCTAAATCTAATGCAAATTTTGTTAAGTTTTATTTTGATTTTTGGATAATTTATTTGAAACGAGCAATGCGATTTCATATGCCTAATGTATGAGAAAATTAGTTATGGGCTAAAATCAGCAAGAAAGAGGTTTGTTTCTATCTACCATGGCTCTCAAAAGACCAATAATAAGAAGAAGGGCAAGAATCCTTCATCCTCCTCTTCTTAGTTATGTATGTGCCAATTCTGGGTTGTTGGAATATTCACGGTATACTGGCCAGGGGTAGGATCAATGATTGCTTTAGAGTAATCAAAGATTACCATTTAGATTTCTTCTATTTAATGGAAACAAAACTTAATCAAGATGCTTTAGGAGACCAATCCCTCATGAG…	ACTAGATCATCTAGGGCATGAATAATGACCTAAATCTAATGCAAATTTTGTTAAGTTTTATTTTGATTTTTGGATAATTTATTTGAAACGAGCAATGCGATTTCATATGCCTAATGTATGAGAAAATTAGTTATGGGCTAAAATCAGCAAGAAAGAGGTTTGTTTCTATCTACCATGGCTCTCAAAAGACCAATAATAAGAAGAAGGGCAAGAATCCTTCATCCTCCTCTTCTTAGTTATGTATGTGCCAATTCTGGGTTGTTGGAATATTCACGGTATACTGGCCAGGGGTAGGATCAATGATTGCTTTAGAGTAATCAAAGATTACCATTTAGATTTCTTCTATTTAATGGAAACAAAACTTAATCAAGATGCTTTAGGAGACCAATCCCTCATGAG…	ttaatcaagatgctttaggagaccaatc	59.75	28	cgatgaactgagtagtagtgagtatgg[C|A]	62.269	28	168	51281288	51281455	aactacaataactttgactcctccaatg	59.855	28	cgatgaactgagtagtagtgagtatgg[C|A]	62.269	28	103	51281353	51281455	aaacttaatcaagatgctttaggagacc	59.907	28	cgatgaactgagtagtagtgagtatgg[C|A]	62.269	28	172
Chr1	51347056	T	C	intergenic	geneJL016180;geneJL027992	dist=462659;dist=192567	.	.	38	50	0.76	0.513158	0.486842	C:39,T:37	CC:16,TC:7,TT:15	0.499654	0.184211	0.9995	0.631324	0.249827	0.374827	Chr1_51347056	TTCTTAACTATCTCCCTCTTAAATGAATAAGATTTGTTTAATTTATCCAAAAGAGTAGGTGGGTGATAGCTACCTGAATGCGGATATGTATACTGCTACTGAGAGTATGGCTAAGTAGGAGGCGGCAAAGGCCATGGAGGCTGTTATGGCTGTCGATAAGATGGCTAAGGTGATGGTAAAGGAGGTGGAAGCGAAGACTGTCAAGTTTGAGGTCTCTCACACTGATCTCTTGCTGGTTTCTTCTCCTTATTCAATGTTGCTACTGCCCCTGGCTTCTTTTCATAAGCTTTCTGTGGCTTTATATTTAATGACTGATCTTAAAAAGGCAACTGATTTGCCTCATTTTGTAGACTAGCTACCTTGTTGATTAATTTCTTAAATGTCTTAATGGTGAAACCT…	TTCTTAACTATCTCCCTCTTAAATGAATAAGATTTGTTTAATTTATCCAAAAGAGTAGGTGGGTGATAGCTACCTGAATGCGGATATGTATACTGCTACTGAGAGTATGGCTAAGTAGGAGGCGGCAAAGGCCATGGAGGCTGTTATGGCTGTCGATAAGATGGCTAAGGTGATGGTAAAGGAGGTGGAAGCGAAGACTGTCAAGTTTGAGGTCTCTCACACTGATCTCTTGCTGGTTTCTTCTCCTTATTCAATGTTGCTACTGCCCCTGGCTTCTTTTCATAAGCTTTCTGTGGCTTTATATTTAATGACTGATCTTAAAAAGGCAACTGATTTGCCTCATTTTGTAGACTAGCTACCTTGTTGATTAATTTCTTAAATGTCTTAATGGTGAAACCT…	tttaataccatgctatttagatagtcgcgg	61.643	30	ccgatgagtcccttattgattacatttct[A|G]	61.127	30	89	51346999	51347087	gaaggcgaccataccatgaatattctttaa	61.946	30	ccgatgagtcccttattgattacatttct[A|G]	61.127	30	125	51346963	51347087	ctatttagatagtcgcggttcacatttcat	61.972	30	ccgatgagtcccttattgattacatttct[A|G]	61.127	30	77
Chr1	51347332	G	T	intergenic	geneJL016180;geneJL027992	dist=462935;dist=192291	.	.	39	50	0.78	0.935897	0.064103	G:73,T:5	GG:35,GT:3,TT:1	0.119987	0.076923	0.34352	0.358904	0.059993	0.112788	Chr1_51347332	TTTTCATAAGCTTTCTGTGGCTTTATATTTAATGACTGATCTTAAAAAGGCAACTGATTTGCCTCATTTTGTAGACTAGCTACCTTGTTGATTAATTTCTTAAATGTCTTAATGGTGAAACCTTTAAGCATGAAGGCGACCATACCATGAATATTCTTTAATAAAATTTTAATACCATGCTATTTAGATAGTCGCGGTTCACATTTCATGCTTAAATTGTGCCANCTAGAAATGTAATCAATAAGGGACTCATCGGGTTGTTGTTGAGCTACAACNAGATTTCNCANAATTACCCTTTANTGAGCTCCANCAAACCTNTTAANAAAGAGTTGTTCNAATTCANCAAAAGTCTTCACTGAATCATTGGGAAGTTCAGCATACCAATCAAAAGCTATGCCC…	TTTTCATAAGCTTTCTGTGGCTTTATATTTAATGACTGATCTTAAAAAGGCAACTGATTTGCCTCATTTTGTAGACTAGCTACCTTGTTGATTAATTTCTTAAATGTCTTAATGGTGAAACCTTTAAGCATGAAGGCGACCATACCATGAATATTCTTTAATAAAATTTTAATACCATGCTATTTAGATAGTCGCGGTTCACATTTCATGCTTAAATTGTGCCANCTAGAAATGTAATCAATAAGGGACTCATCGGGTTGTTGTTGAGCTACAACNAGATTTCNCANAATTACCCTTTANTGAGCTCCANCAAACCTNTTAANAAAGAGTTGTTCNAATTCANCAAAAGTCTTCACTGAATCATTGGGAAGTTCAGCATACCAATCAAAAGCTATGCCC…	gaagttcagcataccaatcaaaagctat	60.632	28	tgttcctccttctttcaaaagctttgat[C|A]	62.783	29	164	51347199	51347362	gaagttcagcataccaatcaaaagctatg	61.518	29	tgttcctccttctttcaaaagctttgat[C|A]	62.783	29	164	51347199	51347362	gcccactagattgatgacaaagagataaa	61.492	29	tgttcctccttctttcaaaagctttgat[C|A]	62.783	29	136
Chr1	53929467	A	G	intergenic	geneJL005705;geneJL005704	dist=12612;dist=140597	.	.	46	50	0.92	0.815217	0.184783	A:75,G:17	AA:33,AG:9,GG:4	0.301276	0.195652	0.690429	0.350588	0.150638	0.255892	Chr1_53929467	TCATAGAATAGAACAACGTAAGAAAAATGGAAGGAGGGTTGTCTGGCAATATTTAATGGGAAATTGTAATGGATTTGTGGTGGAATTAACATTGTTGTTGGAGAAGAGTTGAGAGCGTTGCCAGGCACAAAATAGGGGAAAATAGGAAAAATGGAAGGAGTGTTGTCTGTCTGTGTTTTATGGGAAATTGTAATGGATTTGTGTTACCTCAGCCACAATGCCAATGTAACTTTTGTGTCGCCTGAGAGGCAGTGCATTGTGCCTTGTGATAATTAATGTGAATAACCTCAAATTTTAACATACAAAATCAGTGTTTTTCANAAATTTTATCATGTGTTATGTGTTGCAACGTAATTACTACTAATAGTTTGTGATACACTAGACTACACGAATATGGTA…	TCATAGAATAGAACAACGTAAGAAAAATGGAAGGAGGGTTGTCTGGCAATATTTAATGGGAAATTGTAATGGATTTGTGGTGGAATTAACATTGTTGTTGGAGAAGAGTTGAGAGCGTTGCCAGGCACAAAATAGGGGAAAATAGGAAAAATGGAAGGAGTGTTGTCTGTCTGTGTTTTATGGGAAATTGTAATGGATTTGTGTTACCTCAGCCACAATGCCAATGTAACTTTTGTGTCGCCTGAGAGGCAGTGCATTGTGCCTTGTGATAATTAATGTGAATAACCTCAAATTTTAACATACAAAATCAGTGTTTTTCANAAATTTTATCATGTGTTATGTGTTGCAACGTAATTACTACTAATAGTTTGTGATACACTAGACTACACGAATATGGTA…	tagtttgtgatacactagactacacgaa	59.856	28	acaattaagagtagcaggggacttcaa[T|C]	62.483	28	166	53929331	53929496	cacttgtattggataatttcttccacca	60.115	28	acaattaagagtagcaggggacttcaa[T|C]	62.483	28	67	53929430	53929496	acacttgtattggataatttcttccacc	60.115	28	acaattaagagtagcaggggacttcaa[T|C]	62.483	28	68
Chr1	55174587	A	T	exonic	geneJL005691	.	nonsynonymous SNV	geneJL005691:JL005691:exon1:c.A1247T:p.D416V	50	50	1	0.92	0.08	A:92,T:8	AA:44,AT:4,TT:2	0.1472	0.08	0.402179	0.456522	0.0736	0.136366	Chr1_55174587	GGAATGCTTCCATAGCTATGCAATTCAGACTGGTTTTCTGGAAGACATTTTAGTAGCGACTGCAGTTCTAGACATGTATGCTAAATGTGGGAGTTTAGTAATGGCCAAGTTGATTTTTGACACTGCAGGTGGTAAAGATGTTGTGTGTTGGAGTGCCATGATTGCTAGTTATGGATACCACGGGCTTGGAAAAGAAGCAATCCATACATTCGATCAGATGGTGGAAGCTGGTTTGAAGCCTAATCATGCCACTTTCACTAGCCTTCTTTCTGCTTGTAGCCATTCTGGTTTGCTAGAAGAAGGCAAGAGATTCTTTGCTTCAATGGGATTGAAGTATGGGATTTCACCTAAGTTGAACCACTATGCATGTATGGTTGACATCCTCGGCCGTGCCGGAAA…	GGAATGCTTCCATAGCTATGCAATTCAGACTGGTTTTCTGGAAGACATTTTAGTAGCGACTGCAGTTCTAGACATGTATGCTAAATGTGGGAGTTTAGTAATGGCCAAGTTGATTTTTGACACTGCAGGTGGTAAAGATGTTGTGTGTTGGAGTGCCATGATTGCTAGTTATGGATACCACGGGCTTGGAAAAGAAGCAATCCATACATTCGATCAGATGGTGGAAGCTGGTTTGAAGCCTAATCATGCCACTTTCACTAGCCTTCTTTCTGCTTGTAGCCATTCTGGTTTGCTAGAAGAAGGCAAGAGATTCTTTGCTTCAATGGGATTGAAGTATGGGATTTCACCTAAGTTGAACCACTATGCATGTATGGTTGACATCCTCGGCCGTGCCGGAAA…	gtgcaggattcatggtgatttgg[A|T]	61.649	24	tgaactcgatcaaactgattccct	60.02	24	203	55174564	55174766	gtgcaggattcatggtgatttgg[A|T]	61.649	24	gttctctggatccagcttcagtat	59.899	24	73	55174564	55174636	gtgcaggattcatggtgatttgg[A|T]	61.649	24	tcttgactgactatgggacctttc	59.777	24	256
Chr1	56946056	G	A	intergenic	geneJL028123;geneJL011599	dist=241776;dist=36473	.	.	46	50	0.92	0.858696	0.141304	A:13,G:79	AA:4,GA:5,GG:37	0.242675	0.108696	0.587645	0.552093	0.121337	0.213229	Chr1_56946056	ACAATATAATTTAAATAACCTTGTAAATTTTAATTCCAAGAAGAAAGAAAAGAAGTATATAAACTTAGCACTTTAGAAATTAAGACCAATTCTATGATGCTTTCAGCCAAGGGAAGAAAGACACCAAACCTTCACTTTTCCCAATCAATCTTCAAGCCAAATAAAGGTCCAAGGGAAAGAGAATAATGATGAACAATACTTGCACTTGAATCACCAAAAATCTCTAAGTATTTGCTTTATCAAGGTGGAGAGGATGAGCGAGAGAGCATGAAAGAATTCTAGCTTTCTATAACCTTTTNAGGTTGCAATAAGACTTCTAAATAGGTGTGGGAGGAGTCCAGNGTTGGANAAANATTGATCCAATGAGAGAGAAATTGATTTGACATTAATTTGAATTTT…	ACAATATAATTTAAATAACCTTGTAAATTTTAATTCCAAGAAGAAAGAAAAGAAGTATATAAACTTAGCACTTTAGAAATTAAGACCAATTCTATGATGCTTTCAGCCAAGGGAAGAAAGACACCAAACCTTCACTTTTCCCAATCAATCTTCAAGCCAAATAAAGGTCCAAGGGAAAGAGAATAATGATGAACAATACTTGCACTTGAATCACCAAAAATCTCTAAGTATTTGCTTTATCAAGGTGGAGAGGATGAGCGAGAGAGCATGAAAGAATTCTAGCTTTCTATAACCTTTTNAGGTTGCAATAAGACTTCTAAATAGGTGTGGGAGGAGTCCAGNGTTGGANAAANATTGATCCAATGAGAGAGAAATTGATTTGACATTAATTTGAATTTT…	gagagagcatgaaagaattctagctttcta	61.267	30	tctctttctctctatctctctctatctct[C|T]	60.104	30	273	56945815	56946087	ggagatcttcaataggctcctttacaaatt	61.67	30	tctctttctctctatctctctctatctct[C|T]	60.104	30	106	56945982	56946087	aggttgcaataagacttctaaataggtgtg	61.805	30	tctctttctctctatctctctctatctct[C|T]	60.104	30	233
Chr1	57922570	G	A	exonic	geneJL011616	.	synonymous SNV	geneJL011616:JL011616:exon1:c.C1074T:p.L358L	48	50	0.96	0.875	0.125	A:12,G:84	AA:5,GA:2,GG:41	0.21875	0.041667	0.543564	0.809524	0.109375	0.194824	Chr1_57922570	ATTAAAACTTTCAAAGATTCAACATCTAATCTCAATCTTCTTCTNTATAGCTTTCTNTNTTGAGCTCCTTCTTAACTTCCTTTNAGCTTACCAGACANCTCAAGCAGCATCCAATCCTCANCCAATAATGATNCACCCGCTGTCTTTTACTTGAACANNATCCCGAATTCCAATNTCCTTATGCAGCCTGATTGATCACCATNAAATGGTAGGNAGAAGTTATGGGNTTNNACCACATTCCNCTNCATAAATGANGNTCNCCTTCAACAATGAGCGCCANNNATATCTTCTCTCGACAAAACCCAGCTACTTCCGGGTGCCCTCTTCACCCGTCTCTCCTCCATCTCCCTCCTTATTCTCTCCGCATCCTCAAACCTCCCAACCGANGCATAAGTATTG…	ATTAAAACTTTCAAAGATTCAACATCTAATCTCAATCTTCTTCTNTATAGCTTTCTNTNTTGAGCTCCTTCTTAACTTCCTTTNAGCTTACCAGACANCTCAAGCAGCATCCAATCCTCANCCAATAATGATNCACCCGCTGTCTTTTACTTGAACANNATCCCGAATTCCAATNTCCTTATGCAGCCTGATTGATCACCATNAAATGGTAGGNAGAAGTTATGGGNTTNNACCACATTCCNCTNCATAAATGANGNTCNCCTTCAACAATGAGCGCCANNNATATCTTCTCTCGACAAAACCCAGCTACTTCCGGGTGCCCTCTTCACCCGTCTCTCCTCCATCTCCCTCCTTATTCTCTCCGCATCCTCAAACCTCCCAACCGANGCATAAGTATTG…	catacttcctgcaagcccc[G|A]	61.098	20	cttgccgacgatgcattgag	59.973	20	202	57922551	57922752	catacttcctgcaagcccc[G|A]	61.098	20	aaggcaacagcaaaggcatg	59.966	20	52	57922551	57922602	catacttcctgcaagcccc[G|A]	61.098	20	cagagctgggagagtttggg	60.036	20	104
Chr1	58726320	T	C	intronic	geneJL023951	.	.	.	43	50	0.86	0.593023	0.406977	C:35,T:51	CC:12,TC:11,TT:20	0.482693	0.255814	0.974886	0.470028	0.241347	0.366197	Chr1_58726320	AAAGAACCTGTGAGAGAAGAGATGAATGCTTTAGAAAAAATCATCTATGGAAGATTATTGAATTATCAAAAAAAGACGGCAAGATGCAAATAGATCTTCACAATCAAATTTAAAACAGATGAAACTTTGGAAAGGTACAAATAAAATTGGTAGCAAAAGAATATACTTAATTATATGGCTTTGACTATCAAGAAACTTCTATTGCAAACTTTAACACTATTCGTATTACGATATCTTTAATGGCAAATCATGAGTGGCCCGTACAACAATATACTATAAAAAATGTTTCTTACATAGAGATTTCAAAGAAAAGGTTTATATGGATCCATTACCAATGTTCAATGGCTCCTTTCAAAAAATCTGACATGTATGTTGAAGAATTCTNTNTATAGANTNAAA…	AAAGAACCTGTGAGAGAAGAGATGAATGCTTTAGAAAAAATCATCTATGGAAGATTATTGAATTATCAAAAAAAGACGGCAAGATGCAAATAGATCTTCACAATCAAATTTAAAACAGATGAAACTTTGGAAAGGTACAAATAAAATTGGTAGCAAAAGAATATACTTAATTATATGGCTTTGACTATCAAGAAACTTCTATTGCAAACTTTAACACTATTCGTATTACGATATCTTTAATGGCAAATCATGAGTGGCCCGTACAACAATATACTATAAAAAATGTTTCTTACATAGAGATTTCAAAGAAAAGGTTTATATGGATCCATTACCAATGTTCAATGGCTCCTTTCAAAAAATCTGACATGTATGTTGAAGAATTCTNTNTATAGANTNAAA…	aatcactcttatgatggtaaagcc[T|C]	58.095	25	tcctttttcctcattatcgatccca	59.868	25	87	58726296	58726382	aatcactcttatgatggtaaagcc[T|C]	58.095	25	cctttttcctcattatcgatcccag	59.529	25	86	58726296	58726381	aatcactcttatgatggtaaagcc[T|C]	58.095	25	tcctcattatcgatcccagtaacaa	59.399	25	80
Chr1	58751242	A	T	intronic	geneJL023951	.	.	.	33	50	0.66	0.757576	0.242424	A:50,T:16	AA:24,AT:2,TT:7	0.367309	0.060606	0.799049	0.835	0.183655	0.299851	Chr1_58751242	GTTTGGACGGATTGGTTTTTGAAATTTGTTAAACCAATTGGTTTTAAATCTGGAATTCGAAAAAAGCAATCTGTTTAATCAATTACATAAACTGAATCGATCCAAACTGAATTTTTTTTTTTCAATTTTGGGTTCGATTTAGAAAAAAATCAAAAAATGAAAATATAAATTGTTATAACAATTATTTATCAAAGAATTACATCATTTTATCAAATCATTTCATACAAAATTAAGCAACTCATTAATAAATGGAACCAATAAGATGCAAGTTTATCATTAAAATTGCTTTCTTGAGAGAAAATTTCTAATAAATGAAAAAGAAATAATTTATTAGTTATTTTTGGTTTAATCGGTTTAATCAGATTATGAGAATACAAAATCGAACTGAAAATCGAAAAC…	GTTTGGACGGATTGGTTTTTGAAATTTGTTAAACCAATTGGTTTTAAATCTGGAATTCGAAAAAAGCAATCTGTTTAATCAATTACATAAACTGAATCGATCCAAACTGAATTTTTTTTTTTCAATTTTGGGTTCGATTTAGAAAAAAATCAAAAAATGAAAATATAAATTGTTATAACAATTATTTATCAAAGAATTACATCATTTTATCAAATCATTTCATACAAAATTAAGCAACTCATTAATAAATGGAACCAATAAGATGCAAGTTTATCATTAAAATTGCTTTCTTGAGAGAAAATTTCTAATAAATGAAAAAGAAATAATTTATTAGTTATTTTTGGTTTAATCGGTTTAATCAGATTATGAGAATACAAAATCGAACTGAAAATCGAAAAC…	ctgaattcgaaaatttggtttggatcag	60.371	28	cagagttagttctaagtaggggtgtg[T|A]	62.658	27	78	58751193	58751270	cctaactgaattcgaaaatttggtttgg	60.321	28	cagagttagttctaagtaggggtgtg[T|A]	62.658	27	83	58751188	58751270
Chr1	59119306	G	T	exonic	geneJL004811	.	synonymous SNV	geneJL004811:JL004811:exon5:c.G678T:p.L226L	49	50	0.98	0.806122	0.193878	G:19,T:79	GG:2,GT:15,TT:32	0.312578	0.306122	0.709513	0.020653	0.156289	0.263726	Chr1_59119306	TCATGTTTAACAAAAAAATGCTGAATACGAAGTGTGTATTTCATCATGCATTATTTCTAAACCTTTCAGAAGTTTTTAATCAAAATTTCACAATTATTTCCGAATGAAGTGTTGTGTGCTTTTGGCTTCTGTAGTTGAAGTTTTGAAGGTTCTAAGGAGATTACTTGCTGTAGCATTTAGAAGTTTTTCGGTGTAGAATAAACAGCTTCATATTGTAACTCATGGATTGTACTGANAGTTGCTTCCATNTGCTCTTTATTTGAAAAAGGTTCATTGGCAGCATATCGTCAATGANTCATCTCATTANGTGTGTATCTTTATCCCAAGTAGGTTGCTAAAACTGTTGATCTTATAAAAGCCAAAGGTGGTAAGGTGACAAGGGAACCTGGTCCTGTAAAA…	TCATGTTTAACAAAAAAATGCTGAATACGAAGTGTGTATTTCATCATGCATTATTTCTAAACCTTTCAGAAGTTTTTAATCAAAATTTCACAATTATTTCCGAATGAAGTGTTGTGTGCTTTTGGCTTCTGTAGTTGAAGTTTTGAAGGTTCTAAGGAGATTACTTGCTGTAGCATTTAGAAGTTTTTCGGTGTAGAATAAACAGCTTCATATTGTAACTCATGGATTGTACTGANAGTTGCTTCCATNTGCTCTTTATTTGAAAAAGGTTCATTGGCAGCATATCGTCAATGANTCATCTCATTANGTGTGTATCTTTATCCCAAGTAGGTTGCTAAAACTGTTGATCTTATAAAAGCCAAAGGTGGTAAGGTGACAAGGGAACCTGGTCCTGTAAAA…	caagtaggttgctaaaactgttgatct	60.041	27	ctatggatcgatcaagatctcccact[C|A]	62.234	27	206	59119129	59119334	gtcattgcctttattgaagatcctgat	59.986	27	ctatggatcgatcaagatctcccact[C|A]	62.234	27	118	59119217	59119334	tcattgcctttattgaagatcctgatg	59.986	27	ctatggatcgatcaagatctcccact[C|A]	62.234	27	117
Chr1	59802688	G	A	intergenic	geneJL004809;geneJL004808	dist=193341;dist=17830	.	.	34	50	0.68	0.544118	0.455882	A:31,G:37	AA:14,GA:3,GG:17	0.496107	0.088235	0.994377	0.822145	0.248054	0.373046	Chr1_59802688	TGGAACCCTGAATAGACTGTCGGTGATAAGCACACATCTTTGATAAAAAACCATTTTTTGTTATAATAAGATTGATGTATGATCCAGACAGTGAATCTACTATAAAATGCCTTGAAGAGGACTCGAACCTCCACGCTTAATAGTTATTTATTTAATCAGTGAATAGTAGCCATTTTGGTCAACCTGCTGTAGAAGCCTTTACTAGAGGAGGTGCTATCGGTCCAGTGAATATCGTTTATTCTGGTGTTACACTATGGGGATGGTGAGAAGAGATATATTTAGAAAAGCACAATTCATAGCAAAGAAAAACCATCTCATTATGCATGGCATTGAATGAAATGGNCATTTACCTTACAATGGCAAGTTCTATTTGATTTGGCGGNAACGAGGTGCGGAGCA…	TGGAACCCTGAATAGACTGTCGGTGATAAGCACACATCTTTGATAAAAAACCATTTTTTGTTATAATAAGATTGATGTATGATCCAGACAGTGAATCTACTATAAAATGCCTTGAAGAGGACTCGAACCTCCACGCTTAATAGTTATTTATTTAATCAGTGAATAGTAGCCATTTTGGTCAACCTGCTGTAGAAGCCTTTACTAGAGGAGGTGCTATCGGTCCAGTGAATATCGTTTATTCTGGTGTTACACTATGGGGATGGTGAGAAGAGATATATTTAGAAAAGCACAATTCATAGCAAAGAAAAACCATCTCATTATGCATGGCATTGAATGAAATGGNCATTTACCTTACAATGGCAAGTTCTATTTGATTTGGCGGNAACGAGGTGCGGAGCA…	aaaaaccatctcattatgcatggca	60.105	25	gcttgcagaacttcaatatccacg[C|T]	62.651	25	223	59802492	59802714	atccggtaaaccaattatgtgcttc	59.933	25	gcttgcagaacttcaatatccacg[C|T]	62.651	25	114	59802601	59802714	aatataattccctggagtaagcgct	59.987	25	gcttgcagaacttcaatatccacg[C|T]	62.651	25	89
Chr1	59824442	A	G	intergenic	geneJL004808;geneJL004807	dist=3712;dist=187543	.	.	38	50	0.76	0.921053	0.078947	A:70,G:6	AA:34,AG:2,GG:2	0.145429	0.052632	0.398459	0.638095	0.072715	0.134855	Chr1_59824442	GGGAAGGGCCTTTCCCGAGCCTCTAGTGAGTTACAGACAGATGAGCTAGGACATAATTGACAGATCCAGCCAATTGTCACAAGTTCAAATCCTGTCATCCCTTTTTAGGCACTTCTTGTGTCATCAACAATTCGAAATAGGAACAAAGGGTGCACAATCTCGACGAATTACTTCGGAATTGGATTTCATTCAGAAATCATATGTAAGAACCATAGCATTCCGTAACTAATTGGTAAATGAACTTTGATTCTCTTCTCTATCAACCTATAATGTTGAGGCCTTTTACATGGTTAAAGATAAATTGTTTGAAGTCCAGGCACAGCATAACATGGTACTCTTTCTACCGCTATGTTAGTACCAAAAAGGTTTAAAATGATAAAAAGAAAAAAAAANAATTTC…	GGGAAGGGCCTTTCCCGAGCCTCTAGTGAGTTACAGACAGATGAGCTAGGACATAATTGACAGATCCAGCCAATTGTCACAAGTTCAAATCCTGTCATCCCTTTTTAGGCACTTCTTGTGTCATCAACAATTCGAAATAGGAACAAAGGGTGCACAATCTCGACGAATTACTTCGGAATTGGATTTCATTCAGAAATCATATGTAAGAACCATAGCATTCCGTAACTAATTGGTAAATGAACTTTGATTCTCTTCTCTATCAACCTATAATGTTGAGGCCTTTTACATGGTTAAAGATAAATTGTTTGAAGTCCAGGCACAGCATAACATGGTACTCTTTCTACCGCTATGTTAGTACCAAAAAGGTTTAAAATGATAAAAAGAAAAAAAAANAATTTC…	ctctttctaccgctatgttagtacca	59.961	26	gattcgaacctatgaccggtcagtt[T|C]	62.337	26	194	59824276	59824469	gttgaggccttttacatggttaaaga	60.016	26	gattcgaacctatgaccggtcagtt[T|C]	62.337	26	257	59824213	59824469	tctatgaggtcaaatctccctttgtt	60.013	26	gattcgaacctatgaccggtcagtt[T|C]	62.337	26	85
Chr1	59824703	A	G	intergenic	geneJL004808;geneJL004807	dist=3973;dist=187282	.	.	38	50	0.76	0.934211	0.065789	A:71,G:5	AA:34,AG:3,GG:1	0.122922	0.078947	0.350011	0.357746	0.061461	0.115367	Chr1_59824703	AACCTATAATGTTGAGGCCTTTTACATGGTTAAAGATAAATTGTTTGAAGTCCAGGCACAGCATAACATGGTACTCTTTCTACCGCTATGTTAGTACCAAAAAGGTTTAAAATGATAAAAAGAAAAAAAAANAATTTCTTTTTATTAGTTATTATCTATACTTAATTCAATGGGAGTTGAACTCTATGAGGTCAAATCTCCCTTTGTTCCTCAGTAGCTCAGTGGTAGAGCTGTTGGCTNTTAACTGACCGGTCATAGGTTCGAATCCTAAGGAAATCGTAGCTGGAATTGAGATCTCATTCAAAGAGAAGAATCAATTTTTCCGTACTAGAAACCTAATTCTTGTTTAAAGAAATGGAAAGAATTCTATTTCATTAAAAATAAAAAGAAGGGAATACA…	AACCTATAATGTTGAGGCCTTTTACATGGTTAAAGATAAATTGTTTGAAGTCCAGGCACAGCATAACATGGTACTCTTTCTACCGCTATGTTAGTACCAAAAAGGTTTAAAATGATAAAAAGAAAAAAAAANAATTTCTTTTTATTAGTTATTATCTATACTTAATTCAATGGGAGTTGAACTCTATGAGGTCAAATCTCCCTTTGTTCCTCAGTAGCTCAGTGGTAGAGCTGTTGGCTNTTAACTGACCGGTCATAGGTTCGAATCCTAAGGAAATCGTAGCTGGAATTGAGATCTCATTCAAAGAGAAGAATCAATTTTTCCGTACTAGAAACCTAATTCTTGTTTAAAGAAATGGAAAGAATTCTATTTCATTAAAAATAAAAAGAAGGGAATACA…	taggttcgaatcctaaggaaatcgtag	60.255	27	ctatgactctcccactcccaaaaaga[T|C]	62.376	27	274	59824458	59824731	ataggttcgaatcctaaggaaatcgta	59.768	27	ctatgactctcccactcccaaaaaga[T|C]	62.376	27	275	59824457	59824731	aatgaaagaagacttccatatccaagc	59.932	27	ctatgactctcccactcccaaaaaga[T|C]	62.376	27	74
Chr1	59839602	T	A	intergenic	geneJL004808;geneJL004807	dist=18872;dist=172383	.	.	37	50	0.74	0.527027	0.472973	A:39,T:35	AA:15,TA:9,TT:13	0.498539	0.243243	0.997891	0.512088	0.24927	0.374268	Chr1_59839602	TTATAAATCAATAATGGAAAATTTTGGCATCCATCGTTTGCACTTTGGCATCATTATCGCAGGGCATAGAGGGGGAGGTCATAAGCGTCTATACCGTAAAATCGACTTTCGACGTGCCCTACGGTAATGATCCCTCTGGCATTACGACCTTTACCACAACGATGTTGTCCATAGATCAAATTACTTCGTGGATTGGATTTCACTTGACTGTCTACGGCATTCCATAAGAAACAAATGGAAGTTAGCATTCGATTGAGCAATCGAATCCAATATTCGAAGAAATTCTGACCTTTGGTCGGAATGGTTTGTGGATTCTGAACAGCTATGATGACTGAACCTAATAGCATACATGGTTACCAGATACCCATGGAGAAGCACATTACAGTACATGTATGCTTT…	TTATAAATCAATAATGGAAAATTTTGGCATCCATCGTTTGCACTTTGGCATCATTATCGCAGGGCATAGAGGGGGAGGTCATAAGCGTCTATACCGTAAAATCGACTTTCGACGTGCCCTACGGTAATGATCCCTCTGGCATTACGACCTTTACCACAACGATGTTGTCCATAGATCAAATTACTTCGTGGATTGGATTTCACTTGACTGTCTACGGCATTCCATAAGAAACAAATGGAAGTTAGCATTCGATTGAGCAATCGAATCCAATATTCGAAGAAATTCTGACCTTTGGTCGGAATGGTTTGTGGATTCTGAACAGCTATGATGACTGAACCTAATAGCATACATGGTTACCAGATACCCATGGAGAAGCACATTACAGTACATGTATGCTTT…	tcattaggtaattgaggtagtgtc[T|A]	57.027	25	cggatcatgaaatcttggcaatctt	60.221	25	229	59839578	59839806	tcattaggtaattgaggtagtgtc[T|A]	57.027	25	ctcagagcctctagtcaatctgaat	59.697	25	137	59839578	59839714	tcattaggtaattgaggtagtgtc[T|A]	57.027	25	actcagagcctctagtcaatctgaa	60.809	25	138
Chr1	62486685	C	A	intronic	geneJL007019	.	.	.	46	50	0.92	0.576087	0.423913	A:53,C:39	AA:21,CA:11,CC:14	0.488422	0.23913	0.983231	0.510402	0.244211	0.369144	Chr1_62486685	CTTTTATCAGGTGTTCAAAATTTAATTCAAAGTAGAAATAAAAAAATAGGTACGACAATGCCAAAGATTAATTTAATTATTCTCTCTTTTCATATTATCTAGAAAAAAGTAATAATATTTGAGCCATCTTGTTTGTAGGTGCACCAACAAAATAGAGTAGCCGAATGAAAGAACGACTGCCATCTTTCTAGCATGAAGGCTCTCATTTCTTAAAAGAATGCTACAAAATAGTATTGGGGGAAGCTATTTTAATAGCTACTCACACCATAAATCGATTAACTATGTGGGTTCTTGGTTCCAAGAGTTCTAGAAAAAATCCTAAGCAAATTCTGTCATCAATTTAACATCTCAAACAACATTACCCTTGTAATTTTTGGATGTGTTGTTTTACCATATGCA…	CTTTTATCAGGTGTTCAAAATTTAATTCAAAGTAGAAATAAAAAAATAGGTACGACAATGCCAAAGATTAATTTAATTATTCTCTCTTTTCATATTATCTAGAAAAAAGTAATAATATTTGAGCCATCTTGTTTGTAGGTGCACCAACAAAATAGAGTAGCCGAATGAAAGAACGACTGCCATCTTTCTAGCATGAAGGCTCTCATTTCTTAAAAGAATGCTACAAAATAGTATTGGGGGAAGCTATTTTAATAGCTACTCACACCATAAATCGATTAACTATGTGGGTTCTTGGTTCCAAGAGTTCTAGAAAAAATCCTAAGCAAATTCTGTCATCAATTTAACATCTCAAACAACATTACCCTTGTAATTTTTGGATGTGTTGTTTTACCATATGCA…	aaagggtataaatgctacaacatccatga[C|A]	62.101	30	cccaaaggtaatagtaataaagtagtgctc	60.056	30	99	62486656	62486754	aaagggtataaatgctacaacatccatga[C|A]	62.101	30	gtggagattgttttcccaaaggtaatagta	61.572	30	113	62486656	62486768	aaagggtataaatgctacaacatccatga[C|A]	62.101	30	taaagtagtgctcttcttcatttaaggtgc	61.988	30	82
Chr1	63775396	A	G	intergenic	geneJL007033;geneJL007034	dist=51880;dist=35125	.	.	41	50	0.82	0.743902	0.256098	A:61,G:21	AA:29,AG:3,GG:9	0.381023	0.073171	0.8208	0.807963	0.190512	0.308434	Chr1_63775396	TTCTTTGTTTCTTCCTTGTTCTTTTTTAATCACTTGTGAAGACAAAACCTTACACTTCTCTTTTTTCTTTTCTTTTTTCTTGTTATCCTTTAAAATATTGATATTTTCATTTAAGATATTTTCTTTCTCACATATCTCAAGCTCATTACTTAAATGGAGAATTTGCCTTTACTAGCTAACTTAGCAAGACCATTATTACGCTTGATTGAATCTAGTCAATCTAAGCTGGTCATTTAAGTTGGTCGAATGTCGTACTTGGCTAGATTTTGGTCCTTGAGCCCCTCGACCAAGTGCCCTTTTTTTGGAAATTTGACTAAGGTTGCATTTGGGGCGGTTGTGCGGTGTAGTGTGTTTTCGCATCTCACTACAGGTTTCATTTTGGAAATTACGGTTTGGCTG…	TTCTTTGTTTCTTCCTTGTTCTTTTTTAATCACTTGTGAAGACAAAACCTTACACTTCTCTTTTTTCTTTTCTTTTTTCTTGTTATCCTTTAAAATATTGATATTTTCATTTAAGATATTTTCTTTCTCACATATCTCAAGCTCATTACTTAAATGGAGAATTTGCCTTTACTAGCTAACTTAGCAAGACCATTATTACGCTTGATTGAATCTAGTCAATCTAAGCTGGTCATTTAAGTTGGTCGAATGTCGTACTTGGCTAGATTTTGGTCCTTGAGCCCCTCGACCAAGTGCCCTTTTTTTGGAAATTTGACTAAGGTTGCATTTGGGGCGGTTGTGCGGTGTAGTGTGTTTTCGCATCTCACTACAGGTTTCATTTTGGAAATTACGGTTTGGCTG…	ccggatgtaatacttggtgaatacatgg[A|G]	62.849	29	attgaatcagatgacttgattgtctagc	60.012	28	60	63775368	63775427	ccggatgtaatacttggtgaatacatgg[A|G]	62.849	29	ctcttgtcagcaataaaaatatggcaag	60.014	28	139	63775368	63775506	ccggatgtaatacttggtgaatacatgg[A|G]	62.849	29	gacacacttcttctatagttagttgtgtac	59.962	30	265
Chr1	63922844	C	T	intronic	geneJL007035	.	.	.	50	50	1	0.72	0.28	C:72,T:28	CC:29,CT:14,TT:7	0.4032	0.28	0.855451	0.305556	0.2016	0.321915	Chr1_63922844	TAATTATCATTCAAACAAAAAAAGAGGCAAAGTCAAACTTAGCCTTTATGAATAAGATAGACTTGAAATTTCTAAGGGATTTTTCTGATTTCTGGCTGCTTAACAGACTCTAACATATGCTCCCTATTAGCCTACAGGTTGGAAAAAATCTCTTAAGGGTGACTAGGCCATGGCAGCAATTATCAGTGCTTATTTTAATGTGTTAGCATGCAACAGGGGAAAAAATCATTCCACGATAATACTCACAAGAAAGGTAACAAAAAAGCTTAGTAATCTAGCCAGAGTGCAACCTTAAGATCGTGTACATGCAACAAACCTGAGGGCCGATCAACTTTGTTCAGAAGGAGAATAGGANGAAGTCCGTACTTTAAAGCTTTTGCNAGAACAAANTTTGTTTGT…	TAATTATCATTCAAACAAAAAAAGAGGCAAAGTCAAACTTAGCCTTTATGAATAAGATAGACTTGAAATTTCTAAGGGATTTTTCTGATTTCTGGCTGCTTAACAGACTCTAACATATGCTCCCTATTAGCCTACAGGTTGGAAAAAATCTCTTAAGGGTGACTAGGCCATGGCAGCAATTATCAGTGCTTATTTTAATGTGTTAGCATGCAACAGGGGAAAAAATCATTCCACGATAATACTCACAAGAAAGGTAACAAAAAAGCTTAGTAATCTAGCCAGAGTGCAACCTTAAGATCGTGTACATGCAACAAACCTGAGGGCCGATCAACTTTGTTCAGAAGGAGAATAGGANGAAGTCCGTACTTTAAAGCTTTTGCNAGAACAAANTTTGTTTGT…	gacaaacaagttgcagttactaactaacc[C|T]	62.922	30	tagaatattgtggactattatggattggcc	61.184	30	246	63922815	63923060	gacaaacaagttgcagttactaactaacc[C|T]	62.922	30	cttgcactaagtttagcttctttgttgtag	61.533	30	173	63922815	63922987	gacaaacaagttgcagttactaactaacc[C|T]	62.922	30	gaatgacattgaactcaacatggttgatac	61.634	30	126
Chr1	64037816	G	A	exonic	geneJL007037	.	synonymous SNV	geneJL007037:JL007037:exon4:c.C1050T:p.I350I	47	50	0.94	0.797872	0.202128	A:19,G:75	AA:8,GA:3,GG:36	0.322544	0.06383	0.726163	0.802105	0.161272	0.270527	Chr1_64037816	ATTGTATTAACAAAAAAAAAACTTTGAATGTGAAATGTGAATGATTTGGAGTTATTTGGGGGAGTCGTGTAATGTGAAAATGCACTGTATTTTTCAACCTGACTTTATTACTTAAGATGATAGTCACAAATTATGATTTAATTGTTATAAAATAAAAATAAAAAATTATATACTCATTATAATTTCTTCATATATTAATTTTTTTTTATAATAATTTCATTATTATTTTTTCATATAATTGTAATTATCTTAAATATATTTATAGATGAAAGCAGGATCTTAGGTTTGGATATCATATGACTTGTTTTAAAAAAAAAAGAGGCTAAAGAAGCATTTGAAACTCTTACAGTTTGTTCTTAATCACAACAGCACCTCTAAAGTTTTATTCTCAAAGCAAAG…	ATTGTATTAACAAAAAAAAAACTTTGAATGTGAAATGTGAATGATTTGGAGTTATTTGGGGGAGTCGTGTAATGTGAAAATGCACTGTATTTTTCAACCTGACTTTATTACTTAAGATGATAGTCACAAATTATGATTTAATTGTTATAAAATAAAAATAAAAAATTATATACTCATTATAATTTCTTCATATATTAATTTTTTTTTATAATAATTTCATTATTATTTTTTCATATAATTGTAATTATCTTAAATATATTTATAGATGAAAGCAGGATCTTAGGTTTGGATATCATATGACTTGTTTTAAAAAAAAAAGAGGCTAAAGAAGCATTTGAAACTCTTACAGTTTGTTCTTAATCACAACAGCACCTCTAAAGTTTTATTCTCAAAGCAAAG…	gttccaaaacagccgccatg	60.667	20	cgttgaagtgaagggagcg[C|T]	60.32	20	56	64037782	64037837	ttagccgttccaaaacagcc	59.044	20	cgttgaagtgaagggagcg[C|T]	60.32	20	62	64037776	64037837	cttagccgttccaaaacagcc	60.069	21	cgttgaagtgaagggagcg[C|T]	60.32	20	63
Chr1	64667726	A	C	intergenic	geneJL007047;geneJL007048	dist=14130;dist=28246	.	.	30	50	0.6	0.616667	0.383333	A:23,C:37	AA:8,AC:7,CC:15	0.472778	0.233333	0.960362	0.506463	0.236389	0.361018	Chr1_64667726	ATTATCAGGATAAATTTTAAAATCGTTGATTCCAGATATCTTCGTCAAATGTTCTTATCACGATGAGTTTTAAACTTATTTGCTTTGATTTATGATGAGTATAATATAAATTTTGATTGAGTCTCATATATTATATTGATTTCAAAAAATTGACGATCTTAGCAACAGATCGAATAATCTTGACAGGCGAAAAGAAGAAAAAAAATTCTGGAGTGCATTATATGAAGTAAATGAACATAAGAAGGACCTGAGAAGGGAGCCACGGCTGATCTGCGAACTGGAAAGCCATGTCTACAAATGCACATCTAGCAATCTACCCGAGGCTTTCTTGATCAGCTCGGCCATATCGATGGNGGCCGGAGGTCGCCNGAGCTCCTGGAGAAGAGGCTGATTACGAAG…	ATTATCAGGATAAATTTTAAAATCGTTGATTCCAGATATCTTCGTCAAATGTTCTTATCACGATGAGTTTTAAACTTATTTGCTTTGATTTATGATGAGTATAATATAAATTTTGATTGAGTCTCATATATTATATTGATTTCAAAAAATTGACGATCTTAGCAACAGATCGAATAATCTTGACAGGCGAAAAGAAGAAAAAAAATTCTGGAGTGCATTATATGAAGTAAATGAACATAAGAAGGACCTGAGAAGGGAGCCACGGCTGATCTGCGAACTGGAAAGCCATGTCTACAAATGCACATCTAGCAATCTACCCGAGGCTTTCTTGATCAGCTCGGCCATATCGATGGNGGCCGGAGGTCGCCNGAGCTCCTGGAGAAGAGGCTGATTACGAAG…	ggtggttacctgagtgaagg[A|C]	59.024	21	tgttcgacggagaaagaaggg	59.999	21	170	64667706	64667875	ggtggttacctgagtgaagg[A|C]	59.024	21	ttgcgcattgcttgaattcca	59.999	21	122	64667706	64667827	ggtggttacctgagtgaagg[A|C]	59.024	21	ttccattgcgcattgcttgaa	59.999	21	127
Chr1	65075603	C	G	intergenic	geneJL007048;geneJL017396	dist=365889;dist=13400	.	.	44	50	0.88	0.886364	0.113636	C:78,G:10	CC:39,GG:5	0.201446	0	0.510788	1	0.100723	0.181156	Chr1_65075603	AAATAATAATGTTTGAATGATCATCCCTGGTGGGGCAACGATCAAGAAAATCCATCAGAATGGAGGCTGCTGATTGCCTAGCATACCTCCGTCGCTCCCTCTTGCCTGCCTGGGCAGATGCCCGAGCCTCCACAGCCCTCTCTAAGGATCTGACCCCTAACGCTCCTAGGGATCATGGATCTCAGATCAAACAAGGTATCGGACTCTGAGGGTCCGTAAGCTCTGCCGACCTAACGTAGAACTATCCTAAGATCGGCATAGGTCCTCCTACGCTCCCTAGCCAATGTCTTAAAGTATGCTGGTGGTGGAGGCGATGCAATGATCCATATAATCTTCCTTTCCATCTGAGGTCAAGAGGGGGTGAACCTACTGCTACTCAAAAGTGGAGAGGTCTCATGA…	AAATAATAATGTTTGAATGATCATCCCTGGTGGGGCAACGATCAAGAAAATCCATCAGAATGGAGGCTGCTGATTGCCTAGCATACCTCCGTCGCTCCCTCTTGCCTGCCTGGGCAGATGCCCGAGCCTCCACAGCCCTCTCTAAGGATCTGACCCCTAACGCTCCTAGGGATCATGGATCTCAGATCAAACAAGGTATCGGACTCTGAGGGTCCGTAAGCTCTGCCGACCTAACGTAGAACTATCCTAAGATCGGCATAGGTCCTCCTACGCTCCCTAGCCAATGTCTTAAAGTATGCTGGTGGTGGAGGCGATGCAATGATCCATATAATCTTCCTTTCCATCTGAGGTCAAGAGGGGGTGAACCTACTGCTACTCAAAAGTGGAGAGGTCTCATGA…	cgatgcaatgatccatataatcttcctt	59.959	28	gttctagctctcaccctattttgttca[G|C]	61.912	28	219	65075414	65075632	tataatcttcctttccatctgaggtcaa	59.901	28	gttctagctctcaccctattttgttca[G|C]	61.912	28	204	65075429	65075632	gcaatgatccatataatcttcctttcca	59.853	28	gttctagctctcaccctattttgttca[G|C]	61.912	28	215
Chr1	65779318	A	T	exonic	geneJL004064	.	nonsynonymous SNV	geneJL004064:JL004064:exon4:c.T863A:p.L288Q	46	50	0.92	0.945652	0.054348	A:87,T:5	AA:43,AT:1,TT:2	0.102788	0.021739	0.304587	0.788506	0.051394	0.097506	Chr1_65779318	AATCTGCAATAGAGTTAAAAGTAAAGATAACAGTATAGCACATGAGACCATANTATGGAGAATGATTTTCATTCTTCAACAAAAAAANGGAAACCTTTTTGNAGCCATACAAAACAGTAGATTATCTTTTAGCTTAAAACAGTCAACAAATTTTGTAATACATATAATACATTTACAAATGAAATATCAAAAAAGCAATAACTGAATCAACAACTTCCAAAAAAAAAAACTAATTAATCTCACAGATGCATTTAATTTAGAATGCTGGTGNGTTGGCTGTCTTTTTGGACCATCCTGCCCACAGCATAAATTCAAGNATAATTGTTGCTAGTAGAAGCAGACCAAGGTTGANTCCATAGCCAATTTTCCAAGAATCTCCTGCACTTCCCACATGAATTC…	AATCTGCAATAGAGTTAAAAGTAAAGATAACAGTATAGCACATGAGACCATANTATGGAGAATGATTTTCATTCTTCAACAAAAAAANGGAAACCTTTTTGNAGCCATACAAAACAGTAGATTATCTTTTAGCTTAAAACAGTCAACAAATTTTGTAATACATATAATACATTTACAAATGAAATATCAAAAAAGCAATAACTGAATCAACAACTTCCAAAAAAAAAAACTAATTAATCTCACAGATGCATTTAATTTAGAATGCTGGTGNGTTGGCTGTCTTTTTGGACCATCCTGCCCACAGCATAAATTCAAGNATAATTGTTGCTAGTAGAAGCAGACCAAGGTTGANTCCATAGCCAATTTTCCAAGAATCTCCTGCACTTCCCACATGAATTC…	gcagcttagaatccttatcaggtctc[A|T]	62.305	27	tttttctccaggtattagcacttttcc	60.04	27	54	65779292	65779345	gcagcttagaatccttatcaggtctc[A|T]	62.305	27	ttgacacataataggacacaatggaga	60.311	27	197	65779292	65779488	gcagcttagaatccttatcaggtctc[A|T]	62.305	27	tttgacacataataggacacaatggag	59.663	27	198
Chr1	67627718	G	T	upstream	geneJL004082	dist=186	.	.	46	50	0.92	0.619565	0.380435	G:57,T:35	GG:26,GT:5,TT:15	0.471408	0.108696	0.958349	0.769424	0.235704	0.360295	Chr1_67627718	CAAATCAAGTTGCAAAACACAACTTTAATATTATTGATTCTTCAAAATGCAACCTAACCACAGTTTGTCAAATGCCAGGAACTGTGCGGCTTGAAGCACACCGCAAGTGGGACATCGCCATAATGCAGTCTTTCTCTTTTTTTTTCTCTCTCTTTTAGTCTTAAATGTTTTGTTGATGTCTCACTAATATATTTGAATACAACAATTAAATTTATCTTAAAAAATATGAACAACATATTTTTTTCATTGCTAATTTATATCAACTTCTAATGAAATATTAATGGGCTAATTTATAGAGCATCATTATAACGCATATATTTATTCTTCACAAGAAAAATATATTTTATAATCTAAAAATTTTTATACTTATTTTTTTCAACAAAAAATATAAATTAAATA…	CAAATCAAGTTGCAAAACACAACTTTAATATTATTGATTCTTCAAAATGCAACCTAACCACAGTTTGTCAAATGCCAGGAACTGTGCGGCTTGAAGCACACCGCAAGTGGGACATCGCCATAATGCAGTCTTTCTCTTTTTTTTTCTCTCTCTTTTAGTCTTAAATGTTTTGTTGATGTCTCACTAATATATTTGAATACAACAATTAAATTTATCTTAAAAAATATGAACAACATATTTTTTTCATTGCTAATTTATATCAACTTCTAATGAAATATTAATGGGCTAATTTATAGAGCATCATTATAACGCATATATTTATTCTTCACAAGAAAAATATATTTTATAATCTAAAAATTTTTATACTTATTTTTTTCAACAAAAAATATAAATTAAATA…	tctttcgtaattgcttcgatccaag	59.937	25	tctacgttggagcaagatctcaac[C|A]	62.574	25	100	67627645	67627744	ctttcgtaattgcttcgatccaaga	59.937	25	tctacgttggagcaagatctcaac[C|A]	62.574	25	99	67627646	67627744	tttcgtaattgcttcgatccaagag	59.937	25	tctacgttggagcaagatctcaac[C|A]	62.574	25	98
Chr1	67857321	T	A	intergenic	geneJL004088;geneJL028178	dist=52710;dist=50122	.	.	43	50	0.86	0.906977	0.093023	A:8,T:78	AA:3,TA:2,TT:38	0.16874	0.046512	0.446481	0.724359	0.08437	0.154503	Chr1_67857321	TATTATTGTGGGTAACAATTTCATCTTTAAGGAAACTAAGACAGTTGATGATTATGGTAGGAGAAAATGAAATTCAAACAGTGAGGAAAAATTAAGGCTAGGCTCGGCAAAGGCAAATATTAGAATACAGAACAAAATGATAGCAGATTTAAACCTTGAATTGTAATAATTCAAACAACATCTTGTACTAAATTTCCACCAATGTAGGTCTGAAGCATACCCAAAATTAACCCTACATAGCAAATAGAGATTGTTCATGTGAATTGACTAACCANTACTAGTCNCAAATAAAGNCAACCNAACTATTGTTTGAGGGCCANCTTTATTGCTATTTTAACTTGAGACACCTGTAATTCAACATAAGATAATATGNANANAGATTTGTGTGCAACAGTTTTT…	TATTATTGTGGGTAACAATTTCATCTTTAAGGAAACTAAGACAGTTGATGATTATGGTAGGAGAAAATGAAATTCAAACAGTGAGGAAAAATTAAGGCTAGGCTCGGCAAAGGCAAATATTAGAATACAGAACAAAATGATAGCAGATTTAAACCTTGAATTGTAATAATTCAAACAACATCTTGTACTAAATTTCCACCAATGTAGGTCTGAAGCATACCCAAAATTAACCCTACATAGCAAATAGAGATTGTTCATGTGAATTGACTAACCANTACTAGTCNCAAATAAAGNCAACCNAACTATTGTTTGAGGGCCANCTTTATTGCTATTTTAACTTGAGACACCTGTAATTCAACATAAGATAATATGNANANAGATTTGTGTGCAACAGTTTTT…	gtttgtcataaagctgggttttaagagg[T|A]	62.393	29	ttatatatgtgtgtgtgaacaggcatac	59.805	28	220	67857293	67857512	gtttgtcataaagctgggttttaagagg[T|A]	62.393	29	cattatatatgtgtgtgtgaacaggcat	60.271	28	222	67857293	67857514	gtttgtcataaagctgggttttaagagg[T|A]	62.393	29	tgtgcattatatatgtgtgtgtgaacag	60.424	28	226
Chr1	68759763	G	T	intergenic	geneJL027534;geneJL008960	dist=108085;dist=63865	.	.	38	50	0.76	0.644737	0.355263	G:49,T:27	GG:23,GT:3,TT:12	0.458102	0.078947	0.938681	0.827664	0.229051	0.353174	Chr1_68759763	CAAAGTGTTACTTGATGACGTTAACCTGTATGGAAAAGGTCAAATCGAATCCACCAAGAATTTTTGACCCATCCGAGGTTGTTTGTTGAAGTATTACTTGATGACATTAATCTGTATGGAAGAGGTTGAATCAAATTTGACAAAGATTTTTGACCCATCCAAGATTATTTGTCAAAGTATTACTTGATGGCAGTAACCTATATAGAAGAGGTCGAATCAAATTTGTCAAGGATTTTTGACCCATCCGAGGTTGTTTGTCAAAGTATTACTTGATGAAATTAACCTGTATGGAAGAGGTCGAATCGAATCTACTAAAGATTTTTGACCCATCCGAGATTATTTGTCAAAGTATTACTTGATGATAGTAACCTATATGGAAGAGGTTGAATCGAATCCGCT…	CAAAGTGTTACTTGATGACGTTAACCTGTATGGAAAAGGTCAAATCGAATCCACCAAGAATTTTTGACCCATCCGAGGTTGTTTGTTGAAGTATTACTTGATGACATTAATCTGTATGGAAGAGGTTGAATCAAATTTGACAAAGATTTTTGACCCATCCAAGATTATTTGTCAAAGTATTACTTGATGGCAGTAACCTATATAGAAGAGGTCGAATCAAATTTGTCAAGGATTTTTGACCCATCCGAGGTTGTTTGTCAAAGTATTACTTGATGAAATTAACCTGTATGGAAGAGGTCGAATCGAATCTACTAAAGATTTTTGACCCATCCGAGATTATTTGTCAAAGTATTACTTGATGATAGTAACCTATATGGAAGAGGTTGAATCGAATCCGCT…	tctccaaggatttttaacccattt[G|T]	57.997	25	actctgacaaacaacctcgaataga	59.989	25	256	68759739	68759994	tctccaaggatttttaacccattt[G|T]	57.997	25	gtacctactccacacaggttaacat	60.047	25	221	68759739	68759959	tctccaaggatttttaacccattt[G|T]	57.997	25	gtcatcgagtaacactctgacaaac	59.883	25	127
Chr1	69287339	C	T	intronic	geneJL008953	.	.	.	37	50	0.74	0.810811	0.189189	C:60,T:14	CC:29,CT:2,TT:6	0.306793	0.054054	0.699772	0.82381	0.153397	0.259732	Chr1_69287339	TTGAACCAAAAGTACATATTTGGATGTCAATCATGAATCTGGAGGTACGTTCAATTGTTCAGCAGATAAATATTTGTTATATACCAAAAGGCTAAGAATATCATTGGAAGCTAATCTAGCTCATCCTTTGGGGCTTCATAATTATTCAAGATCTTGCTATGCCGAGAATGAGGTCAAGAAGAAAATTGAGCAGAAAAATAAAGCATGAAAAAANAATCCTATATCNGAGGAAGTANTTNAGTACAGGAAAGGGGANCAAAANAGTTACAATAANAGGNGAGAGAATATGNTTNANCTANGTATGTTGGCCANACCAAANCTTCTTATAAGGAATGTGAGCNAGGTAGGTGCCGACTCAAATANGTTTGCAACTCNNCNTGATTNACTNTTCTAAATNAG…	TTGAACCAAAAGTACATATTTGGATGTCAATCATGAATCTGGAGGTACGTTCAATTGTTCAGCAGATAAATATTTGTTATATACCAAAAGGCTAAGAATATCATTGGAAGCTAATCTAGCTCATCCTTTGGGGCTTCATAATTATTCAAGATCTTGCTATGCCGAGAATGAGGTCAAGAAGAAAATTGAGCAGAAAAATAAAGCATGAAAAAANAATCCTATATCNGAGGAAGTANTTNAGTACAGGAAAGGGGANCAAAANAGTTACAATAANAGGNGAGAGAATATGNTTNANCTANGTATGTTGGCCANACCAAANCTTCTTATAAGGAATGTGAGCNAGGTAGGTGCCGACTCAAATANGTTTGCAACTCNNCNTGATTNACTNTTCTAAATNAG…	atggagttctcggtaatcatcacatac[C|T]	62.505	28	agatgtgcggaagttatacttgaataac	60.013	28	65	69287312	69287376	atggagttctcggtaatcatcacatac[C|T]	62.505	28	caagatgtgcggaagttatacttgaata	60.013	28	67	69287312	69287378	atggagttctcggtaatcatcacatac[C|T]	62.505	28	taatgagagagtttatggaaaaggcaag	59.907	28	91
Chr1	70544672	C	T	intronic	geneJL008937	.	.	.	44	50	0.88	0.920455	0.079545	C:81,T:7	CC:40,CT:1,TT:3	0.146436	0.022727	0.400576	0.844797	0.073218	0.135714	Chr1_70544672	TGACATATATAAACTTGGTCAATCAATTTTGCACTCCTACCTTTTCCTTGACTAATGTGTGTTTTTTTTAATATCTGCTTCTCTCAGCCAACAAGCAGTTACCATTGCTTTGTGGTGCAATTTTCTTGTCTTCTCACTAAAATTTGGGGTTTGGTTGGCAACTTCTAGCCATGTTATGCTGGCTGAAGTTGTACACTCCGTTGCAGACATAGCAAATCAGGTATTTGTCACATTTGACTTGGTTTAATATTTTTGAGAACTTTTGGTTATCTTTTACTATTCAATGTGATTACAATTAAAAAATGTATTATTTGTTCAAATGTCTGTTTCCTTGTATGCTCTTATTCATTTGTCATCTATCCGAAAAGTTTGATATCTTATATGATAGGTACTTCTTGC…	TGACATATATAAACTTGGTCAATCAATTTTGCACTCCTACCTTTTCCTTGACTAATGTGTGTTTTTTTTAATATCTGCTTCTCTCAGCCAACAAGCAGTTACCATTGCTTTGTGGTGCAATTTTCTTGTCTTCTCACTAAAATTTGGGGTTTGGTTGGCAACTTCTAGCCATGTTATGCTGGCTGAAGTTGTACACTCCGTTGCAGACATAGCAAATCAGGTATTTGTCACATTTGACTTGGTTTAATATTTTTGAGAACTTTTGGTTATCTTTTACTATTCAATGTGATTACAATTAAAAAATGTATTATTTGTTCAAATGTCTGTTTCCTTGTATGCTCTTATTCATTTGTCATCTATCCGAAAAGTTTGATATCTTATATGATAGGTACTTCTTGC…	ggaatccatttactttccatcttctctct[C|T]	61.706	30	caaatctttcctttgaatacccatatctgc	61.313	30	218	70544643	70544860	ggaatccatttactttccatcttctctct[C|T]	61.706	30	ccagacaaatctttcctttgaatacccata	61.818	30	223	70544643	70544865	ggaatccatttactttccatcttctctct[C|T]	61.706	30	atctttcctttgaatacccatatctgcaag	61.913	30	215
Chr1	70552541	T	C	intronic	geneJL008937	.	.	.	36	50	0.72	0.944444	0.055556	C:4,T:68	TC:4,TT:32	0.104938	0.111111	0.309543	-0.058824	0.052469	0.099432	Chr1_70552541	TTGATTTCAAACTAGCTATTAAAATAACTAATTAGTTGTAATTAATTTATTTTTAAGCCTAGTTTTTTCACTAATTATTTATAAAATCAGCATATCAAGTTGCAAATAAATCTTTAAACTCTAATCTCTTAAGTAATTATGTAATTTATAGTTAATTATTATTGATAGTCTCTAAGTGGTTATTTGTTAGCTTTAAGCCAAAACAAATTATTGCTACTCAACTGTGATTAGCTAGTAAAGGACTAATTCTAAATAATTAATTTATATTACTTTGGTCTTTTATGAAAAATAATTTGTTCATCCTATGCATTAGGGAATCAAAATATTATTTTGTTCTTTTCCTTTCTCAAAATCTTCATACATGTCNTGGCTATTAGGCAATCGTGGTAATTATTAGAG…	TTGATTTCAAACTAGCTATTAAAATAACTAATTAGTTGTAATTAATTTATTTTTAAGCCTAGTTTTTTCACTAATTATTTATAAAATCAGCATATCAAGTTGCAAATAAATCTTTAAACTCTAATCTCTTAAGTAATTATGTAATTTATAGTTAATTATTATTGATAGTCTCTAAGTGGTTATTTGTTAGCTTTAAGCCAAAACAAATTATTGCTACTCAACTGTGATTAGCTAGTAAAGGACTAATTCTAAATAATTAATTTATATTACTTTGGTCTTTTATGAAAAATAATTTGTTCATCCTATGCATTAGGGAATCAAAATATTATTTTGTTCTTTTCCTTTCTCAAAATCTTCATACATGTCNTGGCTATTAGGCAATCGTGGTAATTATTAGAG…	cgttagagttggcgttagagtcaaaa[T|C]	61.94	27	cttcttgcacacaataatccttaatgc	59.779	27	276	70552515	70552790	cgttagagttggcgttagagtcaaaa[T|C]	61.94	27	tcttcttgcacacaataatccttaatgc	60.838	28	277	70552515	70552791	cgttagagttggcgttagagtcaaaa[T|C]	61.94	27	cttcttgcacacaataatccttaatgca	61.043	28	276
Chr1	70561146	T	C	intronic	geneJL008937	.	.	.	46	50	0.92	0.608696	0.391304	C:36,T:56	CC:9,TC:18,TT:19	0.476371	0.391304	0.965636	0.178571	0.238185	0.362906	Chr1_70561146	GTTGTGAGGTTTGATGGAGAACTATAGAGGGGGTAAGGAGGATATATCCATGATATTGTTGATTTAGAGAAAACATATGATAAAGTTCTAAGAGAAGTGCTTTGGAAAGTTCTAGAAAAAAAGAGAGTTAATATTGCATATATTCAAGTTATCAAGGATACGTATACTAGTGTTGTTACTTGTGTTCAAACACAAGGGAGATTGATCAAATATTTTTCTATTTCAATTGCATTACATCAAGAATCGCTTTAAGTCCAATCTTTTTGCTTTAGTTATGGATATTCTTACTAAACATTTATAGGAGGATGTACCTTGGTGCATGCTTTTANNTTGTGATATTANTTTTTCTTTTATAATATTAGAGAGGGAGTTNAAGAAAAACTTGAATTATGGAGGNCA…	GTTGTGAGGTTTGATGGAGAACTATAGAGGGGGTAAGGAGGATATATCCATGATATTGTTGATTTAGAGAAAACATATGATAAAGTTCTAAGAGAAGTGCTTTGGAAAGTTCTAGAAAAAAAGAGAGTTAATATTGCATATATTCAAGTTATCAAGGATACGTATACTAGTGTTGTTACTTGTGTTCAAACACAAGGGAGATTGATCAAATATTTTTCTATTTCAATTGCATTACATCAAGAATCGCTTTAAGTCCAATCTTTTTGCTTTAGTTATGGATATTCTTACTAAACATTTATAGGAGGATGTACCTTGGTGCATGCTTTTANNTTGTGATATTANTTTTTCTTTTATAATATTAGAGAGGGAGTTNAAGAAAAACTTGAATTATGGAGGNCA…	gatctagaggcagtgttatgataatggg[T|C]	62.261	29	cacccgactgtattattctaatcatcaac	60.333	29	256	70561118	70561373	gatctagaggcagtgttatgataatggg[T|C]	62.261	29	ccagattatcacccgactgtattattcta	60.336	29	265	70561118	70561382	gatctagaggcagtgttatgataatggg[T|C]	62.261	29	tcacccgactgtattattctaatcatca	60.01	28	257
Chr1	72371979	G	A	exonic	geneJL007690	.	synonymous SNV	geneJL007690:JL007690:exon1:c.C447T:p.C149C	49	50	0.98	0.94898	0.05102	A:5,G:93	AA:1,GA:3,GG:45	0.096835	0.061224	0.290716	0.367742	0.048417	0.092146	Chr1_72371979	CTTGTTGACATTTTGCCCGTTCGTAAATCTCTCTCTACAGCTCCAGTAGCACTGAAGGTATCAATGATGTTATTTTACAAGTATTGCCTATCTGAGCCCTGTTTTTTGATCTTTTGAATTTTTTTTTTTTTCCTTTTCCTTAGCTCCTTTTGGTTTTGGTTTCTTCTCTTTAGTAGTTTCTTCTGCTGTTTTGTTTACTCATAATGTAATTAATTTCTTACTCTTTATATAATACAATTCTGGGTAACTTGCCCCACATGCCCACGAAAAAAAATTGAAGTGTGACAATTATCANNAAAACAAAGCTTGAAAAAGCTAGACCCTTAATACCATGGAAAGATAACAGACTTGACAAAGCGTATTAATTCTTTGCAAAGAAAGAAAAGTAACCAGACTTTT…	CTTGTTGACATTTTGCCCGTTCGTAAATCTCTCTCTACAGCTCCAGTAGCACTGAAGGTATCAATGATGTTATTTTACAAGTATTGCCTATCTGAGCCCTGTTTTTTGATCTTTTGAATTTTTTTTTTTTTCCTTTTCCTTAGCTCCTTTTGGTTTTGGTTTCTTCTCTTTAGTAGTTTCTTCTGCTGTTTTGTTTACTCATAATGTAATTAATTTCTTACTCTTTATATAATACAATTCTGGGTAACTTGCCCCACATGCCCACGAAAAAAAATTGAAGTGTGACAATTATCANNAAAACAAAGCTTGAAAAAGCTAGACCCTTAATACCATGGAAAGATAACAGACTTGACAAAGCGTATTAATTCTTTGCAAAGAAAGAAAAGTAACCAGACTTTT…	taccctagctacttatcaagggc	58.842	23	gaattctcgcctgtgccctatc[C|T]	62.373	23	71	72371933	72372003	ccctagctacttatcaagggcg	60.029	22	gaattctcgcctgtgccctatc[C|T]	62.373	23	69	72371935	72372003	cctagctacttatcaagggcgac	60.305	23	gaattctcgcctgtgccctatc[C|T]	62.373	23	68
Chr1	73264403	T	C	intergenic	geneJL007683;geneJL007682	dist=82943;dist=158239	.	.	35	50	0.7	0.857143	0.142857	C:60,T:10	CC:28,TC:4,TT:3	0.244898	0.114286	0.591673	0.533333	0.122449	0.21491	Chr1_73264403	CTGTTCTTCATCACTTTCTTGCTTGAATGTCACCTTCAAAGGGACCCGCTGAGAGGGGTTGGTTGGCATGCTAACCACATGAGACTCATCCTCTGAACTAGACTCTAAGTCTATGTAGATAGTGGGGGTACTCGTGTGAGCTGAAACATAGCTCCTACTAGTTGGCCACCAGCAATGAGGTCTTCCACCTCTAGAACTTCCTCTGGACTTGCCTCTTCCCCTACCTACTGGAGGTCGAGTCATCCTACCCATGTGTTCATATGGAGGAACAAACTGTGGGCAGAATCTAACATCTGGTTCTACCTCTTCCTCGGTGTCTGATTCTCGCAAACTTGCATTTTCATTCTCTCTTCCTTTTTCCTTTTCTTTTTCTTTTTCTTTTTNTTCTTTATCTTTTAT…	CTGTTCTTCATCACTTTCTTGCTTGAATGTCACCTTCAAAGGGACCCGCTGAGAGGGGTTGGTTGGCATGCTAACCACATGAGACTCATCCTCTGAACTAGACTCTAAGTCTATGTAGATAGTGGGGGTACTCGTGTGAGCTGAAACATAGCTCCTACTAGTTGGCCACCAGCAATGAGGTCTTCCACCTCTAGAACTTCCTCTGGACTTGCCTCTTCCCCTACCTACTGGAGGTCGAGTCATCCTACCCATGTGTTCATATGGAGGAACAAACTGTGGGCAGAATCTAACATCTGGTTCTACCTCTTCCTCGGTGTCTGATTCTCGCAAACTTGCATTTTCATTCTCTCTTCCTTTTTCCTTTTCTTTTTCTTTTTCTTTTTNTTCTTTATCTTTTAT…	ggttgtgtcctcatatatctcaacctct[T|C]	62.36	29	ggaagatagaagccaagttctacataatc	59.885	29	206	73264375	73264580	ggttgtgtcctcatatatctcaacctct[T|C]	62.36	29	ctttaggctctatagtgtttccattgtag	59.835	29	245	73264375	73264619	ggttgtgtcctcatatatctcaacctct[T|C]	62.36	29	gtagataaatgactggaagatagaagcca	60.69	29	220
Chr1	73298827	C	T	intergenic	geneJL007683;geneJL007682	dist=117367;dist=123815	.	.	41	50	0.82	0.646341	0.353659	C:29,T:53	CC:8,CT:13,TT:20	0.457168	0.317073	0.937293	0.306441	0.228584	0.352667	Chr1_73298827	TATATCAGCAATATAAAATAAATTTTACGAAATTAAGTCAAATTTCTATATCAAATATCTAACGAGATAACATCAAACTCCATCGAATTAATTTATAAATAACACTTAAATATATAAGATCTGATTAACCATCTTATCAAATTAACATTAACTTTAAACTCAACAAACTATATCAAATATAATAATTTAAAAAAAAATTAAATCAACTATATATAAATTCACAAACAGCTAAATGAGCCCTAACAAAAAAGAACAACAAATAATAATTGAATTTTAATTATTGATACATTTAAATAGATTTTAAGATTTGGACAGAAAGAGCTGATAGTCTATTGCCATCAGAACTGCCAAACGCGTGAAGAAAATCAGAATATATTATCATCCAAATGTCCACTTTTG…	TATATCAGCAATATAAAATAAATTTTACGAAATTAAGTCAAATTTCTATATCAAATATCTAACGAGATAACATCAAACTCCATCGAATTAATTTATAAATAACACTTAAATATATAAGATCTGATTAACCATCTTATCAAATTAACATTAACTTTAAACTCAACAAACTATATCAAATATAATAATTTAAAAAAAAATTAAATCAACTATATATAAATTCACAAACAGCTAAATGAGCCCTAACAAAAAAGAACAACAAATAATAATTGAATTTTAATTATTGATACATTTAAATAGATTTTAAGATTTGGACAGAAAGAGCTGATAGTCTATTGCCATCAGAACTGCCAAACGCGTGAAGAAAATCAGAATATATTATCATCCAAATGTCCACTTTTG…	ggtttgctcttttgtgctgtg[C|T]	61.618	22	cagcctgccaagccattaaaaa	60.29	22	141	73298806	73298946	ggtttgctcttttgtgctgtg[C|T]	61.618	22	agcctgccaagccattaaaaac	60.29	22	140	73298806	73298945	ggtttgctcttttgtgctgtg[C|T]	61.618	22	cctgccaagccattaaaaacct	59.697	22	138
Chr1	73940845	C	T	intergenic	geneJL007678;geneJL007677	dist=42477;dist=66057	.	.	43	50	0.86	0.674419	0.325581	C:58,T:28	CC:26,CT:6,TT:11	0.439156	0.139535	0.910348	0.682266	0.219578	0.342727	Chr1_73940845	CTCATCTAGCTAAGGGGTTGCTAATTCTTTTATCTTGATTTTAAACNTAAGCTTTAGGTAAGGTTATGAATTCTTTATTTTTAATTTAAGTTGTTAAGTTGGGTAAAAGATTTATTTTCTCTTAAAGAGCCTAATCCACATACAAGCCATACATAAAGCAAGGAAGAAACTAGGAAAAGCATACCACTTAATGCACAAGCTAAATAAACCATCATTCAATTTATAAAGCTAATCACAAAAAGAATAAAAGGTCGTTATGGTCAGGCACCACCGCACAAACCTAAAAGAATCAAAAATGGGTAGCCTAGCTCTACCCTTATACAATCCGGATTACAAATGAATTAAATTATAATTAAGCAAGGAATTCATTNTTATGGGGGTCTTCAAGCTTCATTTCTT…	CTCATCTAGCTAAGGGGTTGCTAATTCTTTTATCTTGATTTTAAACNTAAGCTTTAGGTAAGGTTATGAATTCTTTATTTTTAATTTAAGTTGTTAAGTTGGGTAAAAGATTTATTTTCTCTTAAAGAGCCTAATCCACATACAAGCCATACATAAAGCAAGGAAGAAACTAGGAAAAGCATACCACTTAATGCACAAGCTAAATAAACCATCATTCAATTTATAAAGCTAATCACAAAAAGAATAAAAGGTCGTTATGGTCAGGCACCACCGCACAAACCTAAAAGAATCAAAAATGGGTAGCCTAGCTCTACCCTTATACAATCCGGATTACAAATGAATTAAATTATAATTAAGCAAGGAATTCATTNTTATGGGGGTCTTCAAGCTTCATTTCTT…	cacattatgaccaatgctcatcctaatc[C|T]	62.282	29	ggtgtgataagtctaatatacatgcttgg	60.135	29	173	73940817	73940989	cacattatgaccaatgctcatcctaatc[C|T]	62.282	29	ggattttggaatgattattatgggggat	59.848	28	53	73940817	73940869	cacattatgaccaatgctcatcctaatc[C|T]	62.282	29	ctttatacccctaagcataatccaagagg	61.197	29	227
Chr1	74185376	T	G	intronic	geneJL007676	.	.	.	50	50	1	0.95	0.05	G:5,T:95	GG:1,TG:3,TT:46	0.095	0.06	0.286397	0.368421	0.0475	0.090488	Chr1_74185376	TGCAGAGTATCAGATTTCCCTCGAGGCTGACATCCACGCTGTACGAGCCTACGCTTGTGAGATGTGGAATCCCATCCTTCACTCTGCCCTCCACCACTATCTCACCTGAGTCCGATATGGCACTGGCGAATTTGGACTCTACGTTTGCGAGGTGGACTTGGATAAAGTCCACAGGGATTTCCGGAGAGCCGTCATGGAATACTCGCTCTTCGCTGATGCGCAGGCCCCTTTGCTTGGCGATGTAATCAGCATTGACGAGGTTCACAAAAACGCTTGACACGGGCTCGACGATACCTTTCGTGACCATGGCTCGAAGAATTCTAGTNTCNAGGTCATCTGGGCTTCNAGCTGATGTGTANACGATCTTCACACCCTTGATGCCACTTCCTCCCCCTACCA…	TGCAGAGTATCAGATTTCCCTCGAGGCTGACATCCACGCTGTACGAGCCTACGCTTGTGAGATGTGGAATCCCATCCTTCACTCTGCCCTCCACCACTATCTCACCTGAGTCCGATATGGCACTGGCGAATTTGGACTCTACGTTTGCGAGGTGGACTTGGATAAAGTCCACAGGGATTTCCGGAGAGCCGTCATGGAATACTCGCTCTTCGCTGATGCGCAGGCCCCTTTGCTTGGCGATGTAATCAGCATTGACGAGGTTCACAAAAACGCTTGACACGGGCTCGACGATACCTTTCGTGACCATGGCTCGAAGAATTCTAGTNTCNAGGTCATCTGGGCTTCNAGCTGATGTGTANACGATCTTCACACCCTTGATGCCACTTCCTCCCCCTACCA…	ggacaaaacctaagaataaatgtggaagg	60.986	29	ggcggaatgaactaacattggaactatt[A|C]	62.531	29	77	74185330	74185406	gacaaaacctaagaataaatgtggaaggg	60.986	29	ggcggaatgaactaacattggaactatt[A|C]	62.531	29	76	74185331	74185406	ctaagaataaatgtggaagggttagcaag	60.635	29	ggcggaatgaactaacattggaactatt[A|C]	62.531	29	68
Chr1	74571333	A	T	intergenic	geneJL007676;geneJL018104	dist=367981;dist=134032	.	.	43	50	0.86	0.837209	0.162791	A:72,T:14	AA:35,AT:2,TT:6	0.27258	0.046512	0.640944	0.829365	0.13629	0.23543	Chr1_74571333	AAAGAAGAAAATTTTGAGATGTCCAAAGAAAAAAAAATGAAAATCAAGGCCGACACTTAGGCATTGCAAGAGTTGCATTGTGGTGCTCTAATAAGCCAAATTTTAGTAGAAAAATAAAGAAAGAAGCACCTAGTTGTATCACTAGCATCGCAACATTATTAAATAAAGGTTCAAGACAGAGAAGGTGGCACCTAAGCACTGGTTACCAGCACCTCAGCTCTGAAAAATCAAGCATAATGGAGGAACTCATAGAACCATGGCACTATAATTCAAGCCGTGTAGCTCTAGTGGAACCAATAATTAAAATAAAAAATAGAGAATTCAGNGCCAAAGTNCCANGCANTAGAGGTGCCATATTCATAGTATCANAGTCTNAACAATTTTGTAGAGTAGTTTAGG…	AAAGAAGAAAATTTTGAGATGTCCAAAGAAAAAAAAATGAAAATCAAGGCCGACACTTAGGCATTGCAAGAGTTGCATTGTGGTGCTCTAATAAGCCAAATTTTAGTAGAAAAATAAAGAAAGAAGCACCTAGTTGTATCACTAGCATCGCAACATTATTAAATAAAGGTTCAAGACAGAGAAGGTGGCACCTAAGCACTGGTTACCAGCACCTCAGCTCTGAAAAATCAAGCATAATGGAGGAACTCATAGAACCATGGCACTATAATTCAAGCCGTGTAGCTCTAGTGGAACCAATAATTAAAATAAAAAATAGAGAATTCAGNGCCAAAGTNCCANGCANTAGAGGTGCCATATTCATAGTATCANAGTCTNAACAATTTTGTAGAGTAGTTTAGG…	tagaaccatggcactataattcaagc	59.513	26	ttctagtgccctcatgttgactcct[T|A]	62.962	26	279	74571082	74571360	actataattcaagccgtgtagctcta	59.735	26	ttctagtgccctcatgttgactcct[T|A]	62.962	26	267	74571094	74571360	tataattcaagccgtgtagctctagt	59.735	26	ttctagtgccctcatgttgactcct[T|A]	62.962	26	265
Chr1	75988233	C	T	intergenic	geneJL010570;geneJL010571	dist=117630;dist=42372	.	.	37	50	0.74	0.945946	0.054054	C:70,T:4	CC:34,CT:2,TT:1	0.102264	0.054054	0.303375	0.471429	0.051132	0.097035	Chr1_75988233	ACCATGCAATGGACCTAATCACCTAATAAGGACTTCTAAGGCATGATGGGGCTTTGCATATATTAGAGATCTTTCCCCTACTTTACATGNAAAAGTANAGCAAGGTTTATTTTATGCTAGGTTCTTTAGTTTCCTATGGAGGCAAGCNTNNATAGTTAATTACATCCTANGAAATNNGATTTNCTAAGAATACTCNTGATTAAAGTAATCANTTATTGTCTCNAAAGAATTCAAGGGCAGACTATCAAAGAATTGGTTATTTTAGAAAATCAATTGGGAATGTCTAATTNGAAAGNCTTATTTTGGAATCCAAAGGAGAATAAGTAGAAAATGCTCATGATACTAGGAAGCCTAGTGAGCATCCCAACCTATTATATGATGATGCTTTATATTATTAAA…	ACCATGCAATGGACCTAATCACCTAATAAGGACTTCTAAGGCATGATGGGGCTTTGCATATATTAGAGATCTTTCCCCTACTTTACATGNAAAAGTANAGCAAGGTTTATTTTATGCTAGGTTCTTTAGTTTCCTATGGAGGCAAGCNTNNATAGTTAATTACATCCTANGAAATNNGATTTNCTAAGAATACTCNTGATTAAAGTAATCANTTATTGTCTCNAAAGAATTCAAGGGCAGACTATCAAAGAATTGGTTATTTTAGAAAATCAATTGGGAATGTCTAATTNGAAAGNCTTATTTTGGAATCCAAAGGAGAATAAGTAGAAAATGCTCATGATACTAGGAAGCCTAGTGAGCATCCCAACCTATTATATGATGATGCTTTATATTATTAAA…	ggagatgcctaagaggagaggattta[C|T]	62.146	27	attgaccttatgtcccatctcacttat	59.927	27	119	75988207	75988325	ggagatgcctaagaggagaggattta[C|T]	62.146	27	tgaccttatgtcccatctcacttattt	60.092	27	117	75988207	75988323	ggagatgcctaagaggagaggattta[C|T]	62.146	27	ttgaccttatgtcccatctcacttatt	60.092	27	118
Chr1	76096362	C	T	intergenic	geneJL010573;geneJL010574	dist=50041;dist=109113	.	.	36	50	0.72	0.944444	0.055556	C:68,T:4	CC:32,CT:4	0.104938	0.111111	0.309543	-0.058824	0.052469	0.099432	Chr1_76096362	AGGTTTTGGCATCCATGTATGCGTCTCTCCTCCAAACCTTCGAGACTTCTAACCACATCTTGGCACTCTGCTCCATTATAATCTTGGTACCACAACTATCCTTAGTGATGGCACTTAGACTTCTAATGGTAGAATAGCTTTAAACCCATACACTAAGGAAAAAGGAGTAGACTAAGTTGGAGTTCTATATATGGTGCGGTATGCCCACTAGGATTCAACTAATTGCTCATGCCACTATCACTTATTATCGTTGAGCATCTTCTTTAATATTTGGATGAGAGTTTTGTTGAAGGCTTCTATGAAGCCATTTGCCCTCAGATAGTAGATGATAGAAAATCTCTAATCTATGTTGTGTCTCTGGGTAAAATTGTTAATCTTAGTGCTCCTGAATGTAGTACC…	AGGTTTTGGCATCCATGTATGCGTCTCTCCTCCAAACCTTCGAGACTTCTAACCACATCTTGGCACTCTGCTCCATTATAATCTTGGTACCACAACTATCCTTAGTGATGGCACTTAGACTTCTAATGGTAGAATAGCTTTAAACCCATACACTAAGGAAAAAGGAGTAGACTAAGTTGGAGTTCTATATATGGTGCGGTATGCCCACTAGGATTCAACTAATTGCTCATGCCACTATCACTTATTATCGTTGAGCATCTTCTTTAATATTTGGATGAGAGTTTTGTTGAAGGCTTCTATGAAGCCATTTGCCCTCAGATAGTAGATGATAGAAAATCTCTAATCTATGTTGTGTCTCTGGGTAAAATTGTTAATCTTAGTGCTCCTGAATGTAGTACC…	ctcctgaatgtagtaccattatcggata	59.906	28	ccattgactacttttctaagtggccag[G|A]	62.977	28	148	76096244	76096391	atctatgttgtgtctctgggtaaaattg	59.907	28	ccattgactacttttctaagtggccag[G|A]	62.977	28	188	76096204	76096391	ttagtgctcctgaatgtagtaccattat	59.956	28	ccattgactacttttctaagtggccag[G|A]	62.977	28	154
Chr1	80128393	A	G	exonic	geneJL016500	.	synonymous SNV	geneJL016500:JL016500:exon4:c.T1437C:p.L479L	50	50	1	0.92	0.08	A:92,G:8	AA:43,AG:6,GG:1	0.1472	0.12	0.402179	0.184783	0.0736	0.136366	Chr1_80128393	AGATACCCATCTCATTCCAACTGTTCACAATGCCATCCATGTAGGAGTAACTAACAAAGAAGCAGACAATACCATCTGGGACGGCAGCAACCATTTCCAGCAAGAGCCGACCATAGTTCCTCACAACACCAGGATCACTGCGCATATCGAACTTCGTACTCACAGGTAACTGATCACTGACAAAAACAAGAATGCATTAAGCATGCTGTACAGTGCCATGATATTTAATGAAGTTACTCTTGAGAAGACTCGAAGATAAGTAAGCCCATGCATAAAAACTAAGGATTCTGTTAATGTCAACTTAGAATAATGACAAATTATGTAAAAGCACAAACTTAAGAAACTATGATTATATGTAAATGGGTTGGTTAAAAGCATGATAACAAGTTGAATTCTAAT…	AGATACCCATCTCATTCCAACTGTTCACAATGCCATCCATGTAGGAGTAACTAACAAAGAAGCAGACAATACCATCTGGGACGGCAGCAACCATTTCCAGCAAGAGCCGACCATAGTTCCTCACAACACCAGGATCACTGCGCATATCGAACTTCGTACTCACAGGTAACTGATCACTGACAAAAACAAGAATGCATTAAGCATGCTGTACAGTGCCATGATATTTAATGAAGTTACTCTTGAGAAGACTCGAAGATAAGTAAGCCCATGCATAAAAACTAAGGATTCTGTTAATGTCAACTTAGAATAATGACAAATTATGTAAAAGCACAAACTTAAGAAACTATGATTATATGTAAATGGGTTGGTTAAAAGCATGATAACAAGTTGAATTCTAAT…	tcatacctcccacgtgtaagaac	59.806	23	ccctattgatctgtacccacgc[T|C]	62.675	23	117	80128301	80128417	tcccgggtcaaagacattgtaaa	60.181	23	ccctattgatctgtacccacgc[T|C]	62.675	23	78	80128340	80128417	tcgaagataagtaagcccatgca	59.866	23	ccctattgatctgtacccacgc[T|C]	62.675	23	276
Chr1	80132968	C	T	exonic	geneJL016500	.	synonymous SNV	geneJL016500:JL016500:exon1:c.G69A:p.E23E	50	50	1	0.93	0.07	C:93,T:7	CC:43,CT:7	0.1302	0.14	0.365924	-0.075269	0.0651	0.121724	Chr1_80132968	CGAAGGTCCTCAAGAGTGTAAACTCCAGAGGGAAGGAGGATGGCATCATGAGAGGCCTTGTCATAAGACTCAAAGAAAGAACAAGTAGGGATAGCACCTGAGGATCCCAATGGCTCTCCCATATTAGATCCATCCTTATCAGCAGCAAGTGCACGAACCCAACTAGCAGTGAGGCGACGACAAGCGGAGTCAACCGAGTCACGAGAGGAAGTTGAGAGGACATTAGGATTGATACAAAGGTTCTTACGAGAGGACAAACCAAGAGCAAGGAGAGAGGAAGAGGGGGGTAGATGGGAGTACAAAACTCGAAGCTCAGCAAGAGTCTTTTCCATCTCATGAACTGTACGAGTGCAGTAGACAAACTTAATGGGTGAAGAAGGCCGTGCAAGAGCATATGAT…	CGAAGGTCCTCAAGAGTGTAAACTCCAGAGGGAAGGAGGATGGCATCATGAGAGGCCTTGTCATAAGACTCAAAGAAAGAACAAGTAGGGATAGCACCTGAGGATCCCAATGGCTCTCCCATATTAGATCCATCCTTATCAGCAGCAAGTGCACGAACCCAACTAGCAGTGAGGCGACGACAAGCGGAGTCAACCGAGTCACGAGAGGAAGTTGAGAGGACATTAGGATTGATACAAAGGTTCTTACGAGAGGACAAACCAAGAGCAAGGAGAGAGGAAGAGGGGGGTAGATGGGAGTACAAAACTCGAAGCTCAGCAAGAGTCTTTTCCATCTCATGAACTGTACGAGTGCAGTAGACAAACTTAATGGGTGAAGAAGGCCGTGCAAGAGCATATGAT…	ctcgctttagctccaccatgta[C|T]	61.286	23	ggaggtggctgtatactttccat	59.863	23	74	80132946	80133019	ctcgctttagctccaccatgta[C|T]	61.286	23	gaggaggtggctgtatactttcc	60.181	23	76	80132946	80133021	ctcgctttagctccaccatgta[C|T]	61.286	23	tgaggaggtggctgtatactttc	59.549	23	77
Chr1	80824640	A	T	intergenic	geneJL016494;geneJL016493	dist=32752;dist=24339	.	.	35	50	0.7	0.914286	0.085714	A:64,T:6	AA:32,TT:3	0.156735	0	0.422001	1	0.078367	0.144452	Chr1_80824640	CATAGGCCTCATTGCAGTGAACTTGAAAAAAGTGTTGAGGCGTGCCGCTTATTGTGCAATTTCAAACAATAAGTGCAACCTTTAGTTCTAGTTTGATTTGATCTATTGTTCTGGCGTGAGATTACATTCATACTTACACTTATTTTTATTTATAATTTCTATTTCATAAATGTCTAGATTCAAGTATTACTTTATGCAAGCTCAAATATAAGTTAAATGCATAATTATTTTGCAAATGTTAATTTTTCTTTTAAATTTTTGTCTTATTGCTAGAATTAGGTTGATTATCATTCAAATATTTAGTTTGAGTCATTCCTAGATTAAAGGGGTAGGGTCTAGTTGGATATATATTTAGGCTTATCTTTATGTAGCAGTCACAATTCATGTGTAGATAGAGAT…	CATAGGCCTCATTGCAGTGAACTTGAAAAAAGTGTTGAGGCGTGCCGCTTATTGTGCAATTTCAAACAATAAGTGCAACCTTTAGTTCTAGTTTGATTTGATCTATTGTTCTGGCGTGAGATTACATTCATACTTACACTTATTTTTATTTATAATTTCTATTTCATAAATGTCTAGATTCAAGTATTACTTTATGCAAGCTCAAATATAAGTTAAATGCATAATTATTTTGCAAATGTTAATTTTTCTTTTAAATTTTTGTCTTATTGCTAGAATTAGGTTGATTATCATTCAAATATTTAGTTTGAGTCATTCCTAGATTAAAGGGGTAGGGTCTAGTTGGATATATATTTAGGCTTATCTTTATGTAGCAGTCACAATTCATGTGTAGATAGAGAT…	ctaaagctatttcaccacttgcattcc[A|T]	62.339	28	gttgcatctgctacataacttgcatata	60.322	28	85	80824613	80824697	ctaaagctatttcaccacttgcattcc[A|T]	62.339	28	gcatctgctacataacttgcatataaac	59.505	28	82	80824613	80824694	ctaaagctatttcaccacttgcattcc[A|T]	62.339	28	gttgcatctgctacataacttgcatat	60.521	27	85
Chr1	80882564	C	T	intergenic	geneJL016493;geneJL016492	dist=21137;dist=118486	.	.	37	50	0.74	0.891892	0.108108	C:66,T:8	CC:32,CT:2,TT:3	0.192841	0.054054	0.494183	0.719697	0.096421	0.174248	Chr1_80882564	CTTTGTACAATTAACTAGTAAAGTGCAAGATCGACACTCATTGTGGTTGACAACTATAAAAAAGACTAATACATTACAGTTGGTGACTAGAATATAAGATCAACACTCCACACAGTTGACAACTATAAATAAAATATCAACATTCTATGTGATTAGCAATTATGAATAAAAGACCAATACTCCATGTGGTTGAAGACTAAATGATCTAAGCTAGGCGCTTTATGGTTGACAACTTTATTGAATAGCTTCAATAGGTATAGGCTCAGCCTCCTCTTCCATGTCTTCCTCGAACTCTCCAATAANCTTGATGATGTTGGGTCAGTTGGGAAGGGAGTATACACATCATCTCCTAAAANNAGCGAGTGCAATGATCAATNTATGAAGANGTAAAAAAAGTAT…	CTTTGTACAATTAACTAGTAAAGTGCAAGATCGACACTCATTGTGGTTGACAACTATAAAAAAGACTAATACATTACAGTTGGTGACTAGAATATAAGATCAACACTCCACACAGTTGACAACTATAAATAAAATATCAACATTCTATGTGATTAGCAATTATGAATAAAAGACCAATACTCCATGTGGTTGAAGACTAAATGATCTAAGCTAGGCGCTTTATGGTTGACAACTTTATTGAATAGCTTCAATAGGTATAGGCTCAGCCTCCTCTTCCATGTCTTCCTCGAACTCTCCAATAANCTTGATGATGTTGGGTCAGTTGGGAAGGGAGTATACACATCATCTCCTAAAANNAGCGAGTGCAATGATCAATNTATGAAGANGTAAAAAAAGTAT…	cagttgggaagggagtatacacat	59.836	24	gcattcttaagtcgagtgctcag[G|A]	62.24	24	207	80882383	80882589	gttgggaagggagtatacacatca	59.837	24	gcattcttaagtcgagtgctcag[G|A]	62.24	24	205	80882385	80882589	aaagcttgatgttgagtaccttgc	60.023	24	gcattcttaagtcgagtgctcag[G|A]	62.24	24	75
Chr1	81189148	G	A	exonic	geneJL004270	.	nonsynonymous SNV	geneJL004270:JL004270:exon1:c.G38A:p.G13E	38	50	0.76	0.578947	0.421053	A:32,G:44	AA:12,GA:8,GG:18	0.487535	0.210526	0.981941	0.568182	0.243767	0.36869	Chr1_81189148	ACTCTAATATAAAATACGAAAGCNAGCTTTCTGAACCTTCAACGAACTCAAGATTNGAAGCTCTTCTCCTCTTCTATTAATTCCATGTGAGAGGCGTTTAAGAGAGGAAGCAATGGAACGTCAGTACTGAGCCCATTCAGGAAGCCGTCCTCATCTCCCAAACAAATCGCAAACACCTCCCTCTCCTCCTTTCCCTCTTTTACCTCATTCTTTATCATCTCAGTGGTCGTCTTCTTCTTCTTCTTCGTAGGCTTTCCTGTGAGCTTCTGTACAAGTTCTCTGAAGTTGGCTGGGTCTGTCTTGATTATCTCAGGAGCAAATATGTGTACTACTCTGATCTCTGGCTTTGATATCTCCTGTGATTCCCTTTGCATGGTGAGTAGTTGATCCCTAACAATG…	ACTCTAATATAAAATACGAAAGCNAGCTTTCTGAACCTTCAACGAACTCAAGATTNGAAGCTCTTCTCCTCTTCTATTAATTCCATGTGAGAGGCGTTTAAGAGAGGAAGCAATGGAACGTCAGTACTGAGCCCATTCAGGAAGCCGTCCTCATCTCCCAAACAAATCGCAAACACCTCCCTCTCCTCCTTTCCCTCTTTTACCTCATTCTTTATCATCTCAGTGGTCGTCTTCTTCTTCTTCTTCGTAGGCTTTCCTGTGAGCTTCTGTACAAGTTCTCTGAAGTTGGCTGGGTCTGTCTTGATTATCTCAGGAGCAAATATGTGTACTACTCTGATCTCTGGCTTTGATATCTCCTGTGATTCCCTTTGCATGGTGAGTAGTTGATCCCTAACAATG…	ttaaataaaagtgaggggaagggaaatg	60.062	28	ccaatattgcctccatcaaaccatcat[C|T]	62.468	28	52	81189126	81189177	agagagaaagagagagagagagagtaaa	60.061	28	ccaatattgcctccatcaaaccatcat[C|T]	62.468	28	118	81189060	81189177	agagaaagagagagagagagagtaaaga	60.061	28	ccaatattgcctccatcaaaccatcat[C|T]	62.468	28	116
Chr1	81439982	C	T	intergenic	geneJL004266;geneJL004265	dist=71837;dist=184746	.	.	44	50	0.88	0.534091	0.465909	C:41,T:47	CC:17,CT:7,TT:20	0.497676	0.159091	0.996644	0.680332	0.248838	0.373835	Chr1_81439982	TCATCATTAACTTATAATTTTGAAAATAAATTTGAAATGTATTAGTAATAATAGCCACACCATATAATAAAATTAATTCAACACATATAATTTACATATATATAATTATATTCATTTGATTCTTTTATTTGAAAGCATGGATACATTATGTAAATGACATACAAATTTATAATGATTGAAANGAATNATTAAACATTACCACATAATACATTCAACCACATTAATTNCTAAGGACAANCAAGTTNAATANAANCATTTAAGATTAACCANAGTTGTTATGAAGTTTANTTTTAGATTTNAATTATTAAACTTAAAGATAAGAAATAATATTTGCTATTTTTCCCCCATCCCATGTTAATGATTTAATGTATTTAAGAAACAATAATTAAGTAAAATTTA…	TCATCATTAACTTATAATTTTGAAAATAAATTTGAAATGTATTAGTAATAATAGCCACACCATATAATAAAATTAATTCAACACATATAATTTACATATATATAATTATATTCATTTGATTCTTTTATTTGAAAGCATGGATACATTATGTAAATGACATACAAATTTATAATGATTGAAANGAATNATTAAACATTACCACATAATACATTCAACCACATTAATTNCTAAGGACAANCAAGTTNAATANAANCATTTAAGATTAACCANAGTTGTTATGAAGTTTANTTTTAGATTTNAATTATTAAACTTAAAGATAAGAAATAATATTTGCTATTTTTCCCCCATCCCATGTTAATGATTTAATGTATTTAAGAAACAATAATTAAGTAAAATTTA…	catttaaccatgagcctctaatgatatgc[C|T]	62.473	30	gggtgtgggaaaactatgtaagtacttaat	61.377	30	150	81439953	81440102	catttaaccatgagcctctaatgatatgc[C|T]	62.473	30	cattgtattagttcttgttaggagcattgc	61.492	30	78	81439953	81440030	catttaaccatgagcctctaatgatatgc[C|T]	62.473	30	gaggctcattgtattagttcttgttaggag	61.697	30	84
Chr1	81987157	G	A	intergenic	geneJL004261;geneJL004260	dist=46117;dist=42528	.	.	45	50	0.9	0.933333	0.066667	A:6,G:84	AA:1,GA:4,GG:40	0.124444	0.088889	0.353359	0.285714	0.062222	0.116701	Chr1_81987157	CAATGCTAAGAAAGGTCTATCAATTGAGATGGACAACTTGGGGAGGGTGGAAGCCCAGTAGCAGCAATTGCCACCATGTGCCCGGGATAGTTCCATAGCTTCACCATCATCCGAGTCCAACATTCTTCCTCCCACCGTTGCACTCATCACATCTACTAGCTCCATCACCACCAGTAGGAGTGTTGTATCTATGAATAAGAGCACCAAGCCACTCATACTGCTTACTTTACTTAACTTTTATCATGTACCGCCAAAACTAAAGAAATCAATGATGAAGAATAATTTTGCTTACATCTTTTTTTACTTTTGAAGATCTTAGTGATTTTATTCCCATTGATAGCTCTCCAAGTCATAATAATAACAATCTNAATAACTTTGATCAATTCCATTCAGATTCAG…	CAATGCTAAGAAAGGTCTATCAATTGAGATGGACAACTTGGGGAGGGTGGAAGCCCAGTAGCAGCAATTGCCACCATGTGCCCGGGATAGTTCCATAGCTTCACCATCATCCGAGTCCAACATTCTTCCTCCCACCGTTGCACTCATCACATCTACTAGCTCCATCACCACCAGTAGGAGTGTTGTATCTATGAATAAGAGCACCAAGCCACTCATACTGCTTACTTTACTTAACTTTTATCATGTACCGCCAAAACTAAAGAAATCAATGATGAAGAATAATTTTGCTTACATCTTTTTTTACTTTTGAAGATCTTAGTGATTTTATTCCCATTGATAGCTCTCCAAGTCATAATAATAACAATCTNAATAACTTTGATCAATTCCATTCAGATTCAG…	atcatttaggagaagctgtaggtatactc[G|A]	61.999	30	gagcatcttatagagaggatatctgcttat	60.055	30	183	81987128	81987310	atcatttaggagaagctgtaggtatactc[G|A]	61.999	30	ggatatctgcttattagaaccaatgacttg	60.539	30	167	81987128	81987294	atcatttaggagaagctgtaggtatactc[G|A]	61.999	30	gaaggttatcaatgaattcttatggtgagg	60.686	30	87
Chr1	82070365	A	G	intergenic	geneJL004260;geneJL004259	dist=16630;dist=474757	.	.	50	50	1	0.91	0.09	A:91,G:9	AA:45,AG:1,GG:4	0.1638	0.02	0.43647	0.8779	0.0819	0.150385	Chr1_82070365	TCAGATATTCCCCCTCTCATAAATCCTACTGTTTTTACAACCCTACCATTTCCAGAACCATCATATCATGCCATACAATCTTTAGTGAGACAACCTTTCCCACCACTACTCTACTTAACAACCCTACAACTCCACAACCCAACCACATTACCTCACCATTGTTAATCATACCAAACTCTTCTCCTTCTTCCTCAAATCGTAATACTTCCCCATCTATTATCATAGCTTCTCCACTTCCAACCCATACCACTGAACCCAACCTCTCTATACCTTCACCCTCCACAGAGCTCCAATCATCACCCTTGATAGCCACATCCACATCTCCTTCTCCCAAAAAGTTAATACACATCCAATGCTAACTCAGGCCAAAATAGGTCACTTAAAACTACAATAAATCCT…	TCAGATATTCCCCCTCTCATAAATCCTACTGTTTTTACAACCCTACCATTTCCAGAACCATCATATCATGCCATACAATCTTTAGTGAGACAACCTTTCCCACCACTACTCTACTTAACAACCCTACAACTCCACAACCCAACCACATTACCTCACCATTGTTAATCATACCAAACTCTTCTCCTTCTTCCTCAAATCGTAATACTTCCCCATCTATTATCATAGCTTCTCCACTTCCAACCCATACCACTGAACCCAACCTCTCTATACCTTCACCCTCCACAGAGCTCCAATCATCACCCTTGATAGCCACATCCACATCTCCTTCTCCCAAAAAGTTAATACACATCCAATGCTAACTCAGGCCAAAATAGGTCACTTAAAACTACAATAAATCCT…	caggccaaaataggtcacttaaaact	60.015	26	gagaccatatgccctgttgttagag[T|C]	62.855	26	167	82070226	82070392	taactcaggccaaaataggtcactta	60.013	26	gagaccatatgccctgttgttagag[T|C]	62.855	26	172	82070221	82070392	atacccctacaacctataatcaagcc	60.013	26	gagaccatatgccctgttgttagag[T|C]	62.855	26	99
Chr1	82122776	C	T	intergenic	geneJL004260;geneJL004259	dist=69041;dist=422346	.	.	43	50	0.86	0.895349	0.104651	C:77,T:9	CC:37,CT:3,TT:3	0.187399	0.069767	0.483568	0.627706	0.093699	0.169839	Chr1_82122776	CCAAGCCACCTAAATGGGATAAAATTTCCATGGGTTCTCTCACTTCCAAAGCCTTGGCAGCCACCTTGGCTCTTCTTGGACATGTGGACCACTGACCCAATCTAACCCAAGGCTGTTGGGTTTAGCCTTATGCCATGAAAGAGTGAGCTCACCCAGTTAGAGGAGGAGGTACACCCCATGCCAGCCCATGCCACTACCTTAGCCTCTCAAGCACCTCCACCTCANCAGTCCATTGCCACCTCTGACCACTTACCCTGGCAAAACGGTTGCCAAAAGTTGAGCCAATCTCAGCNCTTGGTTCACTTGAGTACACACTCCTCCCNATCCATTCAAATTTTATAGAGAGCTTCCTCAAAGTATTCCGAGTAGTCCAAGACCCTTCCCCAAATCCCTAGTGCA…	CCAAGCCACCTAAATGGGATAAAATTTCCATGGGTTCTCTCACTTCCAAAGCCTTGGCAGCCACCTTGGCTCTTCTTGGACATGTGGACCACTGACCCAATCTAACCCAAGGCTGTTGGGTTTAGCCTTATGCCATGAAAGAGTGAGCTCACCCAGTTAGAGGAGGAGGTACACCCCATGCCAGCCCATGCCACTACCTTAGCCTCTCAAGCACCTCCACCTCANCAGTCCATTGCCACCTCTGACCACTTACCCTGGCAAAACGGTTGCCAAAAGTTGAGCCAATCTCAGCNCTTGGTTCACTTGAGTACACACTCCTCCCNATCCATTCAAATTTTATAGAGAGCTTCCTCAAAGTATTCCGAGTAGTCCAAGACCCTTCCCCAAATCCCTAGTGCA…	aatttaaattaactcatcccacacctg[C|T]	60.792	28	tcttggaattccttatggtgatcaaatc	59.958	28	82	82122749	82122830	aatttaaattaactcatcccacacctg[C|T]	60.792	28	cctaatgggaaaatctactgttgtcaaa	60.063	28	259	82122749	82123007	aatttaaattaactcatcccacacctg[C|T]	60.792	28	gtcttgaagagatgaagcattgttaaga	60.116	28	179
Chr1	82859061	T	A	intergenic	geneJL004257;geneJL004256	dist=72328;dist=213096	.	.	35	50	0.7	0.6	0.4	A:28,T:42	AA:13,TA:2,TT:20	0.48	0.057143	0.970951	0.880952	0.24	0.3648	Chr1_82859061	ACAACGTATCACTTCTCAGGAACACTCTAATTTTGACACAATGTATTAATGAATTTATGTCATGATTTTTCAACAAGTTTTATATTGGTTGTTAACTACCAAATGCAACCCTCTACTTTTCTCATTCGGGGCTTAGGACTCAGCAACTGTAGTATTGTACTCAAAGTAAGCATTTTTAATGCATTAGTAACATTTCACCTGCTTCAAGAATGACATGAGTGGACAGAACAACCAAGAGGACTTGAAACTATACTTTATTCCATCAAAACCTAAACTGATCATAAAGTAACATTGCAAATAGACTGGAAAATACAAACAATTGCAGAAATATCTGAGGCAGAATCTTTGTACAAAATTCAAACACTTATGATGATAATTGATATCCTTGTGAGAGTATAA…	ACAACGTATCACTTCTCAGGAACACTCTAATTTTGACACAATGTATTAATGAATTTATGTCATGATTTTTCAACAAGTTTTATATTGGTTGTTAACTACCAAATGCAACCCTCTACTTTTCTCATTCGGGGCTTAGGACTCAGCAACTGTAGTATTGTACTCAAAGTAAGCATTTTTAATGCATTAGTAACATTTCACCTGCTTCAAGAATGACATGAGTGGACAGAACAACCAAGAGGACTTGAAACTATACTTTATTCCATCAAAACCTAAACTGATCATAAAGTAACATTGCAAATAGACTGGAAAATACAAACAATTGCAGAAATATCTGAGGCAGAATCTTTGTACAAAATTCAAACACTTATGATGATAATTGATATCCTTGTGAGAGTATAA…	gtgagagtataaccatgaaataaagcca	59.751	28	tgatggtttcctctttctcctaccct[A|T]	62.636	27	142	82858948	82859089	gaaatatctgaggcagaatctttgtaca	59.752	28	tgatggtttcctctttctcctaccct[A|T]	62.636	27	205	82858885	82859089	ctgaggcagaatctttgtacaaaattc	59.46	27	tgatggtttcctctttctcctaccct[A|T]	62.636	27	198
Chr1	82907422	C	A	intergenic	geneJL004257;geneJL004256	dist=120689;dist=164735	.	.	37	50	0.74	0.608108	0.391892	A:29,C:45	AA:10,CA:9,CC:18	0.476625	0.243243	0.96601	0.489655	0.238313	0.363039	Chr1_82907422	ACATCCCTTTGGAATGCCATTAAGGTGTTCACATGGTGGACACATGGATTGGACTTACATCCCATCGGAAGGTTATTAAGGTGTTCGCATGACAAACACATGAGTTGGACTTACATTTCTTTGGAATGCCATTAGGGTGTTTACATGGCGAACATGTGATTTGGACTTACATCCATTTGGAATTCCATTAGGTTGTTCACATGGAAAATACATGGGTTAGACTTACATCCCTTTGGAATGCTATTAGGGTGTTCACATGGCAAACATATAGATTGGAGTTACATCTCTTTAGAATGCCATTAGATTTTAGAAATTTGCATGGTGAAATATATGGGTTGGACTTACATTCTTTGGAAGGCCATTAGGGTGTTCGNNTGGCAAACATATGGATTAGACTTA…	ACATCCCTTTGGAATGCCATTAAGGTGTTCACATGGTGGACACATGGATTGGACTTACATCCCATCGGAAGGTTATTAAGGTGTTCGCATGACAAACACATGAGTTGGACTTACATTTCTTTGGAATGCCATTAGGGTGTTTACATGGCGAACATGTGATTTGGACTTACATCCATTTGGAATTCCATTAGGTTGTTCACATGGAAAATACATGGGTTAGACTTACATCCCTTTGGAATGCTATTAGGGTGTTCACATGGCAAACATATAGATTGGAGTTACATCTCTTTAGAATGCCATTAGATTTTAGAAATTTGCATGGTGAAATATATGGGTTGGACTTACATTCTTTGGAAGGCCATTAGGGTGTTCGNNTGGCAAACATATGGATTAGACTTA…	aatgccattatggtgtagaagtttgtatg[C|A]	62.716	30	tatgtgaactataaactctaatggcactcc	61.078	30	269	82907393	82907661	aatgccattatggtgtagaagtttgtatg[C|A]	62.716	30	atgtgaactataaactctaatggcactcc	61.292	29	268	82907393	82907660	aatgccattatggtgtagaagtttgtatg[C|A]	62.716	30	atgtgaactataaactctaatggcactc	59.544	28	268
Chr1	83841872	C	T	intronic	geneJL004248	.	.	.	38	50	0.76	0.868421	0.131579	C:66,T:10	CC:32,CT:2,TT:4	0.228532	0.052632	0.561753	0.769697	0.114266	0.202418	Chr1_83841872	AATACATTTTTGAACTAGTCTGCAATCCCCTTGTTAGATAGGAAGCATTTTTTTTAGTTTTTACAATCAAAATTATTCAATCCCCTCCTATGAAACAGGTCTTCTTGTATATATATTAGGGTTGACATCGAGTCATATGCCGAAATCCCTGAACATATCTATAATTACTATTATTAAAATTGCAGGCCTTACAAGAACAAAAAGAATCCACCTTTATGCTAAAACAGACTGCCCTAAATGTCAAAAGTTTGCCTCCCAGATTCGTCAAATGTTGCACATCAAATTAGAAGAACTCTCAATTTTGGAAGTTTCAATCAACTAAGTTAAAAAAACATCAACCTCTACATCATCAAGTCTAGGACACAAATGAATTCTAAAGGTCAGACTCTACAAGCCNAT…	AATACATTTTTGAACTAGTCTGCAATCCCCTTGTTAGATAGGAAGCATTTTTTTTAGTTTTTACAATCAAAATTATTCAATCCCCTCCTATGAAACAGGTCTTCTTGTATATATATTAGGGTTGACATCGAGTCATATGCCGAAATCCCTGAACATATCTATAATTACTATTATTAAAATTGCAGGCCTTACAAGAACAAAAAGAATCCACCTTTATGCTAAAACAGACTGCCCTAAATGTCAAAAGTTTGCCTCCCAGATTCGTCAAATGTTGCACATCAAATTAGAAGAACTCTCAATTTTGGAAGTTTCAATCAACTAAGTTAAAAAAACATCAACCTCTACATCATCAAGTCTAGGACACAAATGAATTCTAAAGGTCAGACTCTACAAGCCNAT…	gctgacactatcctcactaaacaga	60.106	25	ttcgacctttagaacctactcgag[G|A]	62.104	25	115	83841784	83841898	ttctaaaggtcagactctacaagcc	60.047	25	ttcgacctttagaacctactcgag[G|A]	62.104	25	156	83841743	83841898	ttgctgacactatcctcactaaaca	59.988	25	ttcgacctttagaacctactcgag[G|A]	62.104	25	117
Chr1	83998026	C	G	intergenic	geneJL004248;geneJL004247	dist=111268;dist=38294	.	.	50	50	1	0.92	0.08	C:92,G:8	CC:46,GG:4	0.1472	0	0.402179	1	0.0736	0.136366	Chr1_83998026	TATAGAAGAAACAACAAAAATCACAATAACAATTTAGAACACTGACCCAAGTGACCTATGCTTAAAAGATCATCAAATCCCTTCTCAAGTTGGCCACCACCAAGCCCCCAATAATTTGATATTTCTTACAAATCTCTTGCAATAAAAAGCCTCTAAAGAATTCATTCCATAGCACAAAATTTTTTAATTAACCACACTACAATGCAAACTTGAAAAAGAGAAGAAACAACAAAAATCACAATAACAATTTAGAACACTGACCCAAGTGACCTATGCTTAAAAGATCATCAAATCCCTTCTCAAGTTGGCCACCACCAAGCCCCCAATAATTTGATATTTCTTACAAATCTCTTGCAATAAAAAGCCTCTAAAGAATTCATTCCANAGCACAAAANNTTT…	TATAGAAGAAACAACAAAAATCACAATAACAATTTAGAACACTGACCCAAGTGACCTATGCTTAAAAGATCATCAAATCCCTTCTCAAGTTGGCCACCACCAAGCCCCCAATAATTTGATATTTCTTACAAATCTCTTGCAATAAAAAGCCTCTAAAGAATTCATTCCATAGCACAAAATTTTTTAATTAACCACACTACAATGCAAACTTGAAAAAGAGAAGAAACAACAAAAATCACAATAACAATTTAGAACACTGACCCAAGTGACCTATGCTTAAAAGATCATCAAATCCCTTCTCAAGTTGGCCACCACCAAGCCCCCAATAATTTGATATTTCTTACAAATCTCTTGCAATAAAAAGCCTCTAAAGAATTCATTCCANAGCACAAAANNTTT…	ccaattcctccctccacaactactt[C|G]	62.977	26	gcaaaacttggaggaaaataaagagc	59.854	26	226	83998001	83998226	ccaattcctccctccacaactactt[C|G]	62.977	26	gcaagaagatatgaagcaaaacttgg	59.69	26	241	83998001	83998241	ccaattcctccctccacaactactt[C|G]	62.977	26	ccaagcaagaagatatgaagcaaaac	59.69	26	245
Chr1	84171041	C	T	intergenic	geneJL004246;geneJL016516	dist=26392;dist=603444	.	.	44	50	0.88	0.909091	0.090909	C:80,T:8	CC:37,CT:6,TT:1	0.165289	0.136364	0.439497	0.175	0.082645	0.151629	Chr1_84171041	TGTTGGATAACTAGTGCTCCCACCAAGGATTGTCAAGGTTTGGCCACTAAGCTCTCAAACCACATGAATAATTCAATAATTTGTAATTGCCAAAAGATTTCCTTTATTCTAGTGGGGAGGGGGTGGCGGGCTATTTATAGCCATTACAACCATCTTTCAAAAAAAAATAAATAATTCAAAATATGGAGGGAAAGGTGGTGGCCACATTAATGTGAAATATTAAATTGTCTTATTATTTTATGACATTAACTCATTTCACATGCTATTATTTTATATGTATTCAAGCACCACACATGTCATGCTTTGAANTTTTAAATGCAAAATTTCAAACATTGAGTTTCTAGAAAAAAATTAAAAATTACATAAACAAAAAGATGAAATCATAAAATGGGCCTTAGC…	TGTTGGATAACTAGTGCTCCCACCAAGGATTGTCAAGGTTTGGCCACTAAGCTCTCAAACCACATGAATAATTCAATAATTTGTAATTGCCAAAAGATTTCCTTTATTCTAGTGGGGAGGGGGTGGCGGGCTATTTATAGCCATTACAACCATCTTTCAAAAAAAAATAAATAATTCAAAATATGGAGGGAAAGGTGGTGGCCACATTAATGTGAAATATTAAATTGTCTTATTATTTTATGACATTAACTCATTTCACATGCTATTATTTTATATGTATTCAAGCACCACACATGTCATGCTTTGAANTTTTAAATGCAAAATTTCAAACATTGAGTTTCTAGAAAAAAATTAAAAATTACATAAACAAAAAGATGAAATCATAAAATGGGCCTTAGC…	aaatggaattctgagtttctaggttgac	60.063	28	actcgcctataatattgatcaaatccc[G|A]	60.535	28	105	84170966	84171070	gtcgtgtaaactgctaaaattgactaga	60.116	28	actcgcctataatattgatcaaatccc[G|A]	60.535	28	71	84171000	84171070	ttatatgtattcaagcaccacacatgtc	60.219	28	actcgcctataatattgatcaaatccc[G|A]	60.535	28	260
Chr1	84261594	A	T	intergenic	geneJL004246;geneJL016516	dist=116945;dist=512891	.	.	49	50	0.98	0.795918	0.204082	A:78,T:20	AA:36,AT:6,TT:7	0.324865	0.122449	0.730017	0.623077	0.162432	0.272096	Chr1_84261594	TAAGTGTCGCCTCGCTTTGTGCNTTGTGCTTTANGCATTGAAGCAAAGAATAACAATTGTACATTGNATTGCAATTAATGCTTTGAAAACACTGATCTTTGATGCAANACAAGGTCCCNATAAAAATAGGATATTTATAAACAAAAATTGGATTTAATAGTTCAATAAGAGTTTGAATTTCCTTTCAGGTGAAGTCATAATTGAAACAACAAAATAATCATTATGATTCATATATAGAAAAAAATTATACATTATCTACATCATTCATACATAGTGCAATTATCATCAATTGTGAAAAAGAATTATTCTGATACCACCATCACTGTAAAAGAAGTTGATTACCACTAATTNTCACTTAAAATTGAATAGAATTCAACTTCAATTATATTATACAAATAT…	TAAGTGTCGCCTCGCTTTGTGCNTTGTGCTTTANGCATTGAAGCAAAGAATAACAATTGTACATTGNATTGCAATTAATGCTTTGAAAACACTGATCTTTGATGCAANACAAGGTCCCNATAAAAATAGGATATTTATAAACAAAAATTGGATTTAATAGTTCAATAAGAGTTTGAATTTCCTTTCAGGTGAAGTCATAATTGAAACAACAAAATAATCATTATGATTCATATATAGAAAAAAATTATACATTATCTACATCATTCATACATAGTGCAATTATCATCAATTGTGAAAAAGAATTATTCTGATACCACCATCACTGTAAAAGAAGTTGATTACCACTAATTNTCACTTAAAATTGAATAGAATTCAACTTCAATTATATTATACAAATAT…	gataccaccatcactgtaaaagaagttgat	61.805	30	tgattccttgcataaaatttaggcagtca[T|A]	62.859	30	223	84261403	84261625	attctgataccaccatcactgtaaaagaag	61.613	30	tgattccttgcataaaatttaggcagtca[T|A]	62.859	30	228	84261398	84261625	catttattctctttccaataagtgactgcc	61.26	30	tgattccttgcataaaatttaggcagtca[T|A]	62.859	30	51
Chr1	84780296	G	A	intronic	geneJL016516	.	.	.	44	50	0.88	0.522727	0.477273	A:42,G:46	AA:18,GA:6,GG:20	0.498967	0.136364	0.998509	0.726708	0.249483	0.374483	Chr1_84780296	GTGTATGTATAATGAAATATCAAGAAGTAGCTATATAAGTAGATTTAAAATTTTTCTTATAAGAATAAAACTTCATAAAACACTTTANATANTACCTAATGAATTATGCCAATTTTCATCAAACTTTATAAATCCAAATATGTTAAGAGTAATTANGCTCTATACTTAAATTTTTAGTATCAAATACATAATAANTTAAGCTTGATGAAAGCTTGATTTTGGCTTGAATTCCATNAGAAAATTAATAAGCTTCAACAAGATTTNAAGNGCTGATCATATGCAAACTTAGCTCAAACTCAATTAAAAAATAAATGAATGAACTTGAACAATATAGTATTCAACTCGACTGGGCTCATTTAGAGCCCCTTAATCCTCAACTCGACTGATATATTTAAAAAT…	GTGTATGTATAATGAAATATCAAGAAGTAGCTATATAAGTAGATTTAAAATTTTTCTTATAAGAATAAAACTTCATAAAACACTTTANATANTACCTAATGAATTATGCCAATTTTCATCAAACTTTATAAATCCAAATATGTTAAGAGTAATTANGCTCTATACTTAAATTTTTAGTATCAAATACATAATAANTTAAGCTTGATGAAAGCTTGATTTTGGCTTGAATTCCATNAGAAAATTAATAAGCTTCAACAAGATTTNAAGNGCTGATCATATGCAAACTTAGCTCAAACTCAATTAAAAAATAAATGAATGAACTTGAACAATATAGTATTCAACTCGACTGGGCTCATTTAGAGCCCCTTAATCCTCAACTCGACTGATATATTTAAAAAT…	gctgatcatatgcaaacttagctcaa	60.239	26	tgtcacccatgcaactactggtttt[C|T]	62.826	26	260	84780064	84780323	atatagtattcaactcgactgggctc	60.072	26	tgtcacccatgcaactactggtttt[C|T]	62.826	26	200	84780124	84780323	cccttaatcctcaactcgactgatat	60.015	26	tgtcacccatgcaactactggtttt[C|T]	62.826	26	165
Chr1	85192172	A	G	intronic	geneJL016515	.	.	.	37	50	0.74	0.662162	0.337838	A:49,G:25	AA:23,AG:3,GG:11	0.447407	0.081081	0.922735	0.818776	0.223703	0.34732	Chr1_85192172	CCTGGTCCAGCCCACTTGTGACCACATCCGCCTACCCCATTTGCCTTTCACCCTTGAGAAACCCTCTCTTGCTCACCCATCAACTCTTATGCATATCCCTGAAACACTCGATGCTGAAATAGTAAGAAAATTGCAACAAGAGTTTGGTAAATGAAGGCATCTATGACACCAACAGTGCATGAAGAAATGAGGAAGTTATGACAAGGGCTCACTAGTCCCACAAGCCAGCTTATAAAAGAAGAAAGGAAGTCACACTAAGCTCACCAGAGAAGGCCTCAACAGGACTAGTGGGCTATGAAGGGAAAGAGAAACTCATGAGGCAAGGAATTTAAAACATAAGTACTCGAGCATATTATCTAATGTGGTCAGAAAAGCCTATTATGTACATTTCTCGTACAG…	CCTGGTCCAGCCCACTTGTGACCACATCCGCCTACCCCATTTGCCTTTCACCCTTGAGAAACCCTCTCTTGCTCACCCATCAACTCTTATGCATATCCCTGAAACACTCGATGCTGAAATAGTAAGAAAATTGCAACAAGAGTTTGGTAAATGAAGGCATCTATGACACCAACAGTGCATGAAGAAATGAGGAAGTTATGACAAGGGCTCACTAGTCCCACAAGCCAGCTTATAAAAGAAGAAAGGAAGTCACACTAAGCTCACCAGAGAAGGCCTCAACAGGACTAGTGGGCTATGAAGGGAAAGAGAAACTCATGAGGCAAGGAATTTAAAACATAAGTACTCGAGCATATTATCTAATGTGGTCAGAAAAGCCTATTATGTACATTTCTCGTACAG…	aatgtggtcagaaaagcctattatgtac	59.959	28	taaaggatgtttggggtaatttaggcct[T|C]	62.911	29	173	85192030	85192202	gtggtcagaaaagcctattatgtacatt	59.959	28	taaaggatgtttggggtaatttaggcct[T|C]	62.911	29	170	85192033	85192202	gcatattatctaatgtggtcagaaaagcc	60.98	29	taaaggatgtttggggtaatttaggcct[T|C]	62.911	29	184
Chr1	87277777	T	C	intergenic	geneJL007307;geneJL007308	dist=121479;dist=661847	.	.	45	50	0.9	0.911111	0.088889	C:8,T:82	TC:8,TT:37	0.161975	0.177778	0.43275	-0.097561	0.080988	0.148857	Chr1_87277777	TTTGAATTATTAAAATCAAAGAGGAGAAATAATATTTGTTGTTTTTAGCCCATCCCGTGTTGATGATTTAATATGTTTAAGGAGAAATAATTAAGAGGGTTTTATGAATTAATTAAGTTTGAATCATTTGGAAATTCATTTAATTACTCTTTTCTANGCTTCTTTAATAAATTGAAATTNCAATGCACTTAGAGACCTAATGNAATGAAGCTCATAATTAAGTATTAATTAAATTAAAGAATTCAATTAAGTACTTATATGATTTTCACACACCCATAGGTTAATCATAATTTTTTAAGGCTCTTTACNCAATTAAACACATATGGAGGAACCCACAAGTTCAAATTAAATTGTCTGATCTAATTACCATTTTAATTTGACTTAATTTGGCCATTTATA…	TTTGAATTATTAAAATCAAAGAGGAGAAATAATATTTGTTGTTTTTAGCCCATCCCGTGTTGATGATTTAATATGTTTAAGGAGAAATAATTAAGAGGGTTTTATGAATTAATTAAGTTTGAATCATTTGGAAATTCATTTAATTACTCTTTTCTANGCTTCTTTAATAAATTGAAATTNCAATGCACTTAGAGACCTAATGNAATGAAGCTCATAATTAAGTATTAATTAAATTAAAGAATTCAATTAAGTACTTATATGATTTTCACACACCCATAGGTTAATCATAATTTTTTAAGGCTCTTTACNCAATTAAACACATATGGAGGAACCCACAAGTTCAAATTAAATTGTCTGATCTAATTACCATTTTAATTTGACTTAATTTGGCCATTTATA…	aggtcctaatcactccccctcat[T|C]	62.458	24	tctgcctcccataattttcttgga	60.018	24	191	87277754	87277944	aggtcctaatcactccccctcat[T|C]	62.458	24	tgttgattctttgggatgtcctct	59.957	24	212	87277754	87277965	aggtcctaatcactccccctcat[T|C]	62.458	24	atgtcctctgcctcccataatttt	60.079	24	197
Chr1	88010093	G	A	intergenic	geneJL007308;geneJL007309	dist=54879;dist=76436	.	.	45	50	0.9	0.844444	0.155556	A:14,G:76	AA:4,GA:6,GG:35	0.262716	0.133333	0.62357	0.492481	0.131358	0.228206	Chr1_88010093	CCCAAAGATGTCCTACGTAACTAGGTATAGTGTCCTAAGCATCGAATTATNAGATTTCTATTTGAGATTAANANATCTTAATTACTAATTTTAGAATGATATTAACCTCATTTAAAAATGAGGTCAACACATTCCTATGTAAAAAATAGCCTAACTATCTTGCATCTACATAAGACCGACCTACATGGTTTTAAAGCTTAGTAGGTGTTATTAACAGCCACTCTAGGTAGTTGTAAGTCTAGAAGAGTTGGGATGTGTTCATTCTCTCTTGTGGAGGTGAACCACNTTATTCCATTCTCCCAATTAGACTTAGGTCATGCTTCTAGCTTGTGCTNAAGTATTTTAGACTTAGGTTCTGTGAAANTTTGTTACTCTTTTGCTACAAGCATAAGTTCTCAC…	CCCAAAGATGTCCTACGTAACTAGGTATAGTGTCCTAAGCATCGAATTATNAGATTTCTATTTGAGATTAANANATCTTAATTACTAATTTTAGAATGATATTAACCTCATTTAAAAATGAGGTCAACACATTCCTATGTAAAAAATAGCCTAACTATCTTGCATCTACATAAGACCGACCTACATGGTTTTAAAGCTTAGTAGGTGTTATTAACAGCCACTCTAGGTAGTTGTAAGTCTAGAAGAGTTGGGATGTGTTCATTCTCTCTTGTGGAGGTGAACCACNTTATTCCATTCTCCCAATTAGACTTAGGTCATGCTTCTAGCTTGTGCTNAAGTATTTTAGACTTAGGTTCTGTGAAANTTTGTTACTCTTTTGCTACAAGCATAAGTTCTCAC…	gttgggttataagtcctagcactctaataa	60.642	30	gaattctccaatctactctatgatgagac[C|T]	60.299	30	105	88010020	88010124	gtcctagcactctaataaaatgtcaacttg	60.825	30	gaattctccaatctactctatgatgagac[C|T]	60.299	30	93	88010032	88010124	ttattccattctcccaattagacttaggtc	60.842	30	gaattctccaatctactctatgatgagac[C|T]	60.299	30	246
Chr1	88100607	A	G	intronic	geneJL007309	.	.	.	44	50	0.88	0.590909	0.409091	A:52,G:36	AA:21,AG:10,GG:13	0.483471	0.227273	0.976021	0.529915	0.241736	0.366599	Chr1_88100607	ANAATTTTGTAGAACAAAANANATANAATGNTGATGGAAGAATATNAAGACATTNANTTNTTTANTGTTNAANCTAANNCNTTTAAAGAAAANTTTGAACCANNANAAATGTATTTAGAAAGATAGAATGTTAAACCATTTATAATAGATGCACAAAAATTAGAGTTAAAACCATTACCAAATNATTTGAAATATGCTTACCTAAGGAAAGAATNANNATTACCAANAATNATCTCANGTNATTTANAAGAAAATCAANAAGATAAATTANTTGAAGNTNTAAAGNNCATGTGAAACAATTCGGATGGATAATACAAATATTAAAGGAATTAGTCTTTAAATATGTATACATAGAATTCTAATGGAAGAAAATAGTAAACCATTTGTAGAAAGCAAAAG…	ANAATTTTGTAGAACAAAANANATANAATGNTGATGGAAGAATATNAAGACATTNANTTNTTTANTGTTNAANCTAANNCNTTTAAAGAAAANTTTGAACCANNANAAATGTATTTAGAAAGATAGAATGTTAAACCATTTATAATAGATGCACAAAAATTAGAGTTAAAACCATTACCAAATNATTTGAAATATGCTTACCTAAGGAAAGAATNANNATTACCAANAATNATCTCANGTNATTTANAAGAAAATCAANAAGATAAATTANTTGAAGNTNTAAAGNNCATGTGAAACAATTCGGATGGATAATACAAATATTAAAGGAATTAGTCTTTAAATATGTATACATAGAATTCTAATGGAAGAAAATAGTAAACCATTTGTAGAAAGCAAAAG…	cttatatctgatagtacatgggtaagtcc[A|G]	59.906	30	ctcatttcataggaacacaatagaatggac	60.684	30	55	88100578	88100632	cttatatctgatagtacatgggtaagtcc[A|G]	59.906	30	ttcataggaacacaatagaatggacttacc	61.228	30	50	88100578	88100627	cttatatctgatagtacatgggtaagtcc[A|G]	59.906	30	cctcatttcataggaacacaatagaatgga	61.474	30	56
Chr1	88256107	G	A	intergenic	geneJL007311;geneJL007312	dist=89522;dist=287664	.	.	50	50	1	0.95	0.05	A:5,G:95	GA:5,GG:45	0.095	0.1	0.286397	-0.052632	0.0475	0.090488	Chr1_88256107	GANTCAGATCAGACCTCCAACACTAAGAAAGGTTTCAGTTGTGAGGGNCAACTTGGGGAGGNTGGAAGCCNAACAANANNAGTAGCCACCANGTGCTCNAGATAGTTCCATNGCATNACCATCATGTGATTCNANCATTCTTCCTCCCACTGTTGTAGTCACCGNATCTACTAGCTCCNCCACCACCAGTTGGAGTGTTGTATCCACGGATGAGGGCACCAAGCCACTCATACCGCTTACTTTATTTGACTTTTTCATGTGCCACCAAATTGAAGAAATCNANGAATAAGAATAATTCCACTTACATCTTATCTNCTTTTGAAGATCTCANTGATTTTATTCCTATTGATAGCTCTCCAAGTCATAATAATAANAATNNGAATAACTCTNATAAATTTC…	GANTCAGATCAGACCTCCAACACTAAGAAAGGTTTCAGTTGTGAGGGNCAACTTGGGGAGGNTGGAAGCCNAACAANANNAGTAGCCACCANGTGCTCNAGATAGTTCCATNGCATNACCATCATGTGATTCNANCATTCTTCCTCCCACTGTTGTAGTCACCGNATCTACTAGCTCCNCCACCACCAGTTGGAGTGTTGTATCCACGGATGAGGGCACCAAGCCACTCATACCGCTTACTTTATTTGACTTTTTCATGTGCCACCAAATTGAAGAAATCNANGAATAAGAATAATTCCACTTACATCTTATCTNCTTTTGAAGATCTCANTGATTTTATTCCTATTGATAGCTCTCCAAGTCATAATAATAANAATNNGAATAACTCTNATAAATTTC…	tcactctgatgatcttttaggagaagct[G|A]	62.543	29	gaaaagaatcttgtggaaagttctacctg	60.93	29	75	88256079	88256153	tcactctgatgatcttttaggagaagct[G|A]	62.543	29	gaaaagaatcttgtggaaagttctacct	60.011	28	75	88256079	88256153	tcactctgatgatcttttaggagaagct[G|A]	62.543	29	cttgtgaaaagaatcttgtggaaagttc	60.014	28	80
Chr1	88277987	T	C	intergenic	geneJL007311;geneJL007312	dist=111402;dist=265784	.	.	34	50	0.68	0.691176	0.308824	C:47,T:21	CC:21,TC:5,TT:8	0.426903	0.147059	0.891811	0.655522	0.213452	0.33578	Chr1_88277987	AATTATTGCCCGTCGAAAGATGACAGGAAAGTTTGAACCCACTTGGAAAGGCCCTTTTATCATATAAAAGGCCTACCAAGGAGGATATTATCAGCTTATTGATTGTAAAGGGGAACACCCGATGCTTCTAATTAATGGGCTTTATTTGAAGAAATATTATCCATAAATTATGTTTAAAAATAATTATCAACAAAATAATAAAATTTAATTCCAATTCACCAAAATCTTCTCTTCTTTTGAAGCATTGTTTGCTTGACTTGCGAATCTGTCATGACGTGTTTAGGATAGGTGTAAGAGAACCCAAGAGGCATCCTATCAATCTTTCATAACATGAACACGATCAAACATAATTTCCTAGAGCTATTAGAATAGGTGTGAGACAACCCAAGAGGCATTCTA…	AATTATTGCCCGTCGAAAGATGACAGGAAAGTTTGAACCCACTTGGAAAGGCCCTTTTATCATATAAAAGGCCTACCAAGGAGGATATTATCAGCTTATTGATTGTAAAGGGGAACACCCGATGCTTCTAATTAATGGGCTTTATTTGAAGAAATATTATCCATAAATTATGTTTAAAAATAATTATCAACAAAATAATAAAATTTAATTCCAATTCACCAAAATCTTCTCTTCTTTTGAAGCATTGTTTGCTTGACTTGCGAATCTGTCATGACGTGTTTAGGATAGGTGTAAGAGAACCCAAGAGGCATCCTATCAATCTTTCATAACATGAACACGATCAAACATAATTTCCTAGAGCTATTAGAATAGGTGTGAGACAACCCAAGAGGCATTCTA…	atttgtggcaccatttcatcaaattcc[T|C]	62.737	28	ttgtgcttgtattaaagggaataggatg	59.958	28	63	88277960	88278022	atttgtggcaccatttcatcaaattcc[T|C]	62.737	28	tagggtgacatactaataaggtagcatg	60.062	28	182	88277960	88278141	atttgtggcaccatttcatcaaattcc[T|C]	62.737	28	ccactagggtgacatactaataaggtag	60.063	28	186
Chr1	88833874	A	G	intergenic	geneJL007313;geneJL007314	dist=285725;dist=109034	.	.	44	50	0.88	0.795455	0.204545	A:70,G:18	AA:32,AG:6,GG:6	0.325413	0.136364	0.730926	0.580952	0.162707	0.272466	Chr1_88833874	ATCAAATAAAAAATAAATCTTAAAGTGAGCACACATGCAAATAGNAAATAAAATATTAGGCCTACTAACAATAATNTTTAAAAGTGAACCATCATACTTTTATATAGCTTATGGTAAATAAGNCTATTTGATTCATCTAAATCCAATTTAGTGGAAGAGNTANTGTGGGTTTTACTACATTTGAATCTCTTCATGTAAAACCTTTCAATTAATTCATTAGTGTACTTAGTTTGATAAATGAAGTTGCAATTTTCNTATTGCCTTACTTGGAGACCCAAGAGAAAATTAAGCTCTCCCATCNTACATATTTTAAACTTTTAGGCATCAAAGATAAGAATTCATGAATTCAATATTAAATGGTACNTCTAAATAAAAAAATTATCTACNTAAACTTGTACA…	ATCAAATAAAAAATAAATCTTAAAGTGAGCACACATGCAAATAGNAAATAAAATATTAGGCCTACTAACAATAATNTTTAAAAGTGAACCATCATACTTTTATATAGCTTATGGTAAATAAGNCTATTTGATTCATCTAAATCCAATTTAGTGGAAGAGNTANTGTGGGTTTTACTACATTTGAATCTCTTCATGTAAAACCTTTCAATTAATTCATTAGTGTACTTAGTTTGATAAATGAAGTTGCAATTTTCNTATTGCCTTACTTGGAGACCCAAGAGAAAATTAAGCTCTCCCATCNTACATATTTTAAACTTTTAGGCATCAAAGATAAGAATTCATGAATTCAATATTAAATGGTACNTCTAAATAAAAAAATTATCTACNTAAACTTGTACA…	atttcacctatcataccaaactcaagga	60.537	28	ggtttaaatggtttgaaataggctccttg[T|C]	62.59	30	51	88833855	88833905	atttcacctatcataccaaactcaaggag	61.247	29	ggtttaaatggtttgaaataggctccttg[T|C]	62.59	30	51	88833855	88833905	tatttcacctatcataccaaactcaaggag	61.034	30	ggtttaaatggtttgaaataggctccttg[T|C]	62.59	30	52
Chr1	89076598	C	A	intergenic	geneJL007314;geneJL007315	dist=128151;dist=159353	.	.	35	50	0.7	0.814286	0.185714	A:13,C:57	AA:2,CA:9,CC:24	0.302449	0.257143	0.692419	0.149798	0.151224	0.256711	Chr1_89076598	TAGCAGGATTAGCCAGCCAAAGGGGTGCCTTTCGGTATGCAGCAACTGTACTAGGAAGAAAGCGTACTAGACTTTCATCCTCTAGAGTAGCGACCAATTGCTTGGGTAATCTATTAACAAGGCAACAGATTGAACCCAACCTAGGGCTAACTATTGAGTGAATGCTGCTGAGGGACTTAGATCAACTCAATGATAGTCAAGATTAATTTCATTTTTAGTTTTGTTTTGATGGATTTTGTTAGTTTGCGATGGATCATATTGAGAAGGAGCTTATATCAGCCTAGACCTATCTCAGATTTACTGAACCAAATGGAATAGCTTATCAACCGAAGGGAGAATTATCCGACCAAAGTAGTGCTTTCGGTTTGCAATGATCAATTAAAGGGGAGAAAGCTTGGG…	TAGCAGGATTAGCCAGCCAAAGGGGTGCCTTTCGGTATGCAGCAACTGTACTAGGAAGAAAGCGTACTAGACTTTCATCCTCTAGAGTAGCGACCAATTGCTTGGGTAATCTATTAACAAGGCAACAGATTGAACCCAACCTAGGGCTAACTATTGAGTGAATGCTGCTGAGGGACTTAGATCAACTCAATGATAGTCAAGATTAATTTCATTTTTAGTTTTGTTTTGATGGATTTTGTTAGTTTGCGATGGATCATATTGAGAAGGAGCTTATATCAGCCTAGACCTATCTCAGATTTACTGAACCAAATGGAATAGCTTATCAACCGAAGGGAGAATTATCCGACCAAAGTAGTGCTTTCGGTTTGCAATGATCAATTAAAGGGGAGAAAGCTTGGG…	ccgtcggtttgaaacaatcatg[C|A]	61.451	23	agatagattctcgggtcggtact	59.927	23	153	89076576	89076728	ccgtcggtttgaaacaatcatg[C|A]	61.451	23	tactccgacagccattatgcttt	60.118	23	78	89076576	89076653	ccgtcggtttgaaacaatcatg[C|A]	61.451	23	ttactccgacagccattatgctt	60.118	23	79
Chr1	89280508	G	A	intergenic	geneJL007315;geneJL007316	dist=8082;dist=142738	.	.	45	50	0.9	0.933333	0.066667	A:6,G:84	AA:1,GA:4,GG:40	0.124444	0.088889	0.353359	0.285714	0.062222	0.116701	Chr1_89280508	ATTCTCTCTCAACCTCTCTCACTAACACACACTCTCTCTTCCTTTCTCTCTCTAAATTGAGAGATTTTTCTCGATCTCTCTAAAATCAGAGAGAGATCTCCCTTTCCCTCTCTAAATAGAGAGATTTCTCTCCACCTCTTTTTAGAGAAATTAGTGAAAAAAATATAGAGAGAGAAAAAGCTCCTCTCTTTCTGCCTTGCATTGCCTTGAAACTTATGCTATTTGTTGTTGTATTTCACCTCGATTTGTGTAAAGGTGAAAATATGAAAATGCCTAAAAATCATTAAAGTACCCATGCATGTTGTTCCATTGTGGCGGGGAAACTTATAAAATTAAGTACTTGTGTTTGCTATTTCAACGTAGTGAGGAATCCTATGTATTCATTCTTACAGGTACCTG…	ATTCTCTCTCAACCTCTCTCACTAACACACACTCTCTCTTCCTTTCTCTCTCTAAATTGAGAGATTTTTCTCGATCTCTCTAAAATCAGAGAGAGATCTCCCTTTCCCTCTCTAAATAGAGAGATTTCTCTCCACCTCTTTTTAGAGAAATTAGTGAAAAAAATATAGAGAGAGAAAAAGCTCCTCTCTTTCTGCCTTGCATTGCCTTGAAACTTATGCTATTTGTTGTTGTATTTCACCTCGATTTGTGTAAAGGTGAAAATATGAAAATGCCTAAAAATCATTAAAGTACCCATGCATGTTGTTCCATTGTGGCGGGGAAACTTATAAAATTAAGTACTTGTGTTTGCTATTTCAACGTAGTGAGGAATCCTATGTATTCATTCTTACAGGTACCTG…	atcttttagatgagtcaggataccca[G|A]	59.984	27	gttgagccatctataagtgccatttaa	59.987	27	249	89280482	89280730	atcttttagatgagtcaggataccca[G|A]	59.984	27	tattcagtttaagtccccactgagaat	60.038	27	115	89280482	89280596	atcttttagatgagtcaggataccca[G|A]	59.984	27	cattttaacattgttctcgtgaaaggg	59.885	27	69
Chr1	90265327	A	G	intergenic	geneJL014118;geneJL014117	dist=170396;dist=139128	.	.	50	50	1	0.53	0.47	A:47,G:53	AA:16,AG:15,GG:19	0.4982	0.3	0.997402	0.397832	0.2491	0.374098	Chr1_90265327	CATGTAGGTTAAGTGGGTTGATTTGGTCAAATGACCAAATTGACATGGTTGGACCTAATTGGTGGCAATTGATCAATCAAGGATGACCAATAATCATCATAGGAGATTTTGGATGGTTTGGTTCAATCCAATTTAGGTTAGATTAGAGTTTGGTTTAACTGGGTCCTTTAAGTCACATTGGGTCAAGTGAGCCTAAATGGGTTAATTGGCTTGATTTGGGGTCGAATTGAATTGAGTTGAGTTTAGATATTGATTTGGAATTGGTTTATAACTTTGGTTGCAATTGATTTGGGTTTCATTGGATTTTGGCTCATTTGAATATTTTAGGTCAAATGGGTTAGGTTAGGTTGATTGAATTGATTTTGGGTTTGATTGATTTGATTGTAGATTTTGGTATGG…	CATGTAGGTTAAGTGGGTTGATTTGGTCAAATGACCAAATTGACATGGTTGGACCTAATTGGTGGCAATTGATCAATCAAGGATGACCAATAATCATCATAGGAGATTTTGGATGGTTTGGTTCAATCCAATTTAGGTTAGATTAGAGTTTGGTTTAACTGGGTCCTTTAAGTCACATTGGGTCAAGTGAGCCTAAATGGGTTAATTGGCTTGATTTGGGGTCGAATTGAATTGAGTTGAGTTTAGATATTGATTTGGAATTGGTTTATAACTTTGGTTGCAATTGATTTGGGTTTCATTGGATTTTGGCTCATTTGAATATTTTAGGTCAAATGGGTTAGGTTAGGTTGATTGAATTGATTTTGGGTTTGATTGATTTGATTGTAGATTTTGGTATGG…	agctaagtccataaagttgaatcatgg[A|G]	60.798	28	tagaaggattagccataggattaagcaa	60.008	28	220	90265300	90265519	agctaagtccataaagttgaatcatgg[A|G]	60.798	28	ttagaaggattagccataggattaagca	60.008	28	221	90265300	90265520	agctaagtccataaagttgaatcatgg[A|G]	60.798	28	taggattaagcaatgtcttaggacctag	60.009	28	205
Chr1	90852238	G	A	upstream	geneJL014115	dist=485	.	.	30	50	0.6	0.95	0.05	A:3,G:57	AA:1,GA:1,GG:28	0.095	0.033333	0.286397	0.649123	0.0475	0.090488	Chr1_90852238	AAGTACAAAATTCCATGAGAGAGCTATACAGAAGATTAACTTGATTGAAGAAGTCAACCGAGTTGATAGCAAGCCATTCGTTAAGGTCTTCTCCAAGGGGCAACAGCCAGGCTTTCGACGTCGACGGGATATATGCAGATCACGCTGATGTCGAGGATGCTGCTCTTGAATGAGATGATGGCGAGCTTCGTCGGACGTGTTCGTTTGACCCTTTCCACGAAGGTGGCCAAAATGGCGGTGTGCTCGTGGATGACTTGCGTGATGTTGAAACCGCCGGACGAAGGTGCTCTAACTTGTCGGGGTACCCGTTGCAGCCTGCTCGCTCTTACTCGATGGCGAGCCGGCGCTACCACTCATCGAAGTCGACTGACCACCGGAGGATGCCGGCGTATTCCATGA…	AAGTACAAAATTCCATGAGAGAGCTATACAGAAGATTAACTTGATTGAAGAAGTCAACCGAGTTGATAGCAAGCCATTCGTTAAGGTCTTCTCCAAGGGGCAACAGCCAGGCTTTCGACGTCGACGGGATATATGCAGATCACGCTGATGTCGAGGATGCTGCTCTTGAATGAGATGATGGCGAGCTTCGTCGGACGTGTTCGTTTGACCCTTTCCACGAAGGTGGCCAAAATGGCGGTGTGCTCGTGGATGACTTGCGTGATGTTGAAACCGCCGGACGAAGGTGCTCTAACTTGTCGGGGTACCCGTTGCAGCCTGCTCGCTCTTACTCGATGGCGAGCCGGCGCTACCACTCATCGAAGTCGACTGACCACCGGAGGATGCCGGCGTATTCCATGA…	gattcacgctataggggttctttg[G|A]	61.483	25	cccaattgaaggacttaggaaccta	60.045	25	268	90852214	90852481	gattcacgctataggggttctttg[G|A]	61.483	25	catacaatagcggtgaaactatcgg	59.881	25	218	90852214	90852431	gattcacgctataggggttctttg[G|A]	61.483	25	acttaggaacctatcagtctctcct	59.805	25	256
Chr1	91200674	T	C	intergenic	geneJL014113;geneJL014112	dist=15835;dist=101004	.	.	50	50	1	0.92	0.08	C:8,T:92	CC:4,TT:46	0.1472	0	0.402179	1	0.0736	0.136366	Chr1_91200674	TCCAAAAATGAGAAATATAATTCAAACAAATAAGGCACTCGCCCACAAGGATTCGTACAAAGCAAGTGAACTTGAGAGAAGTTCATCCTAGTCAAGCGACTCACCTCATATACGAGGACTCGCTCACATACTCGGGACTATGCAGCTAAACCCTGATATCATACAACTCGTTATATTGATGTTGGCCACCATACTTGGGAACTTATCACACGACATATATCACTTGCCCATTCTTTAGAACACGAACAGACATAGATGCTGTGTATTTTCTTCATGTATTCACCTCTTAGTCCTATAAAAAGGTGAATGTTAGAAGAGGCGGAGACTTTTTTTTTTCTTTTTTAGCTTTTTCTTAAATAGAGGGAGGAAGAGAGATTCTTGTATTCTGACTCCTAGCAT…	TCCAAAAATGAGAAATATAATTCAAACAAATAAGGCACTCGCCCACAAGGATTCGTACAAAGCAAGTGAACTTGAGAGAAGTTCATCCTAGTCAAGCGACTCACCTCATATACGAGGACTCGCTCACATACTCGGGACTATGCAGCTAAACCCTGATATCATACAACTCGTTATATTGATGTTGGCCACCATACTTGGGAACTTATCACACGACATATATCACTTGCCCATTCTTTAGAACACGAACAGACATAGATGCTGTGTATTTTCTTCATGTATTCACCTCTTAGTCCTATAAAAAGGTGAATGTTAGAAGAGGCGGAGACTTTTTTTTTTCTTTTTTAGCTTTTTCTTAAATAGAGGGAGGAAGAGAGATTCTTGTATTCTGACTCCTAGCAT…	gactcctagcatgtagttttatttcctg	60.013	28	gtggagtaatgcaagacctttctttag[A|G]	62.125	28	143	91200561	91200703	ctcctagcatgtagttttatttcctgac	60.013	28	gtggagtaatgcaagacctttctttag[A|G]	62.125	28	141	91200563	91200703	ctgacagtgaaattttgtgtacttccta	60.012	28	gtggagtaatgcaagacctttctttag[A|G]	62.125	28	118
Chr1	91412750	G	A	intergenic	geneJL024847;geneJL003842	dist=59646;dist=131674	.	.	34	50	0.68	0.735294	0.264706	A:18,G:50	AA:8,GA:2,GG:24	0.389273	0.058824	0.833765	0.848889	0.194637	0.313506	Chr1_91412750	GTGATCGGTTGCTTGTGCAATAAATCGAACTTGACCAAAGGCTGACTATTGAGTGAATGCCGCTGGGGGACTTAAATCAACTCAAATATAGTCAAAGATTAATTTTATTTTTAATTATTTTTGATGGATTTCATTGGTTTGTAAGGGATCACACTGAGAAGGAGCTTATATTAGCTTAAACCTATCTCAGATTTACTAAACCAAAAGAAGTAGCTTCCCGGCCGAGCAGAGAACTATCCAACCAAAGGAGTGCCTTTCGGTCTGCAATAGTCAATTCAGGGTAATAAAGCACAGGGATGCACATCTTCCACTACAAAAGACCACTGGGGTTATCGGTTGCTTGTGCAACAAATCGAACCCAACTTAGGGCTTCCCATCATTTTGCGACAGTCATGCTAG…	GTGATCGGTTGCTTGTGCAATAAATCGAACTTGACCAAAGGCTGACTATTGAGTGAATGCCGCTGGGGGACTTAAATCAACTCAAATATAGTCAAAGATTAATTTTATTTTTAATTATTTTTGATGGATTTCATTGGTTTGTAAGGGATCACACTGAGAAGGAGCTTATATTAGCTTAAACCTATCTCAGATTTACTAAACCAAAAGAAGTAGCTTCCCGGCCGAGCAGAGAACTATCCAACCAAAGGAGTGCCTTTCGGTCTGCAATAGTCAATTCAGGGTAATAAAGCACAGGGATGCACATCTTCCACTACAAAAGACCACTGGGGTTATCGGTTGCTTGTGCAACAAATCGAACCCAACTTAGGGCTTCCCATCATTTTGCGACAGTCATGCTAG…	tggcaaaatagattgaacccaacc	60.021	24	cccggattagcactctctccata[C|T]	61.882	24	57	91412719	91412775	atcattttgcgacagtcatgctag	59.965	24	cccggattagcactctctccata[C|T]	61.882	24	151	91412625	91412775	gcacatcttccactacaaaagacc	60.083	24	cccggattagcactctctccata[C|T]	61.882	24	228
Chr1	91412816	T	C	intergenic	geneJL024847;geneJL003842	dist=59712;dist=131608	.	.	34	50	0.68	0.661765	0.338235	C:23,T:45	CC:11,TC:1,TT:22	0.447664	0.029412	0.92312	0.9343	0.223832	0.347463	Chr1_91412816	GGGACTTAAATCAACTCAAATATAGTCAAAGATTAATTTTATTTTTAATTATTTTTGATGGATTTCATTGGTTTGTAAGGGATCACACTGAGAAGGAGCTTATATTAGCTTAAACCTATCTCAGATTTACTAAACCAAAAGAAGTAGCTTCCCGGCCGAGCAGAGAACTATCCAACCAAAGGAGTGCCTTTCGGTCTGCAATAGTCAATTCAGGGTAATAAAGCACAGGGATGCACATCTTCCACTACAAAAGACCACTGGGGTTATCGGTTGCTTGTGCAACAAATCGAACCCAACTTAGGGCTTCCCATCATTTTGCGACAGTCATGCTAGAAAGAATGCATCGCAGGCTTACATTTTCCAAAGAATGCATCGTAGGCTTACTACCGGGGTTACCTG…	GGGACTTAAATCAACTCAAATATAGTCAAAGATTAATTTTATTTTTAATTATTTTTGATGGATTTCATTGGTTTGTAAGGGATCACACTGAGAAGGAGCTTATATTAGCTTAAACCTATCTCAGATTTACTAAACCAAAAGAAGTAGCTTCCCGGCCGAGCAGAGAACTATCCAACCAAAGGAGTGCCTTTCGGTCTGCAATAGTCAATTCAGGGTAATAAAGCACAGGGATGCACATCTTCCACTACAAAAGACCACTGGGGTTATCGGTTGCTTGTGCAACAAATCGAACCCAACTTAGGGCTTCCCATCATTTTGCGACAGTCATGCTAGAAAGAATGCATCGCAGGCTTACATTTTCCAAAGAATGCATCGTAGGCTTACTACCGGGGTTACCTG…	gtagtcaggcaagtcctataaggag	59.99	25	catcctatctttagcgcagagtca[A|G]	60.737	25	55	91412788	91412842	aggcttacattttccaaagaatgca	59.988	25	catcctatctttagcgcagagtca[A|G]	60.737	25	180	91412663	91412842	ttgtggcaaaatagattgaacccaa	59.929	25	catcctatctttagcgcagagtca[A|G]	60.737	25	127
Chr1	92212957	A	T	intergenic	geneJL003844;geneJL003845	dist=258266;dist=196319	.	.	46	50	0.92	0.597826	0.402174	A:55,T:37	AA:21,AT:13,TT:12	0.48086	0.282609	0.972208	0.412285	0.24043	0.365247	Chr1_92212957	TTATTTCTAGCTCTATGTTAGGATGGTGCATGATTTGATGCCTGATTTTATTTTGTGATATTTTAAACTGGATGCTAGGGTGTATGTGTATAGACTGAATGATAAGGTGATCTTAGCCTAATCATGTCTTCTGTAGGGGATTGTGCTTAAGGGGCGCTGTAATAAAAATATAAATACTTTTGCTGTGTATATTGCTTATACCCCTAAGTATAATCTAAATTAGGATATGTGAGCTTAGTTACCCATGTGTNGGGTGCTANGTCCAACTTATTCATATAANTNCTTGNGTTGTGTGGTATGTTTAATTAACCTCTGNTTTGNANGTTTAGTTAGATTTNNCTTTTCTATTTTGATTTAAANTTTTNAATTAAGATTTGNAATGAATGTTATGGGGGATTA…	TTATTTCTAGCTCTATGTTAGGATGGTGCATGATTTGATGCCTGATTTTATTTTGTGATATTTTAAACTGGATGCTAGGGTGTATGTGTATAGACTGAATGATAAGGTGATCTTAGCCTAATCATGTCTTCTGTAGGGGATTGTGCTTAAGGGGCGCTGTAATAAAAATATAAATACTTTTGCTGTGTATATTGCTTATACCCCTAAGTATAATCTAAATTAGGATATGTGAGCTTAGTTACCCATGTGTNGGGTGCTANGTCCAACTTATTCATATAANTNCTTGNGTTGTGTGGTATGTTTAATTAACCTCTGNTTTGNANGTTTAGTTAGATTTNNCTTTTCTATTTTGATTTAAANTTTTNAATTAAGATTTGNAATGAATGTTATGGGGGATTA…	ctaataaagccagaaggaagaaagaaaagg	60.976	30	catcttatggggctcttctttcttcattt[T|A]	62.253	30	69	92212920	92212988	ggagcaatcatattctaataaagccagaag	60.781	30	catcttatggggctcttctttcttcattt[T|A]	62.253	30	83	92212906	92212988	gagcaatcatattctaataaagccagaagg	60.781	30	catcttatggggctcttctttcttcattt[T|A]	62.253	30	82
Chr1	92366626	C	A	intergenic	geneJL003844;geneJL003845	dist=411935;dist=42650	.	.	35	50	0.7	0.928571	0.071429	A:5,C:65	AA:2,CA:1,CC:32	0.132653	0.028571	0.371232	0.784615	0.066327	0.123855	Chr1_92366626	AAGAAATGAAGAATGAAGACCTCATAACATGTATTTAATTCTAAATTGTAATATTATTTTGCAGTTATGGGTTGTATAATGGTAGAGCTCGGCTACCCAATTTTCTCTTTTTCGAGGTGTACAGTGATACCCGACCATATCGACCTCTTATTCTTTCACAGTAGTCTATAAAATAATTATTGTTGTGTTTAGCTTGTGTACTAGAACAGCGTGATTTCCATAGTTTCTTCATGATTGATATTTTAATGTGTGGACTAGATGCGGTAGGCTCTTAGGATAAAATTAATTTTTCTACCAACTAATAACTCATAACTAAAGTTTAAAATTACTCATAACCTCATTCTAAAGCTTAGATTGTAATCAAGATAACTAAAAGATTTAGCATCCCCTTAGCTGTAT…	AAGAAATGAAGAATGAAGACCTCATAACATGTATTTAATTCTAAATTGTAATATTATTTTGCAGTTATGGGTTGTATAATGGTAGAGCTCGGCTACCCAATTTTCTCTTTTTCGAGGTGTACAGTGATACCCGACCATATCGACCTCTTATTCTTTCACAGTAGTCTATAAAATAATTATTGTTGTGTTTAGCTTGTGTACTAGAACAGCGTGATTTCCATAGTTTCTTCATGATTGATATTTTAATGTGTGGACTAGATGCGGTAGGCTCTTAGGATAAAATTAATTTTTCTACCAACTAATAACTCATAACTAAAGTTTAAAATTACTCATAACCTCATTCTAAAGCTTAGATTGTAATCAAGATAACTAAAAGATTTAGCATCCCCTTAGCTGTAT…	gctgtatgttgtatgtctaccatcatac	59.911	28	aaagaaagagggtgaagctccatcata[G|T]	62.541	28	138	92366518	92366655	tagctgtatgttgtatgtctaccatcat	60.009	28	aaagaaagagggtgaagctccatcata[G|T]	62.541	28	140	92366516	92366655	agctgtatgttgtatgtctaccatcata	60.009	28	aaagaaagagggtgaagctccatcata[G|T]	62.541	28	139
Chr1	92512508	T	A	intergenic	geneJL003847;geneJL003848	dist=82590;dist=188510	.	.	34	50	0.68	0.897059	0.102941	A:7,T:61	AA:1,TA:5,TT:28	0.184689	0.147059	0.47825	0.203747	0.092344	0.167634	Chr1_92512508	TTATCTGGTGGTATTCCCTTCTCAAATCAATTTTTGAGAATAATGATGAACTTGAAATAAGATCTTACATATCATTAAACTTAGATATAAGAGACCTATATTTTATTGTGATCTTATTTATTACTATGGTATCAATACACAACCTCAAAGTTTCAGCTTTCTTAAGAGTTAAAAGAACATGTACATCATAAAGATTAAGACTTTCTTGTATAAAATGCTTCTTTGGGACTTCATCTACTTATCATTTTAACTCTCTATGATCTATCAGATATATCATATAATGCGGTGAAAATAAGTATTTAAGAATCATGAATCAAATTTATGGCATGTTGTATATCCTTTAATGGTGGTAGCTCACTAGGTAAGTCATTAGAAATTAAATCAATGAATTCAAATAAC…	TTATCTGGTGGTATTCCCTTCTCAAATCAATTTTTGAGAATAATGATGAACTTGAAATAAGATCTTACATATCATTAAACTTAGATATAAGAGACCTATATTTTATTGTGATCTTATTTATTACTATGGTATCAATACACAACCTCAAAGTTTCAGCTTTCTTAAGAGTTAAAAGAACATGTACATCATAAAGATTAAGACTTTCTTGTATAAAATGCTTCTTTGGGACTTCATCTACTTATCATTTTAACTCTCTATGATCTATCAGATATATCATATAATGCGGTGAAAATAAGTATTTAAGAATCATGAATCAAATTTATGGCATGTTGTATATCCTTTAATGGTGGTAGCTCACTAGGTAAGTCATTAGAAATTAAATCAATGAATTCAAATAAC…	aaagaaatagggtctttgaactctctagc[T|A]	62.173	30	tacaaccttcaagtttagacacttagctag	61.122	30	54	92512479	92512532	aaagaaatagggtctttgaactctctagc[T|A]	62.173	30	gaaaggagaaaaattacacccccttatag	60.185	29	244	92512479	92512722	aaagaaatagggtctttgaactctctagc[T|A]	62.173	30	gaaaggagaaaaattacacccccttataga	61.188	30	244
Chr1	92851970	T	C	intergenic	geneJL003848;geneJL003849	dist=147436;dist=393303	.	.	46	50	0.92	0.858696	0.141304	C:13,T:79	CC:4,TC:5,TT:37	0.242675	0.108696	0.587645	0.552093	0.121337	0.213229	Chr1_92851970	CAAGAAAATTCAAGAAAGAAGTAGGCTTAGCCCATTAGCCTGTTAAGGCCCATTTCATGATTTCATCTTTTTCTTATTTATTTATGTAATTTTTAATTTTCTTCTAGAAACTCCATGTTTGAAATTTTGCATTTAAAAATTCAAAGCATGACATGTGAGGTGGTTGAATCCACATAAAAAAATGCATGACATGTGGGTGGTTGGCATAAAATAATGAGGCAATTTAATGCTTCACATTAATGTGGCCACCCACTTTTCCCTCCATGTTTTGAATTCTTTTCTTTTGAAATATGCTTGTAATGGCTATAAATAGCCCCTCTTACTTGAATGAAAGGGAACTTTTGGCAATTACAAAATTTTGAGTTATTCTTGTGGTTTGAGAGCTTGGTGGCCAAACCT…	CAAGAAAATTCAAGAAAGAAGTAGGCTTAGCCCATTAGCCTGTTAAGGCCCATTTCATGATTTCATCTTTTTCTTATTTATTTATGTAATTTTTAATTTTCTTCTAGAAACTCCATGTTTGAAATTTTGCATTTAAAAATTCAAAGCATGACATGTGAGGTGGTTGAATCCACATAAAAAAATGCATGACATGTGGGTGGTTGGCATAAAATAATGAGGCAATTTAATGCTTCACATTAATGTGGCCACCCACTTTTCCCTCCATGTTTTGAATTCTTTTCTTTTGAAATATGCTTGTAATGGCTATAAATAGCCCCTCTTACTTGAATGAAAGGGAACTTTTGGCAATTACAAAATTTTGAGTTATTCTTGTGGTTTGAGAGCTTGGTGGCCAAACCT…	tcatcaaaagaaagaagcccacctc[T|C]	62.618	26	tcatgagaaaaagtgtcacatgaagg	60.017	26	280	92851945	92852224	tcatcaaaagaaagaagcccacctc[T|C]	62.618	26	ttttagaccagcatgaaagaggaatg	59.848	26	54	92851945	92851998	tcatcaaaagaaagaagcccacctc[T|C]	62.618	26	tagaccagcatgaaagaggaatgata	59.673	26	51
Chr1	93632997	A	G	intergenic	geneJL003851;geneJL003852	dist=349716;dist=165418	.	.	33	50	0.66	0.878788	0.121212	A:8,G:58	AA:2,AG:4,GG:27	0.213039	0.121212	0.532835	0.431034	0.10652	0.190347	Chr1_93632997	ACTACAATGTCTGAAGCTAATCCAAGAATCTTTTCATAGTTTTAAGCAAAGTAATCCCTAAACTCTTAAAGTAGCTTAATTAGGTCAATGGCTTTCAACTCAATTAATAGGAACTTATAAATGTTGAGCATGAATCATCNTCAGTAACCAAATTAATCTCTTTTAGCTAATCAATTATTGACTTTATTTTTTATTTTANTTAANCAAACACNTCTTGAACTTGGAAGTCATCTAGATCATCTAAAATTTCCAAATAAACTTCTTTAAANAAAATGANTTCATCTTTAAAGATCTTATTATACTCTAAATGGTTAGTGAAGACTAGGCAATACTCATCATTATTTAATAGCTCAACTATGCAAAATCCTTGATTAAGCTTTCTTACCTTAATTTTTCCAT…	ACTACAATGTCTGAAGCTAATCCAAGAATCTTTTCATAGTTTTAAGCAAAGTAATCCCTAAACTCTTAAAGTAGCTTAATTAGGTCAATGGCTTTCAACTCAATTAATAGGAACTTATAAATGTTGAGCATGAATCATCNTCAGTAACCAAATTAATCTCTTTTAGCTAATCAATTATTGACTTTATTTTTTATTTTANTTAANCAAACACNTCTTGAACTTGGAAGTCATCTAGATCATCTAAAATTTCCAAATAAACTTCTTTAAANAAAATGANTTCATCTTTAAAGATCTTATTATACTCTAAATGGTTAGTGAAGACTAGGCAATACTCATCATTATTTAATAGCTCAACTATGCAAAATCCTTGATTAAGCTTTCTTACCTTAATTTTTCCAT…	cacaaagtgagtaccaatcaaaaggct[A|G]	62.028	28	atcagtatgtgagctctctaactctaac	60.011	28	213	93632970	93633182	cacaaagtgagtaccaatcaaaaggct[A|G]	62.028	28	tgacaagcactatagtgatacatttgtg	59.961	28	263	93632970	93633232	cacaaagtgagtaccaatcaaaaggct[A|G]	62.028	28	gacaagcactatagtgatacatttgtgt	59.961	28	262
Chr1	93856327	T	A	intergenic	geneJL003852;geneJL003853	dist=50035;dist=10425	.	.	43	50	0.86	0.848837	0.151163	A:13,T:73	AA:5,TA:3,TT:35	0.256625	0.069767	0.612743	0.728135	0.128313	0.223697	Chr1_93856327	ACAAAATAAAAGAAATATTTGAAACTTAAATTAAAAAGTGAATTAATATTAAATCAAATATGAAATATAAACTCCTGAAACAAGAATAAAGTTGCAAGAATGAAATTGAAATAGACTGACAATGAGTGAAGGGCCCACCAATGAGCATAAGTGATCATTCAAGACCCAAAAACTTGACCAAAATATGGAATATCTTTATAAGCTCATCAGTACAGATTAGCACGACTTATACATGAAAATGAACTAGTTAAAATTGAAGGTTAACTTACACGGACTCAACAGGTCGCTTGTAGCAAGAATATGATTTAATAGCTTTTCGTCGAACAAAATAAAACTATTAAATGAATGATTGAGTTTTGTCATAGCACTCTTTGAACATNNTGAGAACAACTAAAAGAA…	ACAAAATAAAAGAAATATTTGAAACTTAAATTAAAAAGTGAATTAATATTAAATCAAATATGAAATATAAACTCCTGAAACAAGAATAAAGTTGCAAGAATGAAATTGAAATAGACTGACAATGAGTGAAGGGCCCACCAATGAGCATAAGTGATCATTCAAGACCCAAAAACTTGACCAAAATATGGAATATCTTTATAAGCTCATCAGTACAGATTAGCACGACTTATACATGAAAATGAACTAGTTAAAATTGAAGGTTAACTTACACGGACTCAACAGGTCGCTTGTAGCAAGAATATGATTTAATAGCTTTTCGTCGAACAAAATAAAACTATTAAATGAATGATTGAGTTTTGTCATAGCACTCTTTGAACATNNTGAGAACAACTAAAAGAA…	gaatgattgagttttgtcatagcactct	60.373	28	gtttgctcgagtttatctgagtttctt[A|T]	60.729	28	187	93856170	93856356	ggtcgcttgtagcaagaatatgatttaa	60.475	28	gtttgctcgagtttatctgagtttctt[A|T]	60.729	28	249	93856108	93856356	gattgagttttgtcatagcactctttga	60.527	28	gtttgctcgagtttatctgagtttctt[A|T]	60.729	28	183
Chr1	93981919	G	A	intergenic	geneJL003854;geneJL003855	dist=28868;dist=87624	.	.	46	50	0.92	0.945652	0.054348	A:5,G:87	AA:2,GA:1,GG:43	0.102788	0.021739	0.304587	0.788506	0.051394	0.097506	Chr1_93981919	AGATTCTACTAGAGTTTATTTAAGCATGAAAAGAGCCATGGTTAGCTCAGACAAGTGAGGAAAGAGATATGGTATTCGTCTCTCATAAGAGCTTGAAGATGAGTCACATATTGTCCATTCTGTGAGATTAGAATAGATGATTGTGATAAACTTGAATTAATTTTTAGATTTAATCTCTTTTAAATCACAATAATTAGAGATGTTTGATCTTTGATCGAATGGCTTATATAAAACTATGTCCGTCGCCACTGAGTTAGCAACCACGGGGGATGGTTTAAATGACCAATCAGATGGCACCATGTGTAAAGCGTGGCTTACTCAATCGCTGTCTGTGTAATCAAGAACTTTAAAAAATTATAAATAATTATATAAAAATTATAAAAATACAAATGAGGGCTT…	AGATTCTACTAGAGTTTATTTAAGCATGAAAAGAGCCATGGTTAGCTCAGACAAGTGAGGAAAGAGATATGGTATTCGTCTCTCATAAGAGCTTGAAGATGAGTCACATATTGTCCATTCTGTGAGATTAGAATAGATGATTGTGATAAACTTGAATTAATTTTTAGATTTAATCTCTTTTAAATCACAATAATTAGAGATGTTTGATCTTTGATCGAATGGCTTATATAAAACTATGTCCGTCGCCACTGAGTTAGCAACCACGGGGGATGGTTTAAATGACCAATCAGATGGCACCATGTGTAAAGCGTGGCTTACTCAATCGCTGTCTGTGTAATCAAGAACTTTAAAAAATTATAAATAATTATATAAAAATTATAAAAATACAAATGAGGGCTT…	aaggtgtttttatttggagttgtaggg	60.202	27	ggtcattccaataagttccccctaag[C|T]	62.231	27	66	93981882	93981947	gtgtttttatttggagttgtagggaca	60.202	27	ggtcattccaataagttccccctaag[C|T]	62.231	27	63	93981885	93981947	tgtttttatttggagttgtagggacac	60.202	27	ggtcattccaataagttccccctaag[C|T]	62.231	27	62
Chr1	94951873	G	T	intergenic	geneJL003856;geneJL005709	dist=342622;dist=881151	.	.	38	50	0.76	0.907895	0.092105	G:69,T:7	GG:32,GT:5,TT:1	0.167244	0.131579	0.443458	0.213251	0.083622	0.153259	Chr1_94951873	TCAAATAGGGCATAAAGTGGTAGACAAGTCATTTNACCTAGAGTTGAGCCATGTGGACCCCACTAAATTAGAAGTGAACTAACAAAANTTTGGTCAAATTGAATCACCCTAAAAANTCAAAATCATCAAATGAATATGTTTAAGTATAAAACTAAATAAATNTAAATTTAATGAGTATTCAAATGGCTTAATTGGGTCATTTGATCCAAATAAACTCAAATGGACCTTATTGAACTAAAATCTAAAGTAAATTGAAATTAATTAAAATAAAATATCCAAAATCATTTGAAAATCATAAATGAATAGAATTCAATAATNATTTGGGTTTAATTTGATAAATTAGCCCAAGTAAATCTAAAGTATCCCATTAAGCCCAATTTGGGTCAAAGTGGGTCTAAA…	TCAAATAGGGCATAAAGTGGTAGACAAGTCATTTNACCTAGAGTTGAGCCATGTGGACCCCACTAAATTAGAAGTGAACTAACAAAANTTTGGTCAAATTGAATCACCCTAAAAANTCAAAATCATCAAATGAATATGTTTAAGTATAAAACTAAATAAATNTAAATTTAATGAGTATTCAAATGGCTTAATTGGGTCATTTGATCCAAATAAACTCAAATGGACCTTATTGAACTAAAATCTAAAGTAAATTGAAATTAATTAAAATAAAATATCCAAAATCATTTGAAAATCATAAATGAATAGAATTCAATAATNATTTGGGTTTAATTTGATAAATTAGCCCAAGTAAATCTAAAGTATCCCATTAAGCCCAATTTGGGTCAAAGTGGGTCTAAA…	taacacactttgattgagttgaattggtc[G|T]	62.924	30	gaatttgacacataataggacacaatggag	61.068	30	268	94951844	94952111	taacacactttgattgagttgaattggtc[G|T]	62.924	30	gagaatttgacacataataggacacaatgg	61.068	30	270	94951844	94952113	taacacactttgattgagttgaattggtc[G|T]	62.924	30	caaatgggtaaagttgggtttaaatgagtc	61.746	30	63
Chr1	96058566	C	T	intergenic	geneJL005710;geneJL005711	dist=110395;dist=22564	.	.	46	50	0.92	0.923913	0.076087	C:85,T:7	CC:40,CT:5,TT:1	0.140595	0.108696	0.388239	0.226891	0.070298	0.130712	Chr1_96058566	AAAGTAACATGTCTCAAGGGGAATCATCCTGATCTTCCTAATATCCACTACACCAGGGATGAATGGCCTACCATCATGAGCGGTCGACTGGAAGAAACCAAATTATCGTATAACTCAGTTGGGTTGATAGCCCTCTATAACGACTGATTGCCCAAATCGATAACATAACCATCCTGGACGTATACTGAAAAAGTACTCAGCTACTCTCAATGTTTGATGACCATGAAGTAATGAATATCTACCATTTTTATCAAGACTGTCAATAAGATCGACCTCTATCAAGTCAGATGGTAAACCAAATATATCCAGCTAGTGAACTAATGAAAATCAATCTCTGACAAAATGAGGAGAAAAGAAGAACATGCAAATCCACTCCATCTCCAAAGTAGATGATATCCT…	AAAGTAACATGTCTCAAGGGGAATCATCCTGATCTTCCTAATATCCACTACACCAGGGATGAATGGCCTACCATCATGAGCGGTCGACTGGAAGAAACCAAATTATCGTATAACTCAGTTGGGTTGATAGCCCTCTATAACGACTGATTGCCCAAATCGATAACATAACCATCCTGGACGTATACTGAAAAAGTACTCAGCTACTCTCAATGTTTGATGACCATGAAGTAATGAATATCTACCATTTTTATCAAGACTGTCAATAAGATCGACCTCTATCAAGTCAGATGGTAAACCAAATATATCCAGCTAGTGAACTAATGAAAATCAATCTCTGACAAAATGAGGAGAAAAGAAGAACATGCAAATCCACTCCATCTCCAAAGTAGATGATATCCT…	agtattgctaaggtagaatcacatctcg[C|T]	62.871	29	cagttatatagggattaggcgaggattta	60.185	29	249	96058538	96058786	agtattgctaaggtagaatcacatctcg[C|T]	62.871	29	ctgaaaggaattctccagttatataggga	60.236	29	264	96058538	96058801	agtattgctaaggtagaatcacatctcg[C|T]	62.871	29	aggaattctccagttatatagggattagg	59.67	29	259
Chr1	96058735	G	A	intergenic	geneJL005710;geneJL005711	dist=110564;dist=22395	.	.	46	50	0.92	0.923913	0.076087	A:7,G:85	AA:1,GA:5,GG:40	0.140595	0.108696	0.388239	0.226891	0.070298	0.130712	Chr1_96058735	CATCCTGGACGTATACTGAAAAAGTACTCAGCTACTCTCAATGTTTGATGACCATGAAGTAATGAATATCTACCATTTTTATCAAGACTGTCAATAAGATCGACCTCTATCAAGTCAGATGGTAAACCAAATATATCCAGCTAGTGAACTAATGAAAATCAATCTCTGACAAAATGAGGAGAAAAGAAGAACATGCAAATCCACTCCATCTCCAAAGTAGATGATATCCTCACCCTGGAAAGAATGTTGGATACTCAAAATAAGAAAATGCACCATGTATATGGAGGTGAACCCAAGCGTATAAGTATTGCTAAGGTAGAATCACATCTCGNAACTTTAGAGAATTTGTTCCAAAAATCAGCCCCAACATCCTGTAAACCTTGGTTAANACTACTNGGG…	CATCCTGGACGTATACTGAAAAAGTACTCAGCTACTCTCAATGTTTGATGACCATGAAGTAATGAATATCTACCATTTTTATCAAGACTGTCAATAAGATCGACCTCTATCAAGTCAGATGGTAAACCAAATATATCCAGCTAGTGAACTAATGAAAATCAATCTCTGACAAAATGAGGAGAAAAGAAGAACATGCAAATCCACTCCATCTCCAAAGTAGATGATATCCTCACCCTGGAAAGAATGTTGGATACTCAAAATAAGAAAATGCACCATGTATATGGAGGTGAACCCAAGCGTATAAGTATTGCTAAGGTAGAATCACATCTCGNAACTTTAGAGAATTTGTTCCAAAAATCAGCCCCAACATCCTGTAAACCTTGGTTAANACTACTNGGG…	ggggagtacaaaaatgcagagctat[G|A]	62.118	26	ctccagttatatagggattaggcgag	59.96	26	80	96058710	96058789	ggggagtacaaaaatgcagagctat[G|A]	62.118	26	atgatcataagagttacactgcctgt	60.127	26	252	96058710	96058961	ggggagtacaaaaatgcagagctat[G|A]	62.118	26	gggtgtgtctgatggtagttacttat	60.127	26	148
Chr1	96060116	C	T	intergenic	geneJL005710;geneJL005711	dist=111945;dist=21014	.	.	42	50	0.84	0.940476	0.059524	C:79,T:5	CC:39,CT:1,TT:2	0.111961	0.02381	0.325552	0.787342	0.055981	0.105694	Chr1_96060116	GAAGTATGGAAGAGCATGCAAAGAAACCCTGGTTAAGATCACATTCTCGCAACATATTGGTGTGCTGGTCAATCCTATCGCTGATATCAACATCTCCATGAGGATCATGCCTATTAATNNACAACTAAATAGCCTCCTCNCNAGGCTCAGCAGATGACAGATCATCANGTCTTCTCCAACTGAACATTATCCTATCAAGTGATTAGAGAACATAAGAATCNAANTNACAGCATAACAAAGCATNAAANAAAAAAGAAGTTATACTAAGAAGCAATAAGAAGAAGGGGAACAAAAAAAGAGAGNNNANAAAGTCAAAAGGGTNAACNANTTTTCAANAAATANGACTTGCTCTATGTGCAACACATTTGTTGGGGGGGNATTTGNTGACCTTCACATATG…	GAAGTATGGAAGAGCATGCAAAGAAACCCTGGTTAAGATCACATTCTCGCAACATATTGGTGTGCTGGTCAATCCTATCGCTGATATCAACATCTCCATGAGGATCATGCCTATTAATNNACAACTAAATAGCCTCCTCNCNAGGCTCAGCAGATGACAGATCATCANGTCTTCTCCAACTGAACATTATCCTATCAAGTGATTAGAGAACATAAGAATCNAANTNACAGCATAACAAAGCATNAAANAAAAAAGAAGTTATACTAAGAAGCAATAAGAAGAAGGGGAACAAAAAAAGAGAGNNNANAAAGTCAAAAGGGTNAACNANTTTTCAANAAATANGACTTGCTCTATGTGCAACACATTTGTTGGGGGGGNATTTGNTGACCTTCACATATG…	tgtgccaaacatcaccaaaattagt[C|T]	60.958	26	ggttcatttggatatcatcacagctt	59.96	26	194	96060091	96060284	tgtgccaaacatcaccaaaattagt[C|T]	60.958	26	tcatttggatatcatcacagctttcc	59.736	26	191	96060091	96060281	tgtgccaaacatcaccaaaattagt[C|T]	60.958	26	tgcgtgttagcatattatcagctcta	60.295	26	156
Chr1	96234158	T	G	intergenic	geneJL005712;geneJL005713	dist=14725;dist=139901	.	.	47	50	0.94	0.946809	0.053191	G:5,T:89	GG:2,TG:1,TT:44	0.100724	0.021277	0.299803	0.788764	0.050362	0.095652	Chr1_96234158	ATTAGTAAAGGGAATGATATTACTATTCAATCTAATTTAAGCTTAAGAAGTGCAAAATTGTTTAGTGAGAGTTTGAAATCTGAATTTTTAGAGAAGCTAAGAAGAATTTATTTGGGTGATGTAGAAGAGAAGTTTGATCTTCTAATTAATCACCTTGATACCATTTCAAGTGAATTTATTTCAATCTTTGGGTAATAGAGGACTTGAAAGACAAAATATTTTTACATAAAAAGTTTGTTACATTTATGTAAATGAATTAATTCGTTGGTGGTCTTACATTCTTAATATATTACATGATTCATTATGAGATAATTTTCATATATGTTGCCTTGATCATATGATCCATTCATTTCTAGGTGGAGNTATATCATTATTAACTTTTGAGCACAAGAATTTANT…	ATTAGTAAAGGGAATGATATTACTATTCAATCTAATTTAAGCTTAAGAAGTGCAAAATTGTTTAGTGAGAGTTTGAAATCTGAATTTTTAGAGAAGCTAAGAAGAATTTATTTGGGTGATGTAGAAGAGAAGTTTGATCTTCTAATTAATCACCTTGATACCATTTCAAGTGAATTTATTTCAATCTTTGGGTAATAGAGGACTTGAAAGACAAAATATTTTTACATAAAAAGTTTGTTACATTTATGTAAATGAATTAATTCGTTGGTGGTCTTACATTCTTAATATATTACATGATTCATTATGAGATAATTTTCATATATGTTGCCTTGATCATATGATCCATTCATTTCTAGGTGGAGNTATATCATTATTAACTTTTGAGCACAAGAATTTANT…	tttttcttagccattcatgcaagcc[T|G]	62.203	26	aaaggagaagccacaaagtgataaag	60.016	26	219	96234133	96234351	tttttcttagccattcatgcaagcc[T|G]	62.203	26	caaaggagaagccacaaagtgataaa	60.239	26	220	96234133	96234352	tttttcttagccattcatgcaagcc[T|G]	62.203	26	gccacaaagtgataaagacacaaaga	60.46	26	210
Chr1	96389092	T	A	intergenic	geneJL005713;geneJL005714	dist=12466;dist=180154	.	.	44	50	0.88	0.75	0.25	A:22,T:66	AA:7,TA:8,TT:29	0.375	0.181818	0.811278	0.515152	0.1875	0.304688	Chr1_96389092	TAATATATTCAAAACAAAAATTGAAGTATAACTTAAAGTTAAGATGGATCTAATGGAAACTAGTGAAAGAAGAGACTTAGCTTTAAGAATTTGGTAGTAAAAAAAAAAAAAACTTAATGTATAATGATAATTATGCANTAATGTTAGATCAAAGAATATTACAATGTGAATGAGTTCAATTTTTAATGATGTTANATAGATGTACTTCAAATTTAAGCAAGTGCATGGATGTGAGAATTATTGGCCTTATTTTTGGGAAGAGGTGAATATTGGCTTAGAAAACATAACAAAATAACCCTAAACTTCTTTTTAGCACATTCTTAGACCTAGCAAGAGTGGTTAACTTTACTATCAACAATCACAAATTGTGAAAATGCCCCTCAGCATAAAATTTATTAA…	TAATATATTCAAAACAAAAATTGAAGTATAACTTAAAGTTAAGATGGATCTAATGGAAACTAGTGAAAGAAGAGACTTAGCTTTAAGAATTTGGTAGTAAAAAAAAAAAAAACTTAATGTATAATGATAATTATGCANTAATGTTAGATCAAAGAATATTACAATGTGAATGAGTTCAATTTTTAATGATGTTANATAGATGTACTTCAAATTTAAGCAAGTGCATGGATGTGAGAATTATTGGCCTTATTTTTGGGAAGAGGTGAATATTGGCTTAGAAAACATAACAAAATAACCCTAAACTTCTTTTTAGCACATTCTTAGACCTAGCAAGAGTGGTTAACTTTACTATCAACAATCACAAATTGTGAAAATGCCCCTCAGCATAAAATTTATTAA…	atgaaagtcaggccatgatcaaagatc[T|A]	62.85	28	ccaacaaaattttctaaccaagactagc	59.86	28	258	96389065	96389322	atgaaagtcaggccatgatcaaagatc[T|A]	62.85	28	ttccatttagcactcccaaaagatttac	60.531	28	129	96389065	96389193	atgaaagtcaggccatgatcaaagatc[T|A]	62.85	28	ccatttagcactcccaaaagatttacat	60.584	28	127
Chr1	96600851	C	T	intronic	geneJL005715	.	.	.	37	50	0.74	0.648649	0.351351	C:48,T:26	CC:23,CT:2,TT:12	0.455807	0.054054	0.935269	0.88141	0.227904	0.351927	Chr1_96600851	CTTTTTTGACAACCCTACTAGTCATTAGTTACTGAGAAGTACAATATTTTGTTACAGAAGTATTTGCATGTATCAGACACTCCTGAAAAAAAAGAAAATTCTAATTCAGACTATGGGTATGAAATAATCATCCTTCTTGTGTTTGTTTATAGAAAGAAAAGGTCAGATCTAAGTATTCAAGTATATTATCGTGTTATTCTATGACTGTCTAAATGGGGGGATCTACAATTTCTCTGATGCTAATCCGGTGGCTTCCTTTGGAATCAAAAACAGCAATCCAATAGGAATGAAGGTGGAGAATAGTTGAATGAGCAGACCATAGAGAAGATTATCAAAAGAATGGGATGAAATATCTAAAAATGAAGCGAGAGCAGCACCGTAGAATGAGCCAAGTGAGGA…	CTTTTTTGACAACCCTACTAGTCATTAGTTACTGAGAAGTACAATATTTTGTTACAGAAGTATTTGCATGTATCAGACACTCCTGAAAAAAAAGAAAATTCTAATTCAGACTATGGGTATGAAATAATCATCCTTCTTGTGTTTGTTTATAGAAAGAAAAGGTCAGATCTAAGTATTCAAGTATATTATCGTGTTATTCTATGACTGTCTAAATGGGGGGATCTACAATTTCTCTGATGCTAATCCGGTGGCTTCCTTTGGAATCAAAAACAGCAATCCAATAGGAATGAAGGTGGAGAATAGTTGAATGAGCAGACCATAGAGAAGATTATCAAAAGAATGGGATGAAATATCTAAAAATGAAGCGAGAGCAGCACCGTAGAATGAGCCAAGTGAGGA…	aaggattagaaatggcatgaacctgtata[C|T]	61.716	30	ttgttgatactatctcggtgtgatgtatac	60.925	30	54	96600822	96600875	aaggattagaaatggcatgaacctgtata[C|T]	61.716	30	gttgatactatctcggtgtgatgtatacag	61.206	30	52	96600822	96600873	aaggattagaaatggcatgaacctgtata[C|T]	61.716	30	ggctattaagagtagggaagaatgcaaata	61.326	30	185
Chr1	96631529	G	C	intronic	geneJL005715	.	.	.	50	50	1	0.89	0.11	C:11,G:89	CC:4,GC:3,GG:43	0.1958	0.06	0.499916	0.693565	0.0979	0.176631	Chr1_96631529	ACAAGCCCCTCATATTTCATGCAAAAAAATTCCCTCGTATTTCTTATAAGGCTTGGCTAGGCATCAATTGTTCTGAAACTACACAATTAAGTCCCTTTTATTTGGATTCTATCGGCAATTTCAGTTAAGCCTAGCAGATATTAAGTAATGGGATACTGCTTATTGCTTAAGGATAGAGTGATACCAAAAAGAGACCTCACTGTAATTATAGTGATACAATTAGCAAATCTATAAAAAAAATAAAAACTTTATTTTTGATGCAACATTCTGAAATAATGATGAAAATGGCCTATTAGTTTGTTATTAGAAATATGAGGGAATTAGTTAGATGGTTTTAAAACAACAAATCTATCCAAATTTTATTAAAAATATGAGGGGCCTATGCCTAATTAGCCCAAT…	ACAAGCCCCTCATATTTCATGCAAAAAAATTCCCTCGTATTTCTTATAAGGCTTGGCTAGGCATCAATTGTTCTGAAACTACACAATTAAGTCCCTTTTATTTGGATTCTATCGGCAATTTCAGTTAAGCCTAGCAGATATTAAGTAATGGGATACTGCTTATTGCTTAAGGATAGAGTGATACCAAAAAGAGACCTCACTGTAATTATAGTGATACAATTAGCAAATCTATAAAAAAAATAAAAACTTTATTTTTGATGCAACATTCTGAAATAATGATGAAAATGGCCTATTAGTTTGTTATTAGAAATATGAGGGAATTAGTTAGATGGTTTTAAAACAACAAATCTATCCAAATTTTATTAAAAATATGAGGGGCCTATGCCTAATTAGCCCAAT…	attgggattacatgggagttagatgagta[G|C]	62.172	30	ttaaatcccaacaatgactcttagatgc	60.167	28	210	96631500	96631709	attgggattacatgggagttagatgagta[G|C]	62.172	30	attatgcacaactttttatctagctccacc	62.286	30	74	96631500	96631573	attgggattacatgggagttagatgagta[G|C]	62.172	30	ttatgcacaactttttatctagctccac	60.374	28	73
Chr1	96891633	C	G	intergenic	geneJL005716;geneJL005717	dist=31452;dist=177113	.	.	31	50	0.62	0.903226	0.096774	C:56,G:6	CC:27,CG:2,GG:2	0.174818	0.064516	0.458686	0.630952	0.087409	0.159537	Chr1_96891633	ATGGNATCNTTCNNAAATTAGCAAGTCAACTCTCNTCCTTTCCACATGGNAGCCACTTGATATTCAAATTGGAGCCTAGTTTAGGTGGCTAACCCAGCCCAAGTGGGCTAGGTCAGCTATAAACCAAGGGGAGGTGAGTTAACTCACTTCCCCACACAAGCNGAACCCAAAGGATCCAAGAATGGATGGGGGATGCCTTGAGCCACCAACCAAGCATCCCACCAACCAAACCGAGCTAGCTCAGTTTGATACTGACCACTCCGGCACCCGAACGACGGCTGGCCAGTTGAAAACTAGGTAGCGATCCGAGNTGTCCGATTTAAGGTAGGGGGATATACCCCCCTTATTTCGACTCAATTTACACACACACACCCTNAGAGAGCTTCCAAGGTGAGTTTT…	ATGGNATCNTTCNNAAATTAGCAAGTCAACTCTCNTCCTTTCCACATGGNAGCCACTTGATATTCAAATTGGAGCCTAGTTTAGGTGGCTAACCCAGCCCAAGTGGGCTAGGTCAGCTATAAACCAAGGGGAGGTGAGTTAACTCACTTCCCCACACAAGCNGAACCCAAAGGATCCAAGAATGGATGGGGGATGCCTTGAGCCACCAACCAAGCATCCCACCAACCAAACCGAGCTAGCTCAGTTTGATACTGACCACTCCGGCACCCGAACGACGGCTGGCCAGTTGAAAACTAGGTAGCGATCCGAGNTGTCCGATTTAAGGTAGGGGGATATACCCCCCTTATTTCGACTCAATTTACACACACACACCCTNAGAGAGCTTCCAAGGTGAGTTTT…	cttcctctgatccaacaccactaata[C|G]	61.113	27	gataaaatgaatccctattgagcagca	60.04	27	221	96891607	96891827	cttcctctgatccaacaccactaata[C|G]	61.113	27	cattaatttcttatcggttgctcggta	60.042	27	190	96891607	96891796	cttcctctgatccaacaccactaata[C|G]	61.113	27	caggtattgatcgaaatggtacttctg	60.042	27	139
Chr1	96924245	C	T	intergenic	geneJL005716;geneJL005717	dist=64064;dist=144501	.	.	41	50	0.82	0.670732	0.329268	C:55,T:27	CC:24,CT:7,TT:10	0.441701	0.170732	0.914177	0.613468	0.220851	0.344151	Chr1_96924245	AAATCTCCATGGGCCCCTCCATTAAGCTTGATTTAGATGAATCTAGGAAACCTGTTGGTCAGAAGATTTATAGGAGCATGATTGGTTCACTTTTATATCTTGCTACTAGTAGGCCTAACATTATATTTGTTGTTTGTTTGTGTCCTCATTTTCAGGCTGCTATAAAAGAATCACATTTAACTATAGTCAAGCATATATTTCATTCTTTGATAGACACTTCTAAGCTAGGTTTGTGTTATCCTAAAAATTCAATATCATGTGACTTGATTGGTTATTCTAACACCGACTTTATAGGATGTAAAGTAGATAGAAAAAAACACATCATGAACATGNCAATTTTTAGAATCACCACTTGTATCNTGGTCCTCTAGGAAACAAAACTCTATTGTTCTTTCCACT…	AAATCTCCATGGGCCCCTCCATTAAGCTTGATTTAGATGAATCTAGGAAACCTGTTGGTCAGAAGATTTATAGGAGCATGATTGGTTCACTTTTATATCTTGCTACTAGTAGGCCTAACATTATATTTGTTGTTTGTTTGTGTCCTCATTTTCAGGCTGCTATAAAAGAATCACATTTAACTATAGTCAAGCATATATTTCATTCTTTGATAGACACTTCTAAGCTAGGTTTGTGTTATCCTAAAAATTCAATATCATGTGACTTGATTGGTTATTCTAACACCGACTTTATAGGATGTAAAGTAGATAGAAAAAAACACATCATGAACATGNCAATTTTTAGAATCACCACTTGTATCNTGGTCCTCTAGGAAACAAAACTCTATTGTTCTTTCCACT…	tggacttaaactatatcacattcccat[C|T]	59.118	28	aatagatggatctagcatacctagcatg	60.219	28	259	96924218	96924476	tggacttaaactatatcacattcccat[C|T]	59.118	28	catacctagcatgcatctcaaagtataa	59.44	28	244	96924218	96924461	tggacttaaactatatcacattcccat[C|T]	59.118	28	atcattatcaacatcacatttgctagcc	60.736	28	154
Chr1	97252547	C	T	intergenic	geneJL005717;geneJL005718	dist=181092;dist=88056	.	.	49	50	0.98	0.877551	0.122449	C:86,T:12	CC:41,CT:4,TT:4	0.21491	0.081633	0.53636	0.620155	0.107455	0.191817	Chr1_97252547	TGCTTATTTATCTTAAATGTCCTAATTATTTATCAGATTATGAGTTCTGAATCTCCATAAACATGAAGTTTCTTAATCTTCATGTTAATTGCTAGTTTTAGGCCTACAATTAATGCTTCATATTTGGCCTCACTATTGGTTTGATGTTCCATTAAACTATATGAATATCGGAGAATTCTACCTTGNAGTGTNNCAAATACTAATNTGNTCCTGACATATATNGTAGGTAAACCATACAGCTTANATGGCTTTATTGATGAAGCTCCATCAAAGTANAGTTCCCATTCTNATGGTTGCTCCCATTTTGATGGTTGTTGAGCTTCTTCTAATTTGAAGATTTATTCATCAAGCAATTCACTATTGAGTGGAGAATTTGCTAGTAAGGGATGAGCANCTNGG…	TGCTTATTTATCTTAAATGTCCTAATTATTTATCAGATTATGAGTTCTGAATCTCCATAAACATGAAGTTTCTTAATCTTCATGTTAATTGCTAGTTTTAGGCCTACAATTAATGCTTCATATTTGGCCTCACTATTGGTTTGATGTTCCATTAAACTATATGAATATCGGAGAATTCTACCTTGNAGTGTNNCAAATACTAATNTGNTCCTGACATATATNGTAGGTAAACCATACAGCTTANATGGCTTTATTGATGAAGCTCCATCAAAGTANAGTTCCCATTCTNATGGTTGCTCCCATTTTGATGGTTGTTGAGCTTCTTCTAATTTGAAGATTTATTCATCAAGCAATTCACTATTGAGTGGAGAATTTGCTAGTAAGGGATGAGCANCTNGG…	atccatttagctaaataaaccgtcagagt[C|T]	61.701	30	ctgatactgtatatagcaaccctagaagaa	60.104	30	280	97252518	97252797	atccatttagctaaataaaccgtcagagt[C|T]	61.701	30	atatagcaaccctagaagaatcattaggag	60.35	30	270	97252518	97252787	atccatttagctaaataaaccgtcagagt[C|T]	61.701	30	gtatatagcaaccctagaagaatcattagg	59.373	30	272
Chr1	98043526	G	A	intergenic	geneJL005726;geneJL023967	dist=82468;dist=224097	.	.	38	50	0.76	0.776316	0.223684	A:17,G:59	AA:6,GA:5,GG:27	0.347299	0.131579	0.766838	0.621137	0.17365	0.286991	Chr1_98043526	GGCAAAACCAATTCCCTTAAGAGAAGTTAAAGTAGACATTGTAATGCAATTCTTTCGAGACCATATTGTCTATTGATCTGGAGTACCTTGATGAATTATATCTGATAATAGCACTACCTTCAAGAATGTCAAAATATATCACTTCATTGAGAAATATAAGATAAATTGGTGATATTCTTCAATATATAATCCAAGAGACAATGGTCTCGTAGAGGCATTCAAAAAATATTAGTCAGTCGCCTCAAGAAAATCCTCTTTAGAAATAAATGAGAATGAAATGATAAGTAAATAGAGGCCTTNTGGGTGTATCNNANCACATATAAAACAATTANGCAAGCAACACCATATTCATTGGTCTTCAGGGTAAGAGCCATATTTCCTCTTGAAGTCGAATAGCCT…	GGCAAAACCAATTCCCTTAAGAGAAGTTAAAGTAGACATTGTAATGCAATTCTTTCGAGACCATATTGTCTATTGATCTGGAGTACCTTGATGAATTATATCTGATAATAGCACTACCTTCAAGAATGTCAAAATATATCACTTCATTGAGAAATATAAGATAAATTGGTGATATTCTTCAATATATAATCCAAGAGACAATGGTCTCGTAGAGGCATTCAAAAAATATTAGTCAGTCGCCTCAAGAAAATCCTCTTTAGAAATAAATGAGAATGAAATGATAAGTAAATAGAGGCCTTNTGGGTGTATCNNANCACATATAAAACAATTANGCAAGCAACACCATATTCATTGGTCTTCAGGGTAAGAGCCATATTTCCTCTTGAAGTCGAATAGCCT…	gctctaaatgaagtttgactagaagcata[G|A]	60.68	30	ggtcatccttgctctatacatctatagatt	60.202	30	63	98043497	98043559	gctctaaatgaagtttgactagaagcata[G|A]	60.68	30	cactagttcacctattttgaagcttcttag	60.586	30	117	98043497	98043613	gctctaaatgaagtttgactagaagcata[G|A]	60.68	30	aggtcatccttgctctatacatctatagat	60.798	30	64
Chr1	99577660	G	T	intronic	geneJL002154	.	.	.	50	50	1	0.95	0.05	G:95,T:5	GG:45,GT:5	0.095	0.1	0.286397	-0.052632	0.0475	0.090488	Chr1_99577660	TAATGATTTCTTAATATTATTTTCTAACAAGCAACATATGCTAACAAATATTTTCAAGTAATTTTCTCAATTACAAACAACAAAAGTTAAAAGAGAATTAACAAAGTACTTAAAAGAGGTGAAAGCCTCAAGGTGCATGATGTGTACTATGTAAAGGTAACTCCAGTGATATATAAGTGTAGTCATATGTATATCAGTCCTTAAAAGATTAAGTATCCAAAACTTTAATGCTCTAGACTTCAAGCTATTGAATGGTTCTCCACTAAATGAAAATCTTTAAAGCAACTTAGACAAGTAGTCCGAAATCAACAGTTCAAATCAAGAGTTTATACCTTGAATGCTCTATTCATGCAACAGATACTATGAACTATCCATTCTAAATGTTTTTAANGTCATTGN…	TAATGATTTCTTAATATTATTTTCTAACAAGCAACATATGCTAACAAATATTTTCAAGTAATTTTCTCAATTACAAACAACAAAAGTTAAAAGAGAATTAACAAAGTACTTAAAAGAGGTGAAAGCCTCAAGGTGCATGATGTGTACTATGTAAAGGTAACTCCAGTGATATATAAGTGTAGTCATATGTATATCAGTCCTTAAAAGATTAAGTATCCAAAACTTTAATGCTCTAGACTTCAAGCTATTGAATGGTTCTCCACTAAATGAAAATCTTTAAAGCAACTTAGACAAGTAGTCCGAAATCAACAGTTCAAATCAAGAGTTTATACCTTGAATGCTCTATTCATGCAACAGATACTATGAACTATCCATTCTAAATGTTTTTAANGTCATTGN…	ccaggctgagatcacgaggta[G|T]	61.905	22	tccatgtgcttatgctttctcct	60.054	23	188	99577639	99577826	ccaggctgagatcacgaggta[G|T]	61.905	22	tccatgtgcttatgctttctcc	58.718	22	188	99577639	99577826	ccaggctgagatcacgaggta[G|T]	61.905	22	ccatgtgcttatgctttctcct	58.715	22	187
Chr1	100190832	A	T	intergenic	geneJL002153;geneJL002152	dist=379231;dist=56527	.	.	38	50	0.76	0.881579	0.118421	A:67,T:9	AA:31,AT:5,TT:2	0.208795	0.131579	0.524805	0.369818	0.104398	0.186997	Chr1_100190832	CATTATAAGCATAATTGCATACCCAAGCCTTCAAATAAATGTTCTATTTAAAATTTTAGAAAATTTGAAATTTTATTGCATTAGTATTTGCATAAAAAGATTTAAAGGAGAGGGTATGCAACAAAAGAGAGAAAATAAATCATTCTGGCCCAAAGTGTCATGGCGCTAAAATCATGGCACCTAGCCGCTAAAATTGTGGCACCTAGGTGATGTCTCCATCTTACAAAATCTAAAATCCAAAACCACCCCTGACAGTTGCCTACTTAAATAACACATCATCGAGGAATTGTAAGGTCAGCATCGATATGTCGTTATAATGACCTTCAATTTTAAAAGCAAGAAAACCAGTATTCTCTCCCCATGAGCACTAATTGTTCAAATGAGAGCAGGGGGGGGGGG…	CATTATAAGCATAATTGCATACCCAAGCCTTCAAATAAATGTTCTATTTAAAATTTTAGAAAATTTGAAATTTTATTGCATTAGTATTTGCATAAAAAGATTTAAAGGAGAGGGTATGCAACAAAAGAGAGAAAATAAATCATTCTGGCCCAAAGTGTCATGGCGCTAAAATCATGGCACCTAGCCGCTAAAATTGTGGCACCTAGGTGATGTCTCCATCTTACAAAATCTAAAATCCAAAACCACCCCTGACAGTTGCCTACTTAAATAACACATCATCGAGGAATTGTAAGGTCAGCATCGATATGTCGTTATAATGACCTTCAATTTTAAAAGCAAGAAAACCAGTATTCTCTCCCCATGAGCACTAATTGTTCAAATGAGAGCAGGGGGGGGGGG…	gggaaaacatgctccctcttcttttattt[A|T]	62.206	30	cttgaaataatggggttgtggttatagaag	60.833	30	126	100190803	100190928	gggaaaacatgctccctcttcttttattt[A|T]	62.206	30	cttcttgaaataatggggttgtggttatag	60.833	30	129	100190803	100190931	gggaaaacatgctccctcttcttttattt[A|T]	62.206	30	ttgaaataatggggttgtggttatagaagg	61.823	30	125
Chr1	101383488	C	A	intergenic	geneJL002149;geneJL002148	dist=308180;dist=893886	.	.	38	50	0.76	0.75	0.25	A:19,C:57	AA:7,CA:5,CC:26	0.375	0.131579	0.811278	0.649123	0.1875	0.304688	Chr1_101383488	GTGTTATTAAATATATTACTAGATGGAGGAACCTAAGCATGATGTGTGATCAGCAGCTCANAAAAAATTTTGCAATGGAACTCTTCATGAGAAATATTGATGATCAAATGGCCCAATACATTACCATGGCTACAATTAATACCTTTCAAGAACTATTAGATTGTGTAGCCAAATTTAGAAGGTTGACAAAAAAAAAGGGCTTAATTTGGGCTATAACTCTATCGTAATAGGAAAGAAACCCAAGCTATAAGAGTCCAAAAAGAATAATGATGTGAATACCAATGGATGACAACATTCACATTTATTGTAGACAAAATAAGAAATAGAGGAGCAACAACCTCATGACCAGTAAGAAAGATGATAGAGGAAAATAAAAGAGTACTAACCCTCTAGGAGAAA…	GTGTTATTAAATATATTACTAGATGGAGGAACCTAAGCATGATGTGTGATCAGCAGCTCANAAAAAATTTTGCAATGGAACTCTTCATGAGAAATATTGATGATCAAATGGCCCAATACATTACCATGGCTACAATTAATACCTTTCAAGAACTATTAGATTGTGTAGCCAAATTTAGAAGGTTGACAAAAAAAAAGGGCTTAATTTGGGCTATAACTCTATCGTAATAGGAAAGAAACCCAAGCTATAAGAGTCCAAAAAGAATAATGATGTGAATACCAATGGATGACAACATTCACATTTATTGTAGACAAAATAAGAAATAGAGGAGCAACAACCTCATGACCAGTAAGAAAGATGATAGAGGAAAATAAAAGAGTACTAACCCTCTAGGAGAAA…	aagttagggttataatagctagagccatg	60.54	29	gcaatagttgggatcatctaccttgact[G|T]	62.407	29	72	101383447	101383518	aaagagtactaaccctctaggagaaaatg	60.337	29	gcaatagttgggatcatctaccttgact[G|T]	62.407	29	158	101383361	101383518	gaagttagggttataatagctagagccat	60.337	29	gcaatagttgggatcatctaccttgact[G|T]	62.407	29	73
Chr1	101943371	A	T	intergenic	geneJL002149;geneJL002148	dist=868063;dist=334003	.	.	39	50	0.78	0.564103	0.435897	A:34,T:44	AA:14,AT:6,TT:19	0.491782	0.153846	0.988111	0.687166	0.245891	0.370857	Chr1_101943371	GGTCAGTTTCAACCATACCTCGCTAGTGTGGGGTTTCGATGGTGGTCCACATTTCAAAATCGCCCAAGAAAGTTAGATAAAACTTTTAGAAGAAGAATCGAGCTTTTCCTCCCTCTAAATCTTCATGGAGATAGATATCCACCATAGCTCACCGGAATTTGGTATCGGGAATGATCACAAGGAAGGTGTGTTTGAGTTTGATTTCACTTGGAGAAGGTGATGGAATTGAAGGAAGGGAGAAATTCGATGTTCATTTGTGTTTTTAAGCTTAGCCGAGAGGTCTCCTTATTGGCTTTTAATGGAGGTCACCGGCCATAGGGAGTTGTACCCTAATCATGAGGCTAAAGAAAGTGAGCAAGTTAAATATTCCATTTAAATCTCTAAAGTAATTGAGATTGC…	GGTCAGTTTCAACCATACCTCGCTAGTGTGGGGTTTCGATGGTGGTCCACATTTCAAAATCGCCCAAGAAAGTTAGATAAAACTTTTAGAAGAAGAATCGAGCTTTTCCTCCCTCTAAATCTTCATGGAGATAGATATCCACCATAGCTCACCGGAATTTGGTATCGGGAATGATCACAAGGAAGGTGTGTTTGAGTTTGATTTCACTTGGAGAAGGTGATGGAATTGAAGGAAGGGAGAAATTCGATGTTCATTTGTGTTTTTAAGCTTAGCCGAGAGGTCTCCTTATTGGCTTTTAATGGAGGTCACCGGCCATAGGGAGTTGTACCCTAATCATGAGGCTAAAGAAAGTGAGCAAGTTAAATATTCCATTTAAATCTCTAAAGTAATTGAGATTGC…	gcctctgtgctaacttgacacc[A|T]	62.921	23	agcattgatcacacttaacccaa	58.594	23	182	101943349	101943530	gcctctgtgctaacttgacacc[A|T]	62.921	23	aagcattgatcacacttaaccca	58.594	23	183	101943349	101943531	gcctctgtgctaacttgacacc[A|T]	62.921	23	aagcattgatcacacttaacccaa	59.168	24	183
Chr1	102015079	C	A	intergenic	geneJL002149;geneJL002148	dist=939771;dist=262295	.	.	46	50	0.92	0.75	0.25	A:23,C:69	AA:8,CA:7,CC:31	0.375	0.152174	0.811278	0.594203	0.1875	0.304688	Chr1_102015079	AGTGCGGCTAGAAGAGAGGACTTAGTGAAGTACATTTGCAAGAATGTGATAACCACTTAAGAAGAAGATACTCATCCACTGTAATTTGCAAAAAGAAAATTTTAGGGGACCCAGACGAAGAATGCCAAAGACTTCCCCAAAGGAAGTGATCAAAACAAAAAGTGTATTCTTTTATAGCTAATTCCATCACAACTCTAAAACTTATTATGAGCCCTAAGCCATTATCAGTATGGGAGATGGCCTTAATAGGCCCTTTTCCAATTAGTAATAAATAAAGAAGGTTCATACTCATAATAGCCGACTCTTTTAGCAAATTAAGTGAGGAAAAATCACTCGGATAATAATCACCTATTTTGTTCAAATTTTCTTTGAATTTACAAAATTTATAAGTATTGGTTA…	AGTGCGGCTAGAAGAGAGGACTTAGTGAAGTACATTTGCAAGAATGTGATAACCACTTAAGAAGAAGATACTCATCCACTGTAATTTGCAAAAAGAAAATTTTAGGGGACCCAGACGAAGAATGCCAAAGACTTCCCCAAAGGAAGTGATCAAAACAAAAAGTGTATTCTTTTATAGCTAATTCCATCACAACTCTAAAACTTATTATGAGCCCTAAGCCATTATCAGTATGGGAGATGGCCTTAATAGGCCCTTTTCCAATTAGTAATAAATAAAGAAGGTTCATACTCATAATAGCCGACTCTTTTAGCAAATTAAGTGAGGAAAAATCACTCGGATAATAATCACCTATTTTGTTCAAATTTTCTTTGAATTTACAAAATTTATAAGTATTGGTTA…	ggttcatactcataatagccgactctttta	61.122	30	agtactttcactaggccatttgtctatga[G|T]	62.684	30	253	102014858	102015110	gtgaggaaaaatcactcggataataatcac	60.92	30	agtactttcactaggccatttgtctatga[G|T]	62.684	30	214	102014897	102015110	gttcatactcataatagccgactcttttag	60.153	30	agtactttcactaggccatttgtctatga[G|T]	62.684	30	252
Chr1	102015641	C	T	intergenic	geneJL002149;geneJL002148	dist=940333;dist=261733	.	.	45	50	0.9	0.788889	0.211111	C:71,T:19	CC:32,CT:7,TT:6	0.333086	0.155556	0.743601	0.532987	0.166543	0.277613	Chr1_102015641	AAAATTAAAGCTACCAAGACATAGTTGGATGATACCTTACCCGTCATTCTTTANGTGCTCAAGATAAACTCATGATCTACTACTAGATAGACCACACTTGATCTCTCATATGGANTGGAGGNTATTTTTCATGTNANGTACAAACTACATTACAAAAGGNTCATGCCAACAACCAAACTTGATCAAGACGCCATCGAGTTAGAAAAGCCAAAGGTGGAATCCATGGAGACTATACACTGCGACTTAGAAGAATTGTANATTAGAGCATCACTCAAACANATGAAAACAAAAAAGAGAATCTCTATGTATTACAATTGCAAAACTAGAGAAGAATTCTTNAGGAATAATGACCTATTATTGAAGAAATTGGATGTAGTGTTCNACAAAATATACTTGATA…	AAAATTAAAGCTACCAAGACATAGTTGGATGATACCTTACCCGTCATTCTTTANGTGCTCAAGATAAACTCATGATCTACTACTAGATAGACCACACTTGATCTCTCATATGGANTGGAGGNTATTTTTCATGTNANGTACAAACTACATTACAAAAGGNTCATGCCAACAACCAAACTTGATCAAGACGCCATCGAGTTAGAAAAGCCAAAGGTGGAATCCATGGAGACTATACACTGCGACTTAGAAGAATTGTANATTAGAGCATCACTCAAACANATGAAAACAAAAAAGAGAATCTCTATGTATTACAATTGCAAAACTAGAGAAGAATTCTTNAGGAATAATGACCTATTATTGAAGAAATTGGATGTAGTGTTCNACAAAATATACTTGATA…	ggatggaccctacattaataaaagtcaag	60.235	29	aaaacatgttcaaatccatcacactcc[G|A]	62.203	28	115	102015556	102015670	ggatggaccctacattaataaaagtcaa	59.484	28	aaaacatgttcaaatccatcacactcc[G|A]	62.203	28	115	102015556	102015670	tatacttgataaacttgcctacacttgg	59.491	28	aaaacatgttcaaatccatcacactcc[G|A]	62.203	28	142
Chr1	102052001	T	A	intergenic	geneJL002149;geneJL002148	dist=976693;dist=225373	.	.	37	50	0.74	0.918919	0.081081	A:6,T:68	AA:3,TT:34	0.149014	0	0.405977	1	0.074507	0.137911	Chr1_102052001	TATAGAGAAACATTTATATGCTACAGCTCTCATTGGAAAAGGCTCCCCAACTCCAGAAAGCAAATTAGACAGGATTACTACACTCCCGCCTTCTTTTTTTGAAAGGATTCATCTCTTCCAATAAAGAGCCTAACTTTCCTTTTAAAAAGAATCATGATAAGAATCAAGGTAAGCTAACTATTTTCTTAAATGAAGAGGAGATTTGTATGTTAGCTGAACCATTCAAGTTTACTCTAATCAGAAAATGTATAGCCAAAAGAATTACTCTTGTTGTCTTGTTGAGGCTAGGTCCTTCTTGAATGACCTGAAGTTAAGTGCCACATGGTTTGTTGGATTCATTGATTACAGACACTTCCTTATCAGTCTCTCCAATGATGATGGCTATGCTTAGCTATTCAT…	TATAGAGAAACATTTATATGCTACAGCTCTCATTGGAAAAGGCTCCCCAACTCCAGAAAGCAAATTAGACAGGATTACTACACTCCCGCCTTCTTTTTTTGAAAGGATTCATCTCTTCCAATAAAGAGCCTAACTTTCCTTTTAAAAAGAATCATGATAAGAATCAAGGTAAGCTAACTATTTTCTTAAATGAAGAGGAGATTTGTATGTTAGCTGAACCATTCAAGTTTACTCTAATCAGAAAATGTATAGCCAAAAGAATTACTCTTGTTGTCTTGTTGAGGCTAGGTCCTTCTTGAATGACCTGAAGTTAAGTGCCACATGGTTTGTTGGATTCATTGATTACAGACACTTCCTTATCAGTCTCTCCAATGATGATGGCTATGCTTAGCTATTCAT…	tcccatcacacaagtttaggtacaa	60.163	25	gacatagtggaccttcaggctaac[A|T]	62.082	25	52	102051976	102052027	tactcttgttgtcttgttgaggcta	59.93	25	gacatagtggaccttcaggctaac[A|T]	62.082	25	265	102051763	102052027	tctccaatgatgatggctatgctta	59.987	25	gacatagtggaccttcaggctaac[A|T]	62.082	25	162
Chr1	102142223	G	T	intergenic	geneJL002149;geneJL002148	dist=1066915;dist=135151	.	.	46	50	0.92	0.945652	0.054348	G:87,T:5	GG:42,GT:3,TT:1	0.102788	0.065217	0.304587	0.365517	0.051394	0.097506	Chr1_102142223	GCCACATAAAGCGTCGGCCGTCCAATGACCCGATTAGGAGAGTAGATGCATTAGATTTGCCTTATGTTAAGAAAGGTAGAGGTAGACCTAAAAAGACTTGGTTAAGATGTATAAAAAATGATCTTAGTATACTTGAATTAAATGAGAATTTGACACATAATAGGACACAATGGAGACGAAGGATTTATGTAGCCGACCCCACCTAGTGGGATTAAGGCTTGTTGTTGTTGTTGCTGTTGCAAGTTTAAATATCAATTAAAGTAAGCTATCTTTCATTCCTTTGAATTCACTTGCCTTAATATTATTGTNGTTGGGTTNTGAGAGCAAAATTATTTTNAAATTGAGAGTTAGATCCTTCTTTCTCNTTTTTCTTATTTTATTGTNGGGTTGTACTTGCCC…	GCCACATAAAGCGTCGGCCGTCCAATGACCCGATTAGGAGAGTAGATGCATTAGATTTGCCTTATGTTAAGAAAGGTAGAGGTAGACCTAAAAAGACTTGGTTAAGATGTATAAAAAATGATCTTAGTATACTTGAATTAAATGAGAATTTGACACATAATAGGACACAATGGAGACGAAGGATTTATGTAGCCGACCCCACCTAGTGGGATTAAGGCTTGTTGTTGTTGTTGCTGTTGCAAGTTTAAATATCAATTAAAGTAAGCTATCTTTCATTCCTTTGAATTCACTTGCCTTAATATTATTGTNGTTGGGTTNTGAGAGCAAAATTATTTTNAAATTGAGAGTTAGATCCTTCTTTCTCNTTTTTCTTATTTTATTGTNGGGTTGTACTTGCCC…	ggaaagtatggtgttgggttgtactt[G|T]	62.336	27	gctagtgattcactaagtcaacatgag	59.99	27	88	102142197	102142284	ggaaagtatggtgttgggttgtactt[G|T]	62.336	27	cactaagtcaacatgagattacagcaa	59.882	27	78	102142197	102142274	ggaaagtatggtgttgggttgtactt[G|T]	62.336	27	agctagtgattcactaagtcaacatga	60.31	27	89
Chr1	102426431	G	A	intergenic	geneJL002148;geneJL002147	dist=146721;dist=232090	.	.	41	50	0.82	0.878049	0.121951	A:10,G:72	AA:3,GA:4,GG:34	0.214158	0.097561	0.534944	0.544444	0.107079	0.191226	Chr1_102426431	AGATTGAGATCGAGGTTATNGTGCNAGTAGAGCATGTGAGCTTTCCCCCACTCTAAACTTAAGCATATTACAATCAAAATTATAAATAATCTTCCCTATATTTATTGTGAAACCATTTTGTATAGTAAAATTTAAAATGGCNTGCCCTTAGTCACCGCATTGATATTACCAGGGCATATCAACTTGGCAGAAGTAGAATAGTGCCAAGCCTTAGACACTATTATTAGGCCAGCGACAAGAAAGTTGATGATCCTTTCCTCCCGCCATTTTCACTGAATATTAGCATTTCTACCAGTAAGAAATCCAAGGATTTAATCAAAATTAGGATGATCATTATAATAAATAAGATATTGATTGTACACTATATTTTGCAAACTGTAATATGCATTAATGGCACTA…	AGATTGAGATCGAGGTTATNGTGCNAGTAGAGCATGTGAGCTTTCCCCCACTCTAAACTTAAGCATATTACAATCAAAATTATAAATAATCTTCCCTATATTTATTGTGAAACCATTTTGTATAGTAAAATTTAAAATGGCNTGCCCTTAGTCACCGCATTGATATTACCAGGGCATATCAACTTGGCAGAAGTAGAATAGTGCCAAGCCTTAGACACTATTATTAGGCCAGCGACAAGAAAGTTGATGATCCTTTCCTCCCGCCATTTTCACTGAATATTAGCATTTCTACCAGTAAGAAATCCAAGGATTTAATCAAAATTAGGATGATCATTATAATAAATAAGATATTGATTGTACACTATATTTTGCAAACTGTAATATGCATTAATGGCACTA…	ccgccattttcactgaatattagcat	60.516	26	aagcgatgagaagttggcctatgaa[C|T]	62.976	26	268	102426191	102426458	ctcccgccattttcactgaatattag	60.294	26	aagcgatgagaagttggcctatgaa[C|T]	62.976	26	271	102426188	102426458	caaagaattcttgcaccaaaggaatg	60.073	26	aagcgatgagaagttggcctatgaa[C|T]	62.976	26	65
Chr1	102964039	C	A	intergenic	geneJL002144;geneJL020868	dist=34903;dist=1122260	.	.	46	50	0.92	0.804348	0.195652	A:18,C:74	AA:5,CA:8,CC:33	0.314745	0.173913	0.713147	0.447447	0.157372	0.265213	Chr1_102964039	AAAATATCACAGAACATTGACCTAACCTAAGTTGGTGACCTAATAGTTTAGTGTGTGTGAAAATGGGTGAAATTTTTTATAAATTATTAACCTAAGATTTGATTAAATTTTATGTTCTTAATTATTTCATTAAACCCCAAGTGTGCAATTAATTAAATTCCTTAAGTTCAGAGGGTTGAAAAATTTCCCTTAAGTGTTCTTTTGTTAATAAAAATATTTTAAATTGATTTTATAAATTTTATAATTTTTGTAATTTTCTTATTTATTATTTCATCTATATTGAGCTAGAGATTAGAAATTCAATAACTACTAATCCAGAGCTCATTTGACCTTGAAATATTTATGGAAAGTGGGGTTCTGTGTTAATTTGAGTTCCCTAAAGTGTCACTTTAATAAGAT…	AAAATATCACAGAACATTGACCTAACCTAAGTTGGTGACCTAATAGTTTAGTGTGTGTGAAAATGGGTGAAATTTTTTATAAATTATTAACCTAAGATTTGATTAAATTTTATGTTCTTAATTATTTCATTAAACCCCAAGTGTGCAATTAATTAAATTCCTTAAGTTCAGAGGGTTGAAAAATTTCCCTTAAGTGTTCTTTTGTTAATAAAAATATTTTAAATTGATTTTATAAATTTTATAATTTTTGTAATTTTCTTATTTATTATTTCATCTATATTGAGCTAGAGATTAGAAATTCAATAACTACTAATCCAGAGCTCATTTGACCTTGAAATATTTATGGAAAGTGGGGTTCTGTGTTAATTTGAGTTCCCTAAAGTGTCACTTTAATAAGAT…	aataactactaatccagagctcatttgacc	61.274	30	tctaaccctcaattgatgcatcttctaga[G|T]	62.543	30	231	102963840	102964070	cttgaaatatttatggaaagtggggttctg	61.22	30	tctaaccctcaattgatgcatcttctaga[G|T]	62.543	30	202	102963869	102964070	caataactactaatccagagctcatttgac	60.49	30	tctaaccctcaattgatgcatcttctaga[G|T]	62.543	30	232
Chr1	103070833	T	C	intergenic	geneJL002144;geneJL020868	dist=141697;dist=1015466	.	.	38	50	0.76	0.947368	0.052632	C:4,T:72	CC:1,TC:2,TT:35	0.099723	0.052632	0.297472	0.472222	0.049861	0.094751	Chr1_103070833	AACATTGGTCATAAGACCATGTCTTATGTACCACATGGAATCTTAGAGCAAACTACATCCCAAGTCAAATGAAGAAAGAAAGAAATGAAGTAATGAAGAAATGAAGAACGAAGACCCCCATAACTTGAATTCCTTCTAAANTATAATTATTTATTTGTAATNTNGGTTGTATAAGGNTAGAGNTCGNNTATCAATTTTTCTTTTCANNTTTCTNCTNTGGAGCCNNACAACATCAGCCTCTTATTCTTTTGNNCNAANTTTATNAANTTNTTTNNTTTTTGTTTANCTTGTNCANTANAAATGNCATGATTTTTCTAGTTTCTTAATTGCTTGATGGTAGTTGAATGGCCTGGATGCGATTAGACTCTTAGGAAANAAAATAAAATTTTTATCCAATTA…	AACATTGGTCATAAGACCATGTCTTATGTACCACATGGAATCTTAGAGCAAACTACATCCCAAGTCAAATGAAGAAAGAAAGAAATGAAGTAATGAAGAAATGAAGAACGAAGACCCCCATAACTTGAATTCCTTCTAAANTATAATTATTTATTTGTAATNTNGGTTGTATAAGGNTAGAGNTCGNNTATCAATTTTTCTTTTCANNTTTCTNCTNTGGAGCCNNACAACATCAGCCTCTTATTCTTTTGNNCNAANTTTATNAANTTNTTTNNTTTTTGTTTANCTTGTNCANTANAAATGNCATGATTTTTCTAGTTTCTTAATTGCTTGATGGTAGTTGAATGGCCTGGATGCGATTAGACTCTTAGGAAANAAAATAAAATTTTTATCCAATTA…	tagcaaccccttagctaattgttgtg[T|C]	62.81	27	aaaattagaaggatggaggtgtgtttc	60.04	27	151	103070807	103070957	tagcaaccccttagctaattgttgtg[T|C]	62.81	27	cctaatgcatgagaaattggtttttgg	60.148	27	180	103070807	103070986	tagcaaccccttagctaattgttgtg[T|C]	62.81	27	caaaattagaaggatggaggtgtgttt	60.256	27	152
Chr1	104268631	G	A	intergenic	geneJL020868;geneJL002648	dist=181149;dist=212012	.	.	46	50	0.92	0.695652	0.304348	A:28,G:64	AA:8,GA:12,GG:26	0.42344	0.26087	0.886541	0.383929	0.21172	0.33379	Chr1_104268631	AATATAATCATCATGATGATCACTGTAAATGTTAGATATAGTAGTACATTCAAGTCAAAAAATTTTAGATAAACACCCATAGGGTATGTGTCTTAGTTTTAATGGTGACTTTTAGATTTAATGTATTGATTATGTATGACTATTACCAAGGCGTCAAAATGATACAAATATATTTTCAAATGATTTAATAACTCATAAATAAAATTTTATAATTTTAAGGAGGTCAGTTATGTTAAATTACATATTCATTTTACTTTGACACAAGTATATAAATTTTTGATTCTAAAGAATTATCTTACTTATTTGCTTGTTGAAATTCAAATTATTTATGCAAACCAAATTTTGATTTTTCTAATTCCTTGATAAGGTGTAGATGTTGCATGCACGGTTGATTTCATA…	AATATAATCATCATGATGATCACTGTAAATGTTAGATATAGTAGTACATTCAAGTCAAAAAATTTTAGATAAACACCCATAGGGTATGTGTCTTAGTTTTAATGGTGACTTTTAGATTTAATGTATTGATTATGTATGACTATTACCAAGGCGTCAAAATGATACAAATATATTTTCAAATGATTTAATAACTCATAAATAAAATTTTATAATTTTAAGGAGGTCAGTTATGTTAAATTACATATTCATTTTACTTTGACACAAGTATATAAATTTTTGATTCTAAAGAATTATCTTACTTATTTGCTTGTTGAAATTCAAATTATTTATGCAAACCAAATTTTGATTTTTCTAATTCCTTGATAAGGTGTAGATGTTGCATGCACGGTTGATTTCATA…	tcacttgcatgtaaaaccaaattg[G|A]	59.243	25	tcatatggctaaaattggtccaacg	59.933	25	50	104268607	104268656	tcacttgcatgtaaaaccaaattg[G|A]	59.243	25	atcatatggctaaaattggtccaacg	60.239	26	51	104268607	104268657	tcacttgcatgtaaaaccaaattg[G|A]	59.243	25	gacttccaccaaatcaaaaatgact	58.484	25	132
Chr1	104573163	C	T	intergenic	geneJL002648;geneJL002649	dist=85714;dist=294313	.	.	45	50	0.9	0.722222	0.277778	C:65,T:25	CC:31,CT:3,TT:11	0.401235	0.066667	0.852405	0.833846	0.200617	0.32074	Chr1_104573163	CCCAAAAAGGCAAGAATAGGAAGAAGCGACTAGATATGAAGGAAAAGAACAACCAAAACCACATGTAGGTTCATCCCTCAATAGAAAGAACTGACAAGCCAACAACCCATCCAGCTAACAAGCTAACATGATAGAAAAAGATTCAAAAAGAACCACCATAAAAGGAAAACGAAAACCAAATGGCTGGTAACAACACCAGAGAATGTAACTCAGCCCAGGAAAGAACAAAATGCATGGCCANGCTCAACCAACAGTCACAATGCTAGATAGNCAAAACTAAAAGAAAAAGGTTGGACAAAACCATAGGCATCAAGCAANCACTANNCAATAAACCCTCANAGNGAAAAAATGAGGCNAGGNAAAAAAAGCAACCAAGCAAGCTCCGAAACCTACCAAATC…	CCCAAAAAGGCAAGAATAGGAAGAAGCGACTAGATATGAAGGAAAAGAACAACCAAAACCACATGTAGGTTCATCCCTCAATAGAAAGAACTGACAAGCCAACAACCCATCCAGCTAACAAGCTAACATGATAGAAAAAGATTCAAAAAGAACCACCATAAAAGGAAAACGAAAACCAAATGGCTGGTAACAACACCAGAGAATGTAACTCAGCCCAGGAAAGAACAAAATGCATGGCCANGCTCAACCAACAGTCACAATGCTAGATAGNCAAAACTAAAAGAAAAAGGTTGGACAAAACCATAGGCATCAAGCAANCACTANNCAATAAACCCTCANAGNGAAAAAATGAGGCNAGGNAAAAAAAGCAACCAAGCAAGCTCCGAAACCTACCAAATC…	gctcagcagcactaacctaaaacaat[C|T]	62.885	27	gtcaggttattatacttgttggttcgg	60.202	27	214	104573137	104573350	gctcagcagcactaacctaaaacaat[C|T]	62.885	27	ggtcaggttattatacttgttggttcg	60.202	27	215	104573137	104573351	gctcagcagcactaacctaaaacaat[C|T]	62.885	27	gggtcttgttcttttcctaaacctaaa	59.714	27	189
Chr1	104785609	A	C	intergenic	geneJL002648;geneJL002649	dist=298160;dist=81867	.	.	39	50	0.78	0.948718	0.051282	A:74,C:4	AA:37,CC:2	0.097304	0	0.291818	1	0.048652	0.09257	Chr1_104785609	TCTTTCACCTGAAAATGCTTGCAAATGAACATCATGGAGCATATCACCACCACCTGATGTGATCTATAAGTAACATAAACTAAAACAATTAGATTAATCATAAACAACACGCAAAAACTAAGCACATAGAGTGAATTATAATATGCAGCTACAATATATAGAAAAACATGTAAAAGTGAGCATGTACAATATATGAAAAAAAAATTTTTGTGATCAAAGTATGTAAGAAAATAGCTATATGTATCTCCAAACTGTTATTTTAAAGGCACATCTACAAAAAAGTGTAAATAACATACAAAAACTAAGTACATAGAGTGAATTGTAGTAGGCAGATATATGCAGGTACAACATATAGAAAAACATATAAAAGTGCACATGTACAATATATGATAAAAATTA…	TCTTTCACCTGAAAATGCTTGCAAATGAACATCATGGAGCATATCACCACCACCTGATGTGATCTATAAGTAACATAAACTAAAACAATTAGATTAATCATAAACAACACGCAAAAACTAAGCACATAGAGTGAATTATAATATGCAGCTACAATATATAGAAAAACATGTAAAAGTGAGCATGTACAATATATGAAAAAAAAATTTTTGTGATCAAAGTATGTAAGAAAATAGCTATATGTATCTCCAAACTGTTATTTTAAAGGCACATCTACAAAAAAGTGTAAATAACATACAAAAACTAAGTACATAGAGTGAATTGTAGTAGGCAGATATATGCAGGTACAACATATAGAAAAACATATAAAAGTGCACATGTACAATATATGATAAAAATTA…	tgcaagtatcgttaccgcatgtg[A|C]	62.927	24	cgtgaaaatccttatgcctcttgt	59.604	24	256	104785586	104785841	tgcaagtatcgttaccgcatgtg[A|C]	62.927	24	acgtgaaaatccttatgcctcttg	59.604	24	257	104785586	104785842	tgcaagtatcgttaccgcatgtg[A|C]	62.927	24	cacgtgaaaatccttatgcctctt	59.604	24	258
Chr1	104842148	C	T	intergenic	geneJL002648;geneJL002649	dist=354699;dist=25328	.	.	41	50	0.82	0.609756	0.390244	C:50,T:32	CC:24,CT:2,TT:15	0.475907	0.04878	0.964957	0.8975	0.237954	0.362663	Chr1_104842148	TTGAAGATGAATAAAAAGAGATTATAGAAAAACCTTAGCCATAAAACACATAAATCTTTTAATCCAAATCAACCAATAAAACTAATGATTCAAAAGATTAAAATAAAATAAATACTTGTTGTGAACTTTTCGAGGAATAAATGAGACTTGAAATATTTGAGGAAGATCTCCACTTAAATGTAGTTGAGAGAGTGAATAAGAGAGAAGAGCTTAACACTTTAACTCTAAGAAATTGACTAGCATAGGTTTGGCCAAGGTGGAGACAATCAAGAGGAATTAAGTCATGAAGTCCACTCTTTAAATAGAGTTTTTTCCCATAAGAATTTCTACCAAACCTAAGGAGAAGAAGAGACAAATAATGAGAGGGAANAATCAATAAAGAAAGTATTGTATTTCAAA…	TTGAAGATGAATAAAAAGAGATTATAGAAAAACCTTAGCCATAAAACACATAAATCTTTTAATCCAAATCAACCAATAAAACTAATGATTCAAAAGATTAAAATAAAATAAATACTTGTTGTGAACTTTTCGAGGAATAAATGAGACTTGAAATATTTGAGGAAGATCTCCACTTAAATGTAGTTGAGAGAGTGAATAAGAGAGAAGAGCTTAACACTTTAACTCTAAGAAATTGACTAGCATAGGTTTGGCCAAGGTGGAGACAATCAAGAGGAATTAAGTCATGAAGTCCACTCTTTAAATAGAGTTTTTTCCCATAAGAATTTCTACCAAACCTAAGGAGAAGAAGAGACAAATAATGAGAGGGAANAATCAATAAAGAAAGTATTGTATTTCAAA…	agagagagagaggagtgaagaaaattaat[C|T]	60.592	30	ctccttgactagttcattagatggatttga	61.032	30	262	104842119	104842380	agagagagagaggagtgaagaaaattaat[C|T]	60.592	30	ctccttgactagttcattagatggatttg	60.035	29	262	104842119	104842380	agagagagagaggagtgaagaaaattaat[C|T]	60.592	30	gagacttattcaaatggttaccacatgttc	61.21	30	164
Chr1	106922767	C	T	intergenic	geneJL002656;geneJL002657	dist=748639;dist=854889	.	.	32	50	0.64	0.71875	0.28125	C:46,T:18	CC:19,CT:8,TT:5	0.404297	0.25	0.857148	0.381643	0.202148	0.322569	Chr1_106922767	GGTGAAGTGCCTAATTCATGGAGTTAGAATAATATGCTTGCATAGTTCATAAAAGCTAATTATTTTCAGTTGCTATTAAGTTTTCCTTGGGGTTTTAATTTTTGTGAGAAGTTTTGAATTTCTTTATTTTTTATTTAAGTTGGATGATCAAAATTGTCATTAAGGAAAAATAATGGACAAATTCATGTCTGTATTGACTTTAGAGATTTAAACAAAGCATGCCCAAAAAATGACCTCCCACTACCCAATGCATACTCATGGTAGATAACACATCAAACTCTGATATATTTATTACATCCCCTAATTATGCTAGCATAGTTCATAAAAGAAATCTAGGGCTTATATTCTAATAACACAAGGCTATAAAAATTAAAAANGGCTCTAGAAGATGAAAAGCAC…	GGTGAAGTGCCTAATTCATGGAGTTAGAATAATATGCTTGCATAGTTCATAAAAGCTAATTATTTTCAGTTGCTATTAAGTTTTCCTTGGGGTTTTAATTTTTGTGAGAAGTTTTGAATTTCTTTATTTTTTATTTAAGTTGGATGATCAAAATTGTCATTAAGGAAAAATAATGGACAAATTCATGTCTGTATTGACTTTAGAGATTTAAACAAAGCATGCCCAAAAAATGACCTCCCACTACCCAATGCATACTCATGGTAGATAACACATCAAACTCTGATATATTTATTACATCCCCTAATTATGCTAGCATAGTTCATAAAAGAAATCTAGGGCTTATATTCTAATAACACAAGGCTATAAAAATTAAAAANGGCTCTAGAAGATGAAAAGCAC…	caaagggcaatgttctgcatctt[C|T]	61.149	24	tgtgttcactttgattcttgctct	59.116	24	100	106922744	106922843	caaagggcaatgttctgcatctt[C|T]	61.149	24	ttcacatacctatgtaagaggcca	59.034	24	50	106922744	106922793	caaagggcaatgttctgcatctt[C|T]	61.149	24	ttcacatacctatgtaagaggccac	60.163	25	50
Chr1	108469659	C	T	intergenic	geneJL002659;geneJL013984	dist=564250;dist=153381	.	.	46	50	0.92	0.771739	0.228261	C:71,T:21	CC:29,CT:13,TT:4	0.352316	0.282609	0.774967	0.197854	0.176158	0.290253	Chr1_108469659	TTCTTTAGCATTTGGATGTGCAAGTTGAATGATTGGGTGATCCCAAAGTCCACTAGCTTAGGATAATATGTTAGTGAGTTGGTTTTCTTTTATAGAGATTTGATCAATCTTAAAATATTTAAGTTGACCTACCTTGGATTTTACTCTAAAAAATTATTTTATTAAGGACTCATCTCAGACTTCATACTCTTGATGTACTTAAGATACAACATGTGTGGCTTTAATCATCCTAAGAATTCTCAATCTCGCAAGTAAAACCTCATATTCAACTTGATTATTTATCACCTTGAAGCTAAATTTAACTGATGGTCTTATTATGATCCCTGCTAGACTTTTNAGCACTATGCCTACGCCCATAGTTGGTTCACTAAAAGAGCCATCAATGTATAGGTTCCACAA…	TTCTTTAGCATTTGGATGTGCAAGTTGAATGATTGGGTGATCCCAAAGTCCACTAGCTTAGGATAATATGTTAGTGAGTTGGTTTTCTTTTATAGAGATTTGATCAATCTTAAAATATTTAAGTTGACCTACCTTGGATTTTACTCTAAAAAATTATTTTATTAAGGACTCATCTCAGACTTCATACTCTTGATGTACTTAAGATACAACATGTGTGGCTTTAATCATCCTAAGAATTCTCAATCTCGCAAGTAAAACCTCATATTCAACTTGATTATTTATCACCTTGAAGCTAAATTTAACTGATGGTCTTATTATGATCCCTGCTAGACTTTTNAGCACTATGCCTACGCCCATAGTTGGTTCACTAAAAGAGCCATCAATGTATAGGTTCCACAA…	gccatcaatgtataggttccacaag	59.991	25	aatggtccatagaattgagtgagt[G|A]	58.275	25	152	108469534	108469685	gttggttcactaaaagagccatcaa	59.99	25	aatggtccatagaattgagtgagt[G|A]	58.275	25	169	108469517	108469685	ccatagttggttcactaaaagagcc	59.876	25	aatggtccatagaattgagtgagt[G|A]	58.275	25	174
Chr1	108569890	G	T	intergenic	geneJL002659;geneJL013984	dist=664481;dist=53150	.	.	46	50	0.92	0.836957	0.163043	G:77,T:15	GG:35,GT:7,TT:4	0.272921	0.152174	0.641541	0.442424	0.13646	0.235678	Chr1_108569890	TAGAGCTTAATGTATCTAGGCTTCATCACAAAATACAACAATTATAGAAAAAAAATATATTAAAAGTATATAGTTCTAGCACCCCCAAAATAAATCAAGTCAAATTTTATTAAATAAAATAGATCGATGTGGTTGAGTACTATTATACACCATAGAAGAAAAAGAAAAATGGTCAATCGAGCTTTGCCCTTATTCAACCTAACCTAAAACTAAAGTCTTGATCTATAGGTGTCTTCATTAAGGATCATCACCTTCTTCGGGGATCTCCATAGGCTCCACAGAGGACCACCAATAGGTACAGTCAGCTTCTGCTACTCTTAGACCCCATATATCCTTACCTAATTCTAAGCTTAAATTATATTTTAAAATTTTAAAGTAAAATTTCAAACCCTACAAAAC…	TAGAGCTTAATGTATCTAGGCTTCATCACAAAATACAACAATTATAGAAAAAAAATATATTAAAAGTATATAGTTCTAGCACCCCCAAAATAAATCAAGTCAAATTTTATTAAATAAAATAGATCGATGTGGTTGAGTACTATTATACACCATAGAAGAAAAAGAAAAATGGTCAATCGAGCTTTGCCCTTATTCAACCTAACCTAAAACTAAAGTCTTGATCTATAGGTGTCTTCATTAAGGATCATCACCTTCTTCGGGGATCTCCATAGGCTCCACAGAGGACCACCAATAGGTACAGTCAGCTTCTGCTACTCTTAGACCCCATATATCCTTACCTAATTCTAAGCTTAAATTATATTTTAAAATTTTAAAGTAAAATTTCAAACCCTACAAAAC…	accccatatatccttacctaattctaagc	60.134	29	caggtgctacttatgttcctaggaatag[C|A]	62.883	29	210	108569711	108569920	ccccatatatccttacctaattctaagct	59.928	29	caggtgctacttatgttcctaggaatag[C|A]	62.883	29	209	108569712	108569920	gaccaatagtataatacaatcatacgggc	60.036	29	caggtgctacttatgttcctaggaatag[C|A]	62.883	29	107
Chr1	108643126	A	C	intergenic	geneJL013984;geneJL013983	dist=16605;dist=332516	.	.	30	50	0.6	0.5	0.5	A:30,C:30	AA:13,AC:4,CC:13	0.5	0.133333	1	0.733333	0.25	0.375	Chr1_108643126	TTGATAAGATTTTTAAGAAGATTAAAGGACTATCTTTAACAATGCCTCTTATATTTCAAATCATGAACTTAATNAAGTAAAATTGATTTATTGTGCCTAGTGACCCTAGGGAGAGGTCTAACATTGTAGGATGCTAGAATAACTATAACTAATGAGTTCTAAAGATTGGGAGCAAGACTTGGATTAACATAAATTAACTCTCTAATCCTTTTTTATTTGTGTTTCTTAGTTTTCTAAACAAGGAATTCATCTTCCATTTCTTGAGTTGTGTTCTTAATCNCTTCCACATTGATATTATAGTAATCATCATTGGGTTCAATGTGAATTTGCTTTCCTTTTGATTTATCAATCTCATTTTTATTNCCTATATATGTTAGTTGGTGATTTTAGTTGGGATTT…	TTGATAAGATTTTTAAGAAGATTAAAGGACTATCTTTAACAATGCCTCTTATATTTCAAATCATGAACTTAATNAAGTAAAATTGATTTATTGTGCCTAGTGACCCTAGGGAGAGGTCTAACATTGTAGGATGCTAGAATAACTATAACTAATGAGTTCTAAAGATTGGGAGCAAGACTTGGATTAACATAAATTAACTCTCTAATCCTTTTTTATTTGTGTTTCTTAGTTTTCTAAACAAGGAATTCATCTTCCATTTCTTGAGTTGTGTTCTTAATCNCTTCCACATTGATATTATAGTAATCATCATTGGGTTCAATGTGAATTTGCTTTCCTTTTGATTTATCAATCTCATTTTTATTNCCTATATATGTTAGTTGGTGATTTTAGTTGGGATTT…	ttaccaatccttgtgtgtatggattctga[A|C]	62.806	30	gagggagataatagaaatgcatcaaacaga	61.517	30	117	108643097	108643213	ttaccaatccttgtgtgtatggattctga[A|C]	62.806	30	gagggagataatagaaatgcatcaaacag	60.534	29	117	108643097	108643213	ttaccaatccttgtgtgtatggattctga[A|C]	62.806	30	caatgggtatttgcatctagttgtcataga	61.709	30	247
Chr1	108667499	G	T	intergenic	geneJL013984;geneJL013983	dist=40978;dist=308143	.	.	32	50	0.64	0.875	0.125	G:56,T:8	GG:25,GT:6,TT:1	0.21875	0.1875	0.543564	0.142857	0.109375	0.194824	Chr1_108667499	TATGTAACTATGTCCCCCTACTATTATAAAAATGGTCCTTTTGAAAGTGGGGGGGACCTTTCTCTTCTCTTTTCTCTTCCATAGAGATGTTATAGCTTTCACTACGTTTACTAAATCTTAGTGGAATAATAAAATAGGAGTCATTTTTTGTACATCATTTACTTTCCTGTTGCTCAATTTTTCCTAACACTATTTTTCAAGTATCTCAGAGGGTGGGTTATCCCTCACTCCACAGACAAATTTTGATTTAACATCCTTTTAGGTGTAGTATGTACGAATGAGGCTGAGGACTAGGAGTCAAAAATAAAATGAAGCAAAACACTCAGCATGGAATCATTCAACTAGGTTGGAGTAGGACGCTTAGGATTTACCTTACAANAGGATTTGAGAATAATGGAA…	TATGTAACTATGTCCCCCTACTATTATAAAAATGGTCCTTTTGAAAGTGGGGGGGACCTTTCTCTTCTCTTTTCTCTTCCATAGAGATGTTATAGCTTTCACTACGTTTACTAAATCTTAGTGGAATAATAAAATAGGAGTCATTTTTTGTACATCATTTACTTTCCTGTTGCTCAATTTTTCCTAACACTATTTTTCAAGTATCTCAGAGGGTGGGTTATCCCTCACTCCACAGACAAATTTTGATTTAACATCCTTTTAGGTGTAGTATGTACGAATGAGGCTGAGGACTAGGAGTCAAAAATAAAATGAAGCAAAACACTCAGCATGGAATCATTCAACTAGGTTGGAGTAGGACGCTTAGGATTTACCTTACAANAGGATTTGAGAATAATGGAA…	gaggactaggagtcaaaaataaaatgaagc	61.02	30	ttttagatagttcccttctctcttggtga[C|A]	62.401	30	247	108667284	108667530	atccttttaggtgtagtatgtacgaatgag	60.881	30	ttttagatagttcccttctctcttggtga[C|A]	62.401	30	280	108667251	108667530	gaagaattcttaggattgacaactcactag	60.201	30	ttttagatagttcccttctctcttggtga[C|A]	62.401	30	61
Chr1	108974781	A	T	downstream	geneJL013983	dist=861	.	.	43	50	0.86	0.755814	0.244186	A:21,T:65	AA:4,AT:13,TT:26	0.369118	0.302326	0.801933	0.180952	0.184559	0.300994	Chr1_108974781	AGCAATCGTAACTCAGAACAAGCAGCAAACCAGTCATTCCAATGGCCCATAGAGTTCACCACTTGCCACAAAACATTCATCTAGAGCAAAGGTAAGTCTCCACCTATACTTGTCTTACCCTATATGTACTTATTATATGTAACGCCCGTGACAAGATAATGACTTGCCCGTGANAATTGAGTGACCAAAGAAGATTAACCANCCTAAAATGACCAAAGTTCAACAATCCAATCTTGATATGTGAAACTATCACANAANAGCAATCGTAAATCAAAACATGCAACAAACCACTCGTTCCAACAGCCCATAGAGCTCACCACTTGTCATAGAACATTCGCCTCGAGCAGAGGCTAGTCCACACCTATACTATGTATACATACTTACTATATATAAGCCCTC…	AGCAATCGTAACTCAGAACAAGCAGCAAACCAGTCATTCCAATGGCCCATAGAGTTCACCACTTGCCACAAAACATTCATCTAGAGCAAAGGTAAGTCTCCACCTATACTTGTCTTACCCTATATGTACTTATTATATGTAACGCCCGTGACAAGATAATGACTTGCCCGTGANAATTGAGTGACCAAAGAAGATTAACCANCCTAAAATGACCAAAGTTCAACAATCCAATCTTGATATGTGAAACTATCACANAANAGCAATCGTAAATCAAAACATGCAACAAACCACTCGTTCCAACAGCCCATAGAGCTCACCACTTGTCATAGAACATTCGCCTCGAGCAGAGGCTAGTCCACACCTATACTATGTATACATACTTACTATATATAAGCCCTC…	aaaccaaagagcctttaccactttaga[A|T]	61.48	28	acttattgattggggttcatctatgttg	59.958	28	247	108974754	108975000	aaaccaaagagcctttaccactttaga[A|T]	61.48	28	cttattgattggggttcatctatgttga	59.748	28	246	108974754	108974999	aaaccaaagagcctttaccactttaga[A|T]	61.48	28	gggttcatctatgttgatttgtgtgatt	60.582	28	235
Chr1	110170813	A	T	intergenic	geneJL013982;geneJL020191	dist=601192;dist=793922	.	.	43	50	0.86	0.604651	0.395349	A:52,T:34	AA:23,AT:6,TT:14	0.478096	0.139535	0.968165	0.708145	0.239048	0.363808	Chr1_110170813	TTTTTTAAGTAGGTTGAGGCGATTCTACTAACAGAAGTTAAAGCATACCATGTACTTAAATTATTTTAGAAAAATATCANATATCATTTTATTGTTCCCTACCAAATCATATNCAATAANGGTCCATCATTTAAGTCCACCAAACTAAATTACTTTGTGGCTAAACATAATATTAATTGGGGATATTTGACAATCTATTATCCTAGAGTAAATAGATTAGTCAAAACCTTTAATAAGACTCTTGTATGAATTCTAAAAAATGTTCNTACTAAAAATAAATGTCAATNGCATGAAAAGTTGGTAGAAGGCTTATGGACCTATTGGATCACACATATGACATAAACTCAATCNACANCATATGCTTTGGTTTATGGAACTAAAGTTATTCTTCTGTTGGAA…	TTTTTTAAGTAGGTTGAGGCGATTCTACTAACAGAAGTTAAAGCATACCATGTACTTAAATTATTTTAGAAAAATATCANATATCATTTTATTGTTCCCTACCAAATCATATNCAATAANGGTCCATCATTTAAGTCCACCAAACTAAATTACTTTGTGGCTAAACATAATATTAATTGGGGATATTTGACAATCTATTATCCTAGAGTAAATAGATTAGTCAAAACCTTTAATAAGACTCTTGTATGAATTCTAAAAAATGTTCNTACTAAAAATAAATGTCAATNGCATGAAAAGTTGGTAGAAGGCTTATGGACCTATTGGATCACACATATGACATAAACTCAATCNACANCATATGCTTTGGTTTATGGAACTAAAGTTATTCTTCTGTTGGAA…	ggacctattggatcacacatatgacataaa	61.326	30	ccaatttatcatgagcttgagccatacat[T|A]	62.581	30	219	110170626	110170844	gacctattggatcacacatatgacataaac	60.539	30	ccaatttatcatgagcttgagccatacat[T|A]	62.581	30	218	110170627	110170844	cctattggatcacacatatgacataaactc	60.346	30	ccaatttatcatgagcttgagccatacat[T|A]	62.581	30	216
Chr1	110236700	C	T	intergenic	geneJL013982;geneJL020191	dist=667079;dist=728035	.	.	37	50	0.74	0.905405	0.094595	C:67,T:7	CC:32,CT:3,TT:2	0.171293	0.081081	0.451623	0.526652	0.085646	0.156622	Chr1_110236700	GTCAATATTGTCTCAGTTAAGAAGAAGAATAGAAAATTTTATATTTGCATCGACTTCAAGGACTTAAAGAAAGCATGCCCAAAAGATGACTTATCATTACCAAATGTAGAACTCATGGTTGATAACACATNAAACTATGATATGTTCTCNTTCAAGGATAGTTCATNGGGCTATAATCAAATAAAGAATGCTCCAAAAGATGAAAAACATACATCCTTNCNCACACTAATTGGTATATATTACTACAAGGTNATGTCATTTGGCCTAAAGAATGCTAGTGCTACATACNAAAGGGCAATGATTNATATTTTTGATAGNCTCATTCATAGATATGTGGAATNTTANNTTGATGATTTGGTNATAANAAGCAAAGATNAAAGNAAGCACATAAATGATCTC…	GTCAATATTGTCTCAGTTAAGAAGAAGAATAGAAAATTTTATATTTGCATCGACTTCAAGGACTTAAAGAAAGCATGCCCAAAAGATGACTTATCATTACCAAATGTAGAACTCATGGTTGATAACACATNAAACTATGATATGTTCTCNTTCAAGGATAGTTCATNGGGCTATAATCAAATAAAGAATGCTCCAAAAGATGAAAAACATACATCCTTNCNCACACTAATTGGTATATATTACTACAAGGTNATGTCATTTGGCCTAAAGAATGCTAGTGCTACATACNAAAGGGCAATGATTNATATTTTTGATAGNCTCATTCATAGATATGTGGAATNTTANNTTGATGATTTGGTNATAANAAGCAAAGATNAAAGNAAGCACATAAATGATCTC…	ggaaaattcctaggcatcattgtaca[C|T]	60.682	27	tccccaatagattagagatgaaccttc	59.983	27	168	110236674	110236841	ggaaaattcctaggcatcattgtaca[C|T]	60.682	27	ccccaatagattagagatgaaccttct	59.983	27	167	110236674	110236840	ggaaaattcctaggcatcattgtaca[C|T]	60.682	27	ctccccaatagattagagatgaacctt	59.983	27	169
Chr1	110726505	G	A	intergenic	geneJL013982;geneJL020191	dist=1156884;dist=238230	.	.	31	50	0.62	0.516129	0.483871	A:32,G:30	AA:12,GA:8,GG:11	0.49948	0.258065	0.999249	0.483333	0.24974	0.37474	Chr1_110726505	AAAGTGATGTGTAACCCTTTAATAATTATTTAAATTTTTTATTTTTAGATCAATTATGTGTACAACTAATCATTCAAATCATTCTTCTATTCTTTTTTGCAAGGTACCTCTATAAGGATAAGAAGAATTAAAGAGCTAAATGTATACCTAGAGTAGTGAATAAGCCTAAGAGAGTCTAGTTATCAATACAAATACACTTACATTTAAGGGTGCTTGAAAACAATAAATAGGCATGCTCACTAGAAGGTGTATTCAATAAATNAAGATTGGCTTAACCTCNTGAGCCAAGTTTTTATAAGATAATAAATCAANTGACCATGTAAGGATCAAATCGCCCGTAGCAGGCAACTACTCAATTGAATATGCTGACTATCCTTCTTNNCCNTACACCAACTCACA…	AAAGTGATGTGTAACCCTTTAATAATTATTTAAATTTTTTATTTTTAGATCAATTATGTGTACAACTAATCATTCAAATCATTCTTCTATTCTTTTTTGCAAGGTACCTCTATAAGGATAAGAAGAATTAAAGAGCTAAATGTATACCTAGAGTAGTGAATAAGCCTAAGAGAGTCTAGTTATCAATACAAATACACTTACATTTAAGGGTGCTTGAAAACAATAAATAGGCATGCTCACTAGAAGGTGTATTCAATAAATNAAGATTGGCTTAACCTCNTGAGCCAAGTTTTTATAAGATAATAAATCAANTGACCATGTAAGGATCAAATCGCCCGTAGCAGGCAACTACTCAATTGAATATGCTGACTATCCTTCTTNNCCNTACACCAACTCACA…	tagcataggcagaaattcacttgtactag[G|A]	62.728	30	gagagaagtcccccttttataatatcaaag	59.86	30	94	110726476	110726569	tagcataggcagaaattcacttgtactag[G|A]	62.728	30	cgtaagagagaagtcccccttttataatat	60.496	30	99	110726476	110726574	tagcataggcagaaattcacttgtactag[G|A]	62.728	30	gtaagagagaagtcccccttttataatatc	59.272	30	98
Chr1	111317871	A	C	intergenic	geneJL020191;geneJL001065	dist=330940;dist=720908	.	.	37	50	0.74	0.932432	0.067568	A:5,C:69	AC:5,CC:32	0.126004	0.135135	0.35678	-0.072464	0.063002	0.118066	Chr1_111317871	TTCTTGTTGCTTAGATCCCCAATAACTCAATCATAGTATGGTTAATCNTCACTTTAGGANTTNTTAGANGAATACCCCTANNANNTANNAAGNGNNAGTTATCNCCTTCCATATATGCTTNAAAACTCTACACATTAAGTTGCAANAATAAAAAGATCATAAGAAATCACANAGAANATANNGAATTCACAAAAAATGGTGAGTCCTACCTCAGTGAGACATGCCTCTACCATTATTTTCATTAAGGTTGTTATGACTAGCTTGCTTGCTAGAATTCTTNTCTACAAAATATGGGGAACTTCTTCCTCCANCTCATAGATAGNNGTNAACNTTTTCATATCAAGNGTAGAANATGGNTCTACNNAAATCNCTACANTGTCTTAGCTAGAGTAGNAACAT…	TTCTTGTTGCTTAGATCCCCAATAACTCAATCATAGTATGGTTAATCNTCACTTTAGGANTTNTTAGANGAATACCCCTANNANNTANNAAGNGNNAGTTATCNCCTTCCATATATGCTTNAAAACTCTACACATTAAGTTGCAANAATAAAAAGATCATAAGAAATCACANAGAANATANNGAATTCACAAAAAATGGTGAGTCCTACCTCAGTGAGACATGCCTCTACCATTATTTTCATTAAGGTTGTTATGACTAGCTTGCTTGCTAGAATTCTTNTCTACAAAATATGGGGAACTTCTTCCTCCANCTCATAGATAGNNGTNAACNTTTTCATATCAAGNGTAGAANATGGNTCTACNNAAATCNCTACANTGTCTTAGCTAGAGTAGNAACAT…	ctacaaaatatggggaacttcttcctc	59.717	27	ctagccatagattctaaaggacctcatg[T|G]	62.503	29	250	111317652	111317901	tctacaaaatatggggaacttcttcct	60.037	27	ctagccatagattctaaaggacctcatg[T|G]	62.503	29	251	111317651	111317901	tctacaaaatatggggaacttcttcctc	60.798	28	ctagccatagattctaaaggacctcatg[T|G]	62.503	29	251
Chr1	111453673	A	G	intergenic	geneJL020191;geneJL001065	dist=466742;dist=585106	.	.	45	50	0.9	0.933333	0.066667	A:84,G:6	AA:39,AG:6	0.124444	0.133333	0.353359	-0.071429	0.062222	0.116701	Chr1_111453673	TCTTTGTACTNGTAGAGTAGNNCTTTTATTTCCTCCAATTTTTCTAATATGAGGATAGCACTAGTCATTGAGAATTTAAGATGATCGACTTCAGATATCGAAGTTATCTTGTGTAATAACATGTAGTGACACATTGTCTAAGTAGTAAATATCAATACTTGACAATATTTCTCAAAAGGAGAGTATCTTATTTCAGCTACTATTAAACATAGACTTATAGAGTATAAAGAATTTTCCTTCCCGTCTTCATTATTTTGAGCGAACAAAACTACAAGTGATTATTATAGAGCTGTTGATTATAATATCAATGGTCTTATTTTTATTGGTGCGACTAAAATCAGATGATGTAACAAATATTATTTTAGTCTATCGAATACTTCATGAAANGCATCATCCCAT…	TCTTTGTACTNGTAGAGTAGNNCTTTTATTTCCTCCAATTTTTCTAATATGAGGATAGCACTAGTCATTGAGAATTTAAGATGATCGACTTCAGATATCGAAGTTATCTTGTGTAATAACATGTAGTGACACATTGTCTAAGTAGTAAATATCAATACTTGACAATATTTCTCAAAAGGAGAGTATCTTATTTCAGCTACTATTAAACATAGACTTATAGAGTATAAAGAATTTTCCTTCCCGTCTTCATTATTTTGAGCGAACAAAACTACAAGTGATTATTATAGAGCTGTTGATTATAATATCAATGGTCTTATTTTTATTGGTGCGACTAAAATCAGATGATGTAACAAATATTATTTTAGTCTATCGAATACTTCATGAAANGCATCATCCCAT…	taagccaacttgccttgtagttaa[A|G]	59.171	25	agagattccatcacctaagacctta	58.555	25	61	111453649	111453709	taagccaacttgccttgtagttaa[A|G]	59.171	25	tagagattccatcacctaagacctt	58.555	25	62	111453649	111453710	taagccaacttgccttgtagttaa[A|G]	59.171	25	atagagattccatcacctaagacct	58.371	25	63
Chr1	112110042	C	T	intergenic	geneJL001065;geneJL001066	dist=68840;dist=145654	.	.	42	50	0.84	0.916667	0.083333	C:77,T:7	CC:36,CT:5,TT:1	0.152778	0.119048	0.413817	0.220779	0.076389	0.141107	Chr1_112110042	TATATATTCCCTGAATAAGCGAACTACCCACCCATTACGAAGCATTTCCTAGATTTTATATTTACTGCTAATAAACTATAACACTATATGCTTTCTCATAAAGTCAACTGAATTTCTAGAATTAACCCACTACTATATCTCATGACACGGCCAACATAATCCAGATAGTTAACATGATGGTCTATGATATTATCATAGTTTGACATCACTTTTTTCCCCTCCATGTAGTGAAGNGGCAAGTGCTCACCGATTTCTTAGCATCTCATTCTCTCCTTACTTATTCCCCTCTTACTGATGATCTTCTGGATGAACAAATCATGAACTTGGGGTNCACAAATAATCACTGATGGGAAATGCACTTTNATGATGNGCCTTCCTATTAAAGAGGAGAAGAACAAC…	TATATATTCCCTGAATAAGCGAACTACCCACCCATTACGAAGCATTTCCTAGATTTTATATTTACTGCTAATAAACTATAACACTATATGCTTTCTCATAAAGTCAACTGAATTTCTAGAATTAACCCACTACTATATCTCATGACACGGCCAACATAATCCAGATAGTTAACATGATGGTCTATGATATTATCATAGTTTGACATCACTTTTTTCCCCTCCATGTAGTGAAGNGGCAAGTGCTCACCGATTTCTTAGCATCTCATTCTCTCCTTACTTATTCCCCTCTTACTGATGATCTTCTGGATGAACAAATCATGAACTTGGGGTNCACAAATAATCACTGATGGGAAATGCACTTTNATGATGNGCCTTCCTATTAAAGAGGAGAAGAACAAC…	tgaatagttttcttaacccccagact	59.955	26	gatcagagcctcgtattcagcttca[G|A]	62.671	26	100	112109970	112110069	attcccctcttactgatgatcttctg	59.957	26	gatcagagcctcgtattcagcttca[G|A]	62.671	26	249	112109821	112110069	cccccagactgtggtatattatgatt	60.013	26	gatcagagcctcgtattcagcttca[G|A]	62.671	26	84
Chr1	112201720	G	A	intergenic	geneJL001065;geneJL001066	dist=160518;dist=53976	.	.	45	50	0.9	0.922222	0.077778	A:7,G:83	AA:3,GA:1,GG:41	0.143457	0.022222	0.3943	0.845095	0.071728	0.133167	Chr1_112201720	ATGGGCAGTGACAATTCCATCATCTTCATCTACGATAGTGAGTGAGCACCATCCGCTTTTTATGGCTATTAACTGGTAATCCTCACAATGAAATCATAAGATTGTTATTACAAAATGATCAGGGCATGATTTTGAAGGGATCTACATGGTTTGATTAATCCTAGGGCTAGTTTTATTTCATAAATGACCAATGTTAAATTGAAATGTAGTCGACTTTGGCCATACCTCGTCAGTGTGGGGTCATGGCAGTGGTTTGANTTTCAAAAATGTTTAAGAGAGTGAGACAAAGTTTTTAGAAGTAGAATCAAACTTTGACTCCCTCTAGATCAATCTGGAGATGGATGTCCACTATGCGCCTCCAGAATTTGGTGTTGGGAACAATCAGGATTGCTTGGGAGG…	ATGGGCAGTGACAATTCCATCATCTTCATCTACGATAGTGAGTGAGCACCATCCGCTTTTTATGGCTATTAACTGGTAATCCTCACAATGAAATCATAAGATTGTTATTACAAAATGATCAGGGCATGATTTTGAAGGGATCTACATGGTTTGATTAATCCTAGGGCTAGTTTTATTTCATAAATGACCAATGTTAAATTGAAATGTAGTCGACTTTGGCCATACCTCGTCAGTGTGGGGTCATGGCAGTGGTTTGANTTTCAAAAATGTTTAAGAGAGTGAGACAAAGTTTTTAGAAGTAGAATCAAACTTTGACTCCCTCTAGATCAATCTGGAGATGGATGTCCACTATGCGCCTCCAGAATTTGGTGTTGGGAACAATCAGGATTGCTTGGGAGG…	ccctttgcatttttaagattggccaa[G|A]	62.174	27	attccttcaatgtgtgtaatcttagcc	59.933	27	157	112201694	112201850	ccctttgcatttttaagattggccaa[G|A]	62.174	27	gttgatgacctccattgaaatccaata	59.931	27	62	112201694	112201755	ccctttgcatttttaagattggccaa[G|A]	62.174	27	tcaatgtgtgtaatcttagccactcta	60.094	27	151
Chr1	113775864	G	A	intergenic	geneJL001071;geneJL001072	dist=219987;dist=202358	.	.	44	50	0.88	0.931818	0.068182	A:6,G:82	GA:6,GG:38	0.127066	0.136364	0.359102	-0.073171	0.063533	0.118993	Chr1_113775864	TTTTTTGCAATTTTTAAATCTGAAAACCCAAATTTTCTTACTTATTTGCGTCGATGCCACCGCAGTGTCGCTTTACTTGTGGTGGCATATGATTTGGCCATGCGAGATCTATGTGGATTATGTGTTGCTTTGGCAGTGGGATGCGGTTTGATTTGGGTCATCCGATCAAGGATCGGAAGGCTCGAATTCATCCTGAGGTTTCTTATATAGATTTTAATCAGTGTTTTGACTAGATCTCAGCTATCCTTTTCTAATAGAAGGAATACATGGTGNANATTTTGTCTCCTCTATCAATGGAAAGAACAAAGTNGCATNCATTGAATCGAAGTGATTTTCGGTGATTTAGCTGATGAAATCACTTAATTTCGANTGCAAATCCATCAAGGACTCAAATAAAGT…	TTTTTTGCAATTTTTAAATCTGAAAACCCAAATTTTCTTACTTATTTGCGTCGATGCCACCGCAGTGTCGCTTTACTTGTGGTGGCATATGATTTGGCCATGCGAGATCTATGTGGATTATGTGTTGCTTTGGCAGTGGGATGCGGTTTGATTTGGGTCATCCGATCAAGGATCGGAAGGCTCGAATTCATCCTGAGGTTTCTTATATAGATTTTAATCAGTGTTTTGACTAGATCTCAGCTATCCTTTTCTAATAGAAGGAATACATGGTGNANATTTTGTCTCCTCTATCAATGGAAAGAACAAAGTNGCATNCATTGAATCGAAGTGATTTTCGGTGATTTAGCTGATGAAATCACTTAATTTCGANTGCAAATCCATCAAGGACTCAAATAAAGT…	gtctcctctatcaatggaaagaacaaag	60.167	28	ctttttgaatcatccccaccactagag[C|T]	62.787	28	250	113775644	113775893	ttttgtctcctctatcaatggaaagaac	59.855	28	ctttttgaatcatccccaccactagag[C|T]	62.787	28	254	113775640	113775893	gattttcggtgatttagctgatgaaatc	59.862	28	ctttttgaatcatccccaccactagag[C|T]	62.787	28	201
Chr1	113930635	C	T	intergenic	geneJL001071;geneJL001072	dist=374758;dist=47587	.	.	46	50	0.92	0.782609	0.217391	C:72,T:20	CC:29,CT:14,TT:3	0.340265	0.304348	0.755375	0.105556	0.170132	0.282375	Chr1_113930635	TCATTTTTAAATAAAAAATAAAAATATTTAAAATATGCTAAATAAATCTATTTTAAAATATAATATAAAAAATAAAATAAAATTTTTATCAAACAGCCTTTTTAAATCGATACCTACAACATGCTTGTTGATAGAAGTGACTTTGTACGTATAATTATATATGGCTGCCAAAGCTTAGACGTGGAGAAAACCATTTATGACTTATTGGTTACCGAAAAATAACATTTATTATTNATATCTAAAAAAACTCAGATCTAAAGACCGGCCCTATCGAATTTTATTTTAACTCGATTTGATCCTTTAAAATTTAAAATAATATATCAATAANTTTATTTATTTTGAATTACACATTCAATAAAGCTATAGGTGGACCAGGTTCTCCATTGCGGGTCACTCTCG…	TCATTTTTAAATAAAAAATAAAAATATTTAAAATATGCTAAATAAATCTATTTTAAAATATAATATAAAAAATAAAATAAAATTTTTATCAAACAGCCTTTTTAAATCGATACCTACAACATGCTTGTTGATAGAAGTGACTTTGTACGTATAATTATATATGGCTGCCAAAGCTTAGACGTGGAGAAAACCATTTATGACTTATTGGTTACCGAAAAATAACATTTATTATTNATATCTAAAAAAACTCAGATCTAAAGACCGGCCCTATCGAATTTTATTTTAACTCGATTTGATCCTTTAAAATTTAAAATAATATATCAATAANTTTATTTATTTTGAATTACACATTCAATAAAGCTATAGGTGGACCAGGTTCTCCATTGCGGGTCACTCTCG…	gcctgccgactattacttgg[C|T]	61.407	21	gttagattgatcgggcccaca	60.134	21	75	113930615	113930689	gcctgccgactattacttgg[C|T]	61.407	21	tagattgatcgggcccacaag	59.859	21	73	113930615	113930687	gcctgccgactattacttgg[C|T]	61.407	21	cccacaagttgatcgagctga	60.338	21	60
Chr1	113968300	T	C	intergenic	geneJL001071;geneJL001072	dist=412423;dist=9922	.	.	50	50	1	0.91	0.09	C:9,T:91	CC:4,TC:1,TT:45	0.1638	0.02	0.43647	0.8779	0.0819	0.150385	Chr1_113968300	CATATGTAGCAAATAAAGTTACAACTTTGTGAAACCTAATTGCACTTGTTGTTGTGCGGCCAGTACATTCCACAGGTATAACATAGAAAGCATAACTACCCAAAACCCTAGCTACACTTGTTGGGAAATTGTTGGGGAGAGTGAGATTTAGTATTAAGTTAAAACTTTGGTTGAGATCAGGGAAAGAAAATTGTACATGTAGATNGNNCAAGTATGGCGAGGATTAGNAGGGACGAGAAGANTGCTATTGTGTNGNGAGAGGCAAGTATGTTCCNNNNACTGTGGTGATCACAAGAAGNANAATACTANAACAGAGTTAAGGNNAGGNGAGATGGCANCACACAAGGTGGGAGATTTGGGAGTTCGGTGTTTTAGGGTGGTATTANANTAATATTTAAG…	CATATGTAGCAAATAAAGTTACAACTTTGTGAAACCTAATTGCACTTGTTGTTGTGCGGCCAGTACATTCCACAGGTATAACATAGAAAGCATAACTACCCAAAACCCTAGCTACACTTGTTGGGAAATTGTTGGGGAGAGTGAGATTTAGTATTAAGTTAAAACTTTGGTTGAGATCAGGGAAAGAAAATTGTACATGTAGATNGNNCAAGTATGGCGAGGATTAGNAGGGACGAGAAGANTGCTATTGTGTNGNGAGAGGCAAGTATGTTCCNNNNACTGTGGTGATCACAAGAAGNANAATACTANAACAGAGTTAAGGNNAGGNGAGATGGCANCACACAAGGTGGGAGATTTGGGAGTTCGGTGTTTTAGGGTGGTATTANANTAATATTTAAG…	agttcggtgttttagggtggtatta	59.987	25	tcaagcacaacaaagaattcctct[A|G]	59.639	25	167	113968160	113968326	gagatttgggagttcggtgttttag	60.107	25	tcaagcacaacaaagaattcctct[A|G]	59.639	25	177	113968150	113968326	gagttcggtgttttagggtggtatt	61.032	25	tcaagcacaacaaagaattcctct[A|G]	59.639	25	168
Chr1	116887115	G	A	intergenic	geneJL001080;geneJL027133	dist=224993;dist=327088	.	.	50	50	1	0.88	0.12	A:12,G:88	AA:4,GA:4,GG:42	0.2112	0.08	0.529361	0.621212	0.1056	0.188897	Chr1_116887115	GTTTTTTGATTATTCATATATCATCAAGATTTTTAATTTTAGAGACTGATCTTTGGTGCAGCATGTTGTCAAAATTGCACATTGGCTACCTATAATTGATTCCTAGGTTAATGTTTTATTTATTGTCTTTGAGCAATGTGCCNTGTTTTTCTCNGGAGAACACTAAAATCTTNAAACTTACCAGAAATGTCCACAGATGAATGCAAACTTNTAAAATGATGAGAAAATNACTGCAATGACAACATTTAGGATAGGGATATGATGCCAGTTTTACATTTTTTCCTAGTTTGACAANTGGCACAAAAATTTATGTTTCCCCTATTGCAAGTTATCTTTGTTTTGAATTCCAGATTATACTTCTCAGTTTTCNCTAAAATCAANTTTCTTTTTCANANANAT…	GTTTTTTGATTATTCATATATCATCAAGATTTTTAATTTTAGAGACTGATCTTTGGTGCAGCATGTTGTCAAAATTGCACATTGGCTACCTATAATTGATTCCTAGGTTAATGTTTTATTTATTGTCTTTGAGCAATGTGCCNTGTTTTTCTCNGGAGAACACTAAAATCTTNAAACTTACCAGAAATGTCCACAGATGAATGCAAACTTNTAAAATGATGAGAAAATNACTGCAATGACAACATTTAGGATAGGGATATGATGCCAGTTTTACATTTTTTCCTAGTTTGACAANTGGCACAAAAATTTATGTTTCCCCTATTGCAAGTTATCTTTGTTTTGAATTCCAGATTATACTTCTCAGTTTTCNCTAAAATCAANTTTCTTTTTCANANANAT…	cggcggcaaagaggaaaagaa[G|A]	62.572	22	caagctgctcacctaggcatat	60.224	22	201	116887094	116887294	cggcggcaaagaggaaaagaa[G|A]	62.572	22	tgtacggaatcaaacaagctgc	59.775	22	215	116887094	116887308	cggcggcaaagaggaaaagaa[G|A]	62.572	22	ttcgtgcttcactgatcgactt	60.288	22	137
Chr1	116890629	G	A	intergenic	geneJL001080;geneJL027133	dist=228507;dist=323574	.	.	39	50	0.78	0.923077	0.076923	A:72,G:6	AA:33,GA:6	0.142012	0.153846	0.391244	-0.083333	0.071006	0.131928	Chr1_116890629	GGGTGTTTTAGATATAAACTTTAGATGGAACCAAGTTAAGTATATAAGCAACAATTTGTAATGCATATCCCCAAAATTAAGTAGGCAAAGACGAATAACTGGACATTGATCTCATCATATCATGTAATATTCTATTTCTCCTTTTGATAACACCATTTTGTTGAGGTGTATTAGGTGCGATACATTGTGACAAAATATCAAACACAATTAAATAATTAGTGAATTCCGAGTCTAAATATTCACCNCCTCAATCTGATCAAAAAATTTTAATTGAGTAACTTAATTGTTATTCAACTTNAACTTTNGTATAAAGTNGTGCAANACGAGGACNTCNTANGAAGTCACCTATCCTAATANTACTTGTTGCGTGCAGGAAGATTCGGGTCGGTAGAGTCAGAG…	GGGTGTTTTAGATATAAACTTTAGATGGAACCAAGTTAAGTATATAAGCAACAATTTGTAATGCATATCCCCAAAATTAAGTAGGCAAAGACGAATAACTGGACATTGATCTCATCATATCATGTAATATTCTATTTCTCCTTTTGATAACACCATTTTGTTGAGGTGTATTAGGTGCGATACATTGTGACAAAATATCAAACACAATTAAATAATTAGTGAATTCCGAGTCTAAATATTCACCNCCTCAATCTGATCAAAAAATTTTAATTGAGTAACTTAATTGTTATTCAACTTNAACTTTNGTATAAAGTNGTGCAANACGAGGACNTCNTANGAAGTCACCTATCCTAATANTACTTGTTGCGTGCAGGAAGATTCGGGTCGGTAGAGTCAGAG…	cacacacagtagaatagtttgagagatac	59.789	29	gtaaaattatttctaagtgagcatggccc[C|T]	62.954	30	100	116890561	116890660	cagtagaatagtttgagagataccaggat	60.033	29	gtaaaattatttctaagtgagcatggccc[C|T]	62.954	30	94	116890567	116890660	cagtagaatagtttgagagataccaggatt	60.447	30	gtaaaattatttctaagtgagcatggccc[C|T]	62.954	30	94
Chr1	116973091	C	T	intergenic	geneJL001080;geneJL027133	dist=310969;dist=241112	.	.	35	50	0.7	0.785714	0.214286	C:15,T:55	CC:6,CT:3,TT:26	0.336735	0.085714	0.749595	0.745455	0.168367	0.28004	Chr1_116973091	TCCAGGTTTCCAATAGGTGCAAACACCTATAGTTAATTACCCCTCCCAATTTTAAGAGATAACTTTCGATTAAGGATAGTCATTAGATCGCTAATTGCTTAGCGTATGGTAGCAGTGTGTGGAGTATTATTAATTTAAGAAATGTCTCATTTATTTACTTAAAACATATGGTTGGTGGAATGATGTGCCCAATTAAGATCCCATGATTCCGTCATCTCGAGCTATCGTGGTCCCTAGTGTACTTAGTTAGAAGAGGTTGTCAAACCAACTTGATCGAAAGATTCTTGTCAGCAGCCATGGGTTGCGTCATCCAAGTAATTCTAGTAGACTTGGGGTGATGTTTTTCTGGAGAGATAATTTTAAGTCTACTTTAGCTAACAGAGAGTTTTATGCCTTATC…	TCCAGGTTTCCAATAGGTGCAAACACCTATAGTTAATTACCCCTCCCAATTTTAAGAGATAACTTTCGATTAAGGATAGTCATTAGATCGCTAATTGCTTAGCGTATGGTAGCAGTGTGTGGAGTATTATTAATTTAAGAAATGTCTCATTTATTTACTTAAAACATATGGTTGGTGGAATGATGTGCCCAATTAAGATCCCATGATTCCGTCATCTCGAGCTATCGTGGTCCCTAGTGTACTTAGTTAGAAGAGGTTGTCAAACCAACTTGATCGAAAGATTCTTGTCAGCAGCCATGGGTTGCGTCATCCAAGTAATTCTAGTAGACTTGGGGTGATGTTTTTCTGGAGAGATAATTTTAAGTCTACTTTAGCTAACAGAGAGTTTTATGCCTTATC…	ctactttagctaacagagagttttatgcc	60.234	29	cgattataactagagtcctctaatcggg[G|A]	61.44	29	166	116972956	116973121	cctataattaacaactcaaaggagctgag	60.235	29	cgattataactagagtcctctaatcggg[G|A]	61.44	29	124	116972998	116973121	tagtgaaatcatatagagggtcaaaccac	60.842	29	cgattataactagagtcctctaatcggg[G|A]	61.44	29	56
Chr1	116999169	C	T	intergenic	geneJL001080;geneJL027133	dist=337047;dist=215034	.	.	49	50	0.98	0.908163	0.091837	C:89,T:9	CC:44,CT:1,TT:4	0.166805	0.020408	0.442571	0.877653	0.083403	0.152893	Chr1_116999169	CATTCTTGGTTTGATCCATGATCAGGTGGATACCGTTCAGACAGAAGATGATTCTCCAAATGGTAACCTTTTCTATGTCTAATGATTGATGCGTTTCCTGCATATTACATGATGTATTTTTTCGTGGTGGATCTATACTTACACAATATCCTGCAACCTTATAAATGCATATGATGTTTTTTCATAGAAGCCATTTTCTTCTTGCATCAATGCTTACTCTATAAATTGACTTGTACTTNTTAAATGTAATTATCATTAGAATTCTTTTACTTCTTGAGATTCCTTTTTCTTAACAAATTAATGCTCATTGACATTATAGNAATATGCTACTGTTCAGATAGTGATTGAATTTNCCCTTTTGATGTTATATCATGTAATATCCAATTTGACATATCATAA…	CATTCTTGGTTTGATCCATGATCAGGTGGATACCGTTCAGACAGAAGATGATTCTCCAAATGGTAACCTTTTCTATGTCTAATGATTGATGCGTTTCCTGCATATTACATGATGTATTTTTTCGTGGTGGATCTATACTTACACAATATCCTGCAACCTTATAAATGCATATGATGTTTTTTCATAGAAGCCATTTTCTTCTTGCATCAATGCTTACTCTATAAATTGACTTGTACTTNTTAAATGTAATTATCATTAGAATTCTTTTACTTCTTGAGATTCCTTTTTCTTAACAAATTAATGCTCATTGACATTATAGNAATATGCTACTGTTCAGATAGTGATTGAATTTNCCCTTTTGATGTTATATCATGTAATATCCAATTTGACATATCATAA…	tgtgtttgtagctattgaagttgtcac	60.467	27	ttagaaattccaaatctcgggacagg[G|A]	62.382	27	55	116999143	116999197	gtgcttgaaacttaatgtgtttgtagc	60.306	27	ttagaaattccaaatctcgggacagg[G|A]	62.382	27	70	116999128	116999197	ggtgcttgaaacttaatgtgtttgtag	59.833	27	ttagaaattccaaatctcgggacagg[G|A]	62.382	27	71
Chr1	117006060	A	G	intergenic	geneJL001080;geneJL027133	dist=343938;dist=208143	.	.	50	50	1	0.9	0.1	A:90,G:10	AA:40,AG:10	0.18	0.2	0.468996	-0.111111	0.09	0.1638	Chr1_117006060	TAATAATGTAAATTCAAAAGAAATAAAAGAGCCNATCTANAGCAACATAAAANANTTTAAANTTTNNCTTTGTCGATTGTTATCACNTCTATGATAAANGTTTTCCTTTTGTTCACTCATTTAAANTTGAANTTTTTTGAAAAAGNAACATAATNAGTTTTCAAATCCAGTGGAATAATTANAATTTTAAATCACAACACTCAATNAAAAGAAAATAATATTCATGCTAATCATTCCTATAAAATTATAAAATCCATAATAAGGTTTAACTCACTTATGACCATGNGTGTCCTCTAAATAAATGTTTAAAATGANTACTCTGAGATATGATCNNCTATTGCACAATTCTTTTCTGTAAACCTAGAGTAAATTACTTCTGGACTGAATGCTNCTTAATNT…	TAATAATGTAAATTCAAAAGAAATAAAAGAGCCNATCTANAGCAACATAAAANANTTTAAANTTTNNCTTTGTCGATTGTTATCACNTCTATGATAAANGTTTTCCTTTTGTTCACTCATTTAAANTTGAANTTTTTTGAAAAAGNAACATAATNAGTTTTCAAATCCAGTGGAATAATTANAATTTTAAATCACAACACTCAATNAAAAGAAAATAATATTCATGCTAATCATTCCTATAAAATTATAAAATCCATAATAAGGTTTAACTCACTTATGACCATGNGTGTCCTCTAAATAAATGTTTAAAATGANTACTCTGAGATATGATCNNCTATTGCACAATTCTTTTCTGTAAACCTAGAGTAAATTACTTCTGGACTGAATGCTNCTTAATNT…	gtaaacctagagtaaattacttctggactg	59.766	30	gacaagacagtctcctgagatctagattt[T|C]	61.664	30	178	117005914	117006091	ctgtaaacctagagtaaattacttctggac	59.766	30	gacaagacagtctcctgagatctagattt[T|C]	61.664	30	180	117005912	117006091	acctagagtaaattacttctggactgaatg	60.788	30	gacaagacagtctcctgagatctagattt[T|C]	61.664	30	174
Chr1	118021034	G	A	intergenic	geneJL015404;geneJL015403	dist=14239;dist=157768	.	.	42	50	0.84	0.761905	0.238095	A:20,G:64	AA:7,GA:6,GG:29	0.362812	0.142857	0.791858	0.60625	0.181406	0.296996	Chr1_118021034	AATTTTTCATTACCCATTAAGGCATAAAGATAAATCCTAACAAGGTGAAGGCCATACTCGACATACCCTCACCCATAAATATGAACAGGGCAAGTAGTAAGATCAAATAGATTCATTTCAAAGGTAGGGGAGCGATGCTCACAATTTTTTAAGGTTCTTAGAGGAGCAAAGAATTTTGATTGNACTCCAGAATGTGAGAAAGATTTTAATGATTCAAAAACTCTACAGACTTAACCTTCTTTATTATAGANCCCACGAGGGAGAATTCCTACTATTGTACTTAGGAGTGGGATAAGACATAATTAGTTTAGTCATTATCAGATTAGAAGGTGGGAAATAATGGNCCATCTATTATGTTAGCAAGTCTTAGCAAGGTGTTGAGTTGAACTGCCCACTCAT…	AATTTTTCATTACCCATTAAGGCATAAAGATAAATCCTAACAAGGTGAAGGCCATACTCGACATACCCTCACCCATAAATATGAACAGGGCAAGTAGTAAGATCAAATAGATTCATTTCAAAGGTAGGGGAGCGATGCTCACAATTTTTTAAGGTTCTTAGAGGAGCAAAGAATTTTGATTGNACTCCAGAATGTGAGAAAGATTTTAATGATTCAAAAACTCTACAGACTTAACCTTCTTTATTATAGANCCCACGAGGGAGAATTCCTACTATTGTACTTAGGAGTGGGATAAGACATAATTAGTTTAGTCATTATCAGATTAGAAGGTGGGAAATAATGGNCCATCTATTATGTTAGCAAGTCTTAGCAAGGTGTTGAGTTGAACTGCCCACTCAT…	ttgtcattgatagcctgcacaaatct[G|A]	62.44	27	aaggcgagtatgatatatcaaacttgc	59.882	27	108	118021008	118021115	ttgtcattgatagcctgcacaaatct[G|A]	62.44	27	ctggctcgcataaagaatcatcaatat	60.148	27	231	118021008	118021238	ttgtcattgatagcctgcacaaatct[G|A]	62.44	27	ggcgagtatgatatatcaaacttgctc	60.201	27	106
Chr1	118153076	G	C	intergenic	geneJL015404;geneJL015403	dist=146281;dist=25726	.	.	37	50	0.74	0.851351	0.148649	C:11,G:63	CC:4,GC:3,GG:30	0.253104	0.081081	0.606448	0.679654	0.126552	0.221074	Chr1_118153076	CCATCTTGCATGATTAGAATAGAGGGCCATGATTAATCCATGTTTGAAATTTTGATTTAATCTGTTTTAAACTACAAGATTAACCTTAGTAGTTTGTTCTCTAATCAAATTCCTTGAGACCAAACTATGTATGCTACTATTCGACTCAGTTGCCATATAGGATTGGTTTAATAACAAAGTTCATGGAATCATGTATAAAGTGTGGTAACATTAGTATTGATTGTGTAAATGAATTAATTGAGATTTTAAATACATCTAAATGGTCAAAACTTCAACAAATCATAACTAATTGTACAAAAATCTAAAAACTACAAATAAAACTCATTAAAAAGCTTAGATAGAGGAGAATAAATAAATAAATAAAAATGAAATTATGAATTTTTATTAAGGGGACAAAAA…	CCATCTTGCATGATTAGAATAGAGGGCCATGATTAATCCATGTTTGAAATTTTGATTTAATCTGTTTTAAACTACAAGATTAACCTTAGTAGTTTGTTCTCTAATCAAATTCCTTGAGACCAAACTATGTATGCTACTATTCGACTCAGTTGCCATATAGGATTGGTTTAATAACAAAGTTCATGGAATCATGTATAAAGTGTGGTAACATTAGTATTGATTGTGTAAATGAATTAATTGAGATTTTAAATACATCTAAATGGTCAAAACTTCAACAAATCATAACTAATTGTACAAAAATCTAAAAACTACAAATAAAACTCATTAAAAAGCTTAGATAGAGGAGAATAAATAAATAAATAAAAATGAAATTATGAATTTTTATTAAGGGGACAAAAA…	tttggtgaatattccatgggatgttcttt[G|C]	62.642	30	ctcctaatacactcacttaattgacttg	58.21	28	74	118153047	118153120
Chr1	118844204	C	T	exonic	geneJL015400	.	nonsynonymous SNV	geneJL015400:JL015400:exon2:c.G439A:p.V147I	37	50	0.74	0.824324	0.175676	C:61,T:13	CC:30,CT:1,TT:6	0.289627	0.027027	0.670525	0.906683	0.144814	0.247685	Chr1_118844204	TTTATGCCAAGGGAGTATAGGGTAAATAAATAAATACTTTTGGNATAATATTCACATTCCAAGTTTAAAANTAGCTCGNTAGTGCTCAATATGGCAAGTTTGACTTGGCTTTAAAAGTATNNNNTTTTTAANATTAGCATCCTTGGGTTAAATTCANTCAAAAACAAATNAAAATCAGAAATTTTAGAATTCACCTGAACTTAACAAACTAAAATAAATATGTTTGATTTTAAGCCGAGGCCAACTTCCTTAAACTGGATAAGTTATCACCAACTATTTCATGGAGTTACTCAACGTCATGTTACCTGGATCTCAAAAGATGCTAAAATCTGCTCGACCGATGGGATTACCTCTGCCTGCATGGATGCGGGAATGTGGAAATATGAAACTTGTAGCTCT…	TTTATGCCAAGGGAGTATAGGGTAAATAAATAAATACTTTTGGNATAATATTCACATTCCAAGTTTAAAANTAGCTCGNTAGTGCTCAATATGGCAAGTTTGACTTGGCTTTAAAAGTATNNNNTTTTTAANATTAGCATCCTTGGGTTAAATTCANTCAAAAACAAATNAAAATCAGAAATTTTAGAATTCACCTGAACTTAACAAACTAAAATAAATATGTTTGATTTTAAGCCGAGGCCAACTTCCTTAAACTGGATAAGTTATCACCAACTATTTCATGGAGTTACTCAACGTCATGTTACCTGGATCTCAAAAGATGCTAAAATCTGCTCGACCGATGGGATTACCTCTGCCTGCATGGATGCGGGAATGTGGAAATATGAAACTTGTAGCTCT…	tacgagaggatgatcaaaaacagttaag	59.703	28	gtagcattttctgaagaccgatgcttaa[G|A]	62.975	29	51	118844184	118844234	cattttcatcaaatacctttggctcatg	60.219	28	gtagcattttctgaagaccgatgcttaa[G|A]	62.975	29	100	118844135	118844234	ggaatgtggaaatatgaaacttgtagctc	61.079	29	gtagcattttctgaagaccgatgcttaa[G|A]	62.975	29	162
Chr1	120054360	G	A	intronic	geneJL013912	.	.	.	37	50	0.74	0.864865	0.135135	A:10,G:64	AA:4,GA:2,GG:31	0.233747	0.054054	0.571355	0.76875	0.116874	0.206428	Chr1_120054360	AAGTCAAGACCAAGATCTAGCGTATGACAGAAAACTTCAGGGAGATCTGTTTAAGTGCTATTAAAAAAAAACTCATCCTTGCATTGGCAAATGCATCTGAGAAAGTCGTCCAACTAATAACCCAAGCACTAAGCAAGAATAATTTACGATACCCATGCTCTGCTTGTCAGTTATTCCTAAATGAGCCTATAACAGAAATTATAGTGAAAAATAATGGGCATTATTAACCTAACCAGCCTTAATATTCTAACATACTTATCGTCTTTCTCTTTTCATAACTACCTCTTCACACTTTTGGCCATGCTTCTATTATTTTCATTCGTTCATAACCATAGAAATANTAGTCACAAACACAGCCAATGAGGAATAACTTGGGTATTATTAGGCCANTTAATANGG…	AAGTCAAGACCAAGATCTAGCGTATGACAGAAAACTTCAGGGAGATCTGTTTAAGTGCTATTAAAAAAAAACTCATCCTTGCATTGGCAAATGCATCTGAGAAAGTCGTCCAACTAATAACCCAAGCACTAAGCAAGAATAATTTACGATACCCATGCTCTGCTTGTCAGTTATTCCTAAATGAGCCTATAACAGAAATTATAGTGAAAAATAATGGGCATTATTAACCTAACCAGCCTTAATATTCTAACATACTTATCGTCTTTCTCTTTTCATAACTACCTCTTCACACTTTTGGCCATGCTTCTATTATTTTCATTCGTTCATAACCATAGAAATANTAGTCACAAACACAGCCAATGAGGAATAACTTGGGTATTATTAGGCCANTTAATANGG…	tttcataactacctcttcacacttttgg	60.011	28	tctctctctctctctctctctctctct[C|T]	62.68	28	260	120054130	120054389	gccaatgaggaataacttgggtattatt	60.009	28	tctctctctctctctctctctctctct[C|T]	62.68	28	175	120054215	120054389	tctcttttcataactacctcttcacact	60.009	28	tctctctctctctctctctctctctct[C|T]	62.68	28	265
Chr1	120054424	C	T	intronic	geneJL013912	.	.	.	43	50	0.86	0.709302	0.290698	C:61,T:25	CC:27,CT:7,TT:9	0.412385	0.162791	0.869621	0.605246	0.206193	0.327354	Chr1_120054424	AAAAAAACTCATCCTTGCATTGGCAAATGCATCTGAGAAAGTCGTCCAACTAATAACCCAAGCACTAAGCAAGAATAATTTACGATACCCATGCTCTGCTTGTCAGTTATTCCTAAATGAGCCTATAACAGAAATTATAGTGAAAAATAATGGGCATTATTAACCTAACCAGCCTTAATATTCTAACATACTTATCGTCTTTCTCTTTTCATAACTACCTCTTCACACTTTTGGCCATGCTTCTATTATTTTCATTCGTTCATAACCATAGAAATANTAGTCACAAACACAGCCAATGAGGAATAACTTGGGTATTATTAGGCCANTTAATANGGTAGNAGCTTCATTTNATTCATTGCAAATTGTAAAAACGACTTNAAAATATGGAACAAAACAAAC…	AAAAAAACTCATCCTTGCATTGGCAAATGCATCTGAGAAAGTCGTCCAACTAATAACCCAAGCACTAAGCAAGAATAATTTACGATACCCATGCTCTGCTTGTCAGTTATTCCTAAATGAGCCTATAACAGAAATTATAGTGAAAAATAATGGGCATTATTAACCTAACCAGCCTTAATATTCTAACATACTTATCGTCTTTCTCTTTTCATAACTACCTCTTCACACTTTTGGCCATGCTTCTATTATTTTCATTCGTTCATAACCATAGAAATANTAGTCACAAACACAGCCAATGAGGAATAACTTGGGTATTATTAGGCCANTTAATANGGTAGNAGCTTCATTTNATTCATTGCAAATTGTAAAAACGACTTNAAAATATGGAACAAAACAAAC…	gttcacgttttacaaaatccgtgg[C|T]	62.004	25	acatcaatccaggtaccttgaagaa	59.986	25	137	120054400	120054536	gttcacgttttacaaaatccgtgg[C|T]	62.004	25	agctgcaattcttacatcaatccag	59.933	25	150	120054400	120054549	gttcacgttttacaaaatccgtgg[C|T]	62.004	25	ggtaccttgaagaactcgttatcct	60.105	25	126
Chr1	120155342	C	T	upstream	geneJL013911	dist=482	.	.	50	50	1	0.93	0.07	C:93,T:7	CC:43,CT:7	0.1302	0.14	0.365924	-0.075269	0.0651	0.121724	Chr1_120155342	TCCAAATAATAGTTGCTGCAATTACATGCTTCAAATCAATTATTTATATATTTCATATATTCCTAGGTTAGTGTATGTGGATGAGATGAAAATAGTTCACATAGGTTAAAAAATTTTGAAATTTAAATCTTGATTTTATTTCAAAACTTATGGTTCAATTTGATTTAAAATTTATTGAAAACAGCTCCCATGCAAAGCTTCAAAGATGAATCTTATTTAAATTTTTTAGTGNCAGCAATTGATGCTGTTCCACCTCTTAATGNCAAGATATGCCAACCATTTGAAACAACNTATGCCTTAACATAGGCTACTGAAGACATCAAACGCCATCGCCATNTAATAACTGCATCCCAAATAACAATAGAAATCCATAGTCCCAATTAAATCCAAATAAACTAT…	TCCAAATAATAGTTGCTGCAATTACATGCTTCAAATCAATTATTTATATATTTCATATATTCCTAGGTTAGTGTATGTGGATGAGATGAAAATAGTTCACATAGGTTAAAAAATTTTGAAATTTAAATCTTGATTTTATTTCAAAACTTATGGTTCAATTTGATTTAAAATTTATTGAAAACAGCTCCCATGCAAAGCTTCAAAGATGAATCTTATTTAAATTTTTTAGTGNCAGCAATTGATGCTGTTCCACCTCTTAATGNCAAGATATGCCAACCATTTGAAACAACNTATGCCTTAACATAGGCTACTGAAGACATCAAACGCCATCGCCATNTAATAACTGCATCCCAAATAACAATAGAAATCCATAGTCCCAATTAAATCCAAATAAACTAT…	gctatagctaatagacataacaacaccc[C|T]	61.434	29	cactaagtgataaaaatgtgcctgtttc	59.912	28	278	120155314	120155591	gctatagctaatagacataacaacaccc[C|T]	61.434	29	ctagcaaatggttgaatgtcaaattcag	60.167	28	129	120155314	120155442	gctatagctaatagacataacaacaccc[C|T]	61.434	29	ccactaagtgataaaaatgtgcctgtttc	61.619	29	279
Chr1	121542679	T	C	intergenic	geneJL021542;geneJL019073	dist=289174;dist=506005	.	.	38	50	0.76	0.894737	0.105263	C:68,T:8	CC:32,TC:4,TT:2	0.188366	0.105263	0.485461	0.441176	0.094183	0.170625	Chr1_121542679	AGGTGAGTAGAACAACTTCATACATCTTCCACTTTGGTGAGTGACAATATTTTGGAGCATCTCTTTCTTCATCCATCTGCTACGGCCTTCGCCTTCATCAAAGAGCCTACTAAGCAAGGCCTAAAATAGTGCCCAATCAAGTGTTCATTCAACGGCAATAACATGCACCAATCAAAAAGAAAGTATTAAATTTTATGTTTAATTTTAATTTTAGTTTCTATAATATTTGAATTTTAAAATTTAAAGGAATGCATTNGCTATCACTTAATTTTAAAAAAGAAAAAAATGTGAGTTAANATTATNAATGTAGTTGGCACTTTTTTTCATTTAATGGCCACCTATCTTTCCCTNAAAAATTNTNCNCTTCTTGTTCNANTATTTGTCATTGAATTCTTATAA…	AGGTGAGTAGAACAACTTCATACATCTTCCACTTTGGTGAGTGACAATATTTTGGAGCATCTCTTTCTTCATCCATCTGCTACGGCCTTCGCCTTCATCAAAGAGCCTACTAAGCAAGGCCTAAAATAGTGCCCAATCAAGTGTTCATTCAACGGCAATAACATGCACCAATCAAAAAGAAAGTATTAAATTTTATGTTTAATTTTAATTTTAGTTTCTATAATATTTGAATTTTAAAATTTAAAGGAATGCATTNGCTATCACTTAATTTTAAAAAAGAAAAAAATGTGAGTTAANATTATNAATGTAGTTGGCACTTTTTTTCATTTAATGGCCACCTATCTTTCCCTNAAAAATTNTNCNCTTCTTGTTCNANTATTTGTCATTGAATTCTTATAA…	attgctgacttcaagtttgtg[T|C]	57.011	22	tggttcattgagcttagatgatgc	59.422	24	153	121542658	121542810	attgctgacttcaagtttgtg[T|C]	57.011	22	tgtggagaaaagtggagaagatct	59.405	24	123	121542658	121542780	attgctgacttcaagtttgtg[T|C]	57.011	22	ggttcattgagcttagatgatgct	59.179	24	152
Chr1	122460980	C	A	intronic	geneJL019072	.	.	.	47	50	0.94	0.893617	0.106383	A:10,C:84	AA:2,CA:6,CC:39	0.190131	0.12766	0.488909	0.328571	0.095066	0.172056	Chr1_122460980	TTGCACTTCAGTTGGATTACATTAAGAATCGGCTTAAAGCCTATGTCTTTTTTTTGCTTTAGTTATGGATGTTCTTACTAGACATTTACAACAAGTTGTACCTTGGTGTATGCTTTTTAGTGATGATATTCTTCTTGTTGATAAGACTAGAAGGAGAGATCCAAAGAAACTTGAATTATAAAGTCAACCTTAGACTGTAAAGACATNCATTTGAGTAGATCTAAAACTAAATACATGGAGTGTAATTTTAGTTGTAGAAAGATTTAGGGGNGGGGTTGTGATTTGGGCAATCAAGTCATTAAAAAGAACAAAAANTTNGATNTCTTNGGTCTATTGTTCANAGTGATNGTGAAATANATGAGATGTAGAATTCAAGTTGGATGGTTGAAGTGGAGGAAT…	TTGCACTTCAGTTGGATTACATTAAGAATCGGCTTAAAGCCTATGTCTTTTTTTTGCTTTAGTTATGGATGTTCTTACTAGACATTTACAACAAGTTGTACCTTGGTGTATGCTTTTTAGTGATGATATTCTTCTTGTTGATAAGACTAGAAGGAGAGATCCAAAGAAACTTGAATTATAAAGTCAACCTTAGACTGTAAAGACATNCATTTGAGTAGATCTAAAACTAAATACATGGAGTGTAATTTTAGTTGTAGAAAGATTTAGGGGNGGGGTTGTGATTTGGGCAATCAAGTCATTAAAAAGAACAAAAANTTNGATNTCTTNGGTCTATTGTTCANAGTGATNGTGAAATANATGAGATGTAGAATTCAAGTTGGATGGTTGAAGTGGAGGAAT…	atgctatatggtttagaatgttgg[C|A]	57.781	25	ccgacattttctctgaccaaactat	59.356	25	191	122460956	122461146	atgctatatggtttagaatgttgg[C|A]	57.781	25	ccgacattttctctgaccaaactatc	60.183	26	191	122460956	122461146	atgctatatggtttagaatgttgg[C|A]	57.781	25	tcttatctgccattagagctactct	58.689	25	147
Chr1	123509419	A	T	intergenic	geneJL020526;geneJL020357	dist=316732;dist=102538	.	.	45	50	0.9	0.755556	0.244444	A:68,T:22	AA:31,AT:6,TT:8	0.369383	0.133333	0.802353	0.639037	0.184691	0.301161	Chr1_123509419	TTGAACAACACAATCTTAATAAACTAGAGTAATTGACATCAATGACATCATTCACTCCACCATAATAATTAAAATTTCTAACTTTGGTAGGGTTGGCAACACTATGATTTTGAGTTTTCTTATTATCACCATAATATTTGATATGAATTTATATTCATTAATATAAAACCCTTTATATCTTTGTTCAATTCGATTAGGTCCATAAGTTAAAACTTTTATTTCTTCCACAATTGGATCACTAGTATTCATAACTTGCATAAAGAGATAACCTACTATTAATGTCTCTATATGTTGATTTGTAATATAGTAGAAGTTGAAAACTCATGTGTTGTTTAAACCATTAANGAAAATTTTCATTTAAAAACTTTTTGATATCAAAAGTGGTAAAATGTNTATGCC…	TTGAACAACACAATCTTAATAAACTAGAGTAATTGACATCAATGACATCATTCACTCCACCATAATAATTAAAATTTCTAACTTTGGTAGGGTTGGCAACACTATGATTTTGAGTTTTCTTATTATCACCATAATATTTGATATGAATTTATATTCATTAATATAAAACCCTTTATATCTTTGTTCAATTCGATTAGGTCCATAAGTTAAAACTTTTATTTCTTCCACAATTGGATCACTAGTATTCATAACTTGCATAAAGAGATAACCTACTATTAATGTCTCTATATGTTGATTTGTAATATAGTAGAAGTTGAAAACTCATGTGTTGTTTAAACCATTAANGAAAATTTTCATTTAAAAACTTTTTGATATCAAAAGTGGTAAAATGTNTATGCC…	gcttgtaccaaagtttttcatctaagac	59.657	28	attaggaaaagtgaccccctttgtctta[T|A]	62.88	29	50	123509400	123509449	tgaagaacatatctatgagcttgtacca	60.167	28	attaggaaaagtgaccccctttgtctta[T|A]	62.88	29	68	123509382	123509449	gatgaagaacatatctatgagcttgtacc	59.936	29	attaggaaaagtgaccccctttgtctta[T|A]	62.88	29	70
Chr1	123525154	C	G	intergenic	geneJL020526;geneJL020357	dist=332467;dist=86803	.	.	31	50	0.62	0.790323	0.209677	C:13,G:49	CC:6,CG:1,GG:24	0.331426	0.032258	0.740866	0.902669	0.165713	0.276504	Chr1_123525154	TCCCGATAGCGTGGCCGACTAGGGATAGTTCCCACTCCTTTTGACCAGCCGAGAGTTCAGCCTCTGAGAATGAAACCTCCATTTTCGAGGATGGGATGTCCGAAAGGGATAGAGTGTTCCTTGAATCTTTTTGAGAATTCAGCAAGGCTTTCCAATTCTACGATAAAGCTGGGATCAGAGGTTGGGCCACTTTATCTGAAGGATGAGTTGTCTGGCCCCTTTGAGCCAAATGCGGGAAGGTAGAAGTGGATGCAATGTCCATGGTTTGAAGAGGGGGGNGCGGAAGACAGAGATTCAGGAGAGAGTGAAGGGCCCAAACTCNGGGCNGAGGCCCCTAATCAAAAATAGAAACCACCAACCTATTAAGTATAAGAGATCCAACCACACACCAGGGAGAAG…	TCCCGATAGCGTGGCCGACTAGGGATAGTTCCCACTCCTTTTGACCAGCCGAGAGTTCAGCCTCTGAGAATGAAACCTCCATTTTCGAGGATGGGATGTCCGAAAGGGATAGAGTGTTCCTTGAATCTTTTTGAGAATTCAGCAAGGCTTTCCAATTCTACGATAAAGCTGGGATCAGAGGTTGGGCCACTTTATCTGAAGGATGAGTTGTCTGGCCCCTTTGAGCCAAATGCGGGAAGGTAGAAGTGGATGCAATGTCCATGGTTTGAAGAGGGGGGNGCGGAAGACAGAGATTCAGGAGAGAGTGAAGGGCCCAAACTCNGGGCNGAGGCCCCTAATCAAAAATAGAAACCACCAACCTATTAAGTATAAGAGATCCAACCACACACCAGGGAGAAG…	ttttctcgttatcctctgaattca[C|G]	57.403	25	cttggaaccaaacctttttctcctt	60.105	25	167	123525130	123525296	ttttctcgttatcctctgaattca[C|G]	57.403	25	ttggaaccaaacctttttctccttc	60.105	25	166	123525130	123525295	ttttctcgttatcctctgaattca[C|G]	57.403	25	actcttggaaccaaacctttttctc	59.873	25	170
Chr1	124367642	C	G	intronic	geneJL018389	.	.	.	49	50	0.98	0.938776	0.061224	C:92,G:6	CC:46,GG:3	0.114952	0	0.332287	1	0.057476	0.108345	Chr1_124367642	AAATATTTTAAAATTTCAAGATAGCTTACTGGCTTATATATGTTTATATACAAAAGGTTTTAATTTATTAGACTTCAATCTATATACATATAATATTAAGATATTTATAAAATAATTAAATTTAATGAATGTCTATGTTATACTTAATGCAGTAGGGCTGAATTTTTATTTAAGTGAACCTATTAAATTATTTACACATGATTTTATATATTAAATGATAAACTTAAATTAAAAATAATTAATTTTATACTTTNCTTTNAATACTAGTTGTTTTCTCTAATGTGTAATTNCTAGTCATTAAGGCCTTGCTATTCACCACTATGTCATATATAGTTTTGANTAGTTGTTNGGGACCCTTTATATATTCATTTAAATGCTAAAGGATTTTGAATTCTTTTA…	AAATATTTTAAAATTTCAAGATAGCTTACTGGCTTATATATGTTTATATACAAAAGGTTTTAATTTATTAGACTTCAATCTATATACATATAATATTAAGATATTTATAAAATAATTAAATTTAATGAATGTCTATGTTATACTTAATGCAGTAGGGCTGAATTTTTATTTAAGTGAACCTATTAAATTATTTACACATGATTTTATATATTAAATGATAAACTTAAATTAAAAATAATTAATTTTATACTTTNCTTTNAATACTAGTTGTTTTCTCTAATGTGTAATTNCTAGTCATTAAGGCCTTGCTATTCACCACTATGTCATATATAGTTTTGANTAGTTGTTNGGGACCCTTTATATATTCATTTAAATGCTAAAGGATTTTGAATTCTTTTA…	gttatggagcttgaatattgtatctca[C|G]	58.573	28	gtagaaatctcaaaggaatgctattggt	59.959	28	93	124367615	124367707	gttatggagcttgaatattgtatctca[C|G]	58.573	28	cacagtagaaatctcaaaggaatgctat	59.751	28	97	124367615	124367711	gttatggagcttgaatattgtatctca[C|G]	58.573	28	agtagaaatctcaaaggaatgctattgg	59.749	28	94
Chr1	125830541	G	T	intergenic	geneJL005866;geneJL005865	dist=109529;dist=29416	.	.	36	50	0.72	0.736111	0.263889	G:53,T:19	GG:24,GT:5,TT:7	0.388503	0.138889	0.832558	0.642502	0.194252	0.313036	Chr1_125830541	ATTGATGATTTGGAAAATCCATTGGAATTGATTTAAGGTTTGGATTGAAATTGATTTGAGTTTAAGGTTGATTTGATTTGGAGTTTGACTTGAAAGGAGGAAGTGAGGATTTGGTTCAAGCTATAGGGTAGGCAAATTTTCCTAACACCCCTAAGGCATAAACTATTCTTATGGCTAACTCTTTTAAGTCTCTAGGGTTAGGTTAAGTGTTCACCTAATCACTAGAAGTGTCTTAAGACTAAAAATACTCTTAGTGTCTAAGAGAAGTCCTATGTCTAAGATGGAGGGGTTGAGAGCTCATTCGAAAAATGAGGTCAACAAAGGGCGCCCAATAGGTGTGTTGTGACTGACAAGGAACACCGCACGTATTGGTGTTGACCGAAATGATCAACAATACTG…	ATTGATGATTTGGAAAATCCATTGGAATTGATTTAAGGTTTGGATTGAAATTGATTTGAGTTTAAGGTTGATTTGATTTGGAGTTTGACTTGAAAGGAGGAAGTGAGGATTTGGTTCAAGCTATAGGGTAGGCAAATTTTCCTAACACCCCTAAGGCATAAACTATTCTTATGGCTAACTCTTTTAAGTCTCTAGGGTTAGGTTAAGTGTTCACCTAATCACTAGAAGTGTCTTAAGACTAAAAATACTCTTAGTGTCTAAGAGAAGTCCTATGTCTAAGATGGAGGGGTTGAGAGCTCATTCGAAAAATGAGGTCAACAAAGGGCGCCCAATAGGTGTGTTGTGACTGACAAGGAACACCGCACGTATTGGTGTTGACCGAAATGATCAACAATACTG…	gatcacaagcactaacagaaatgatct	59.934	27	cctagtggaaggttcacatactcagt[C|A]	62.45	27	127	125830443	125830569	aacagaaatgatctactcccaacctaa	60.038	27	cctagtggaaggttcacatactcagt[C|A]	62.45	27	114	125830456	125830569	caagcactaacagaaatgatctactcc	59.989	27	cctagtggaaggttcacatactcagt[C|A]	62.45	27	122
Chr1	126415799	A	G	intergenic	geneJL005862;geneJL005861	dist=225139;dist=33673	.	.	30	50	0.6	0.916667	0.083333	A:55,G:5	AA:27,AG:1,GG:2	0.152778	0.033333	0.413817	0.781818	0.076389	0.141107	Chr1_126415799	TGATTTTCTTCCACTTCTGACATTATAAGTACCTTCTTAGAAAGACTATCATGTAATGCTTTCTTCTCCAGTTCAAGAGCTTTCTTCTTCGCTGCAAGTACCTTGAGTATTTTCTCTTTCTGATGAGTCTCTGCTCTCACCTCAATCAGCTCATCACGAGTGCGCTCCACCTCCTGACGCTGGAGAGAAAGAGAAGTTGACATGTTTGNTAGCTCAATTCTACACCCCGTTAGCTGATCCTCCAGAGCTATCTCTTCTTTGGCCTTAGCACCCATCTTTCGCTCATACTCCCCTTGCAGATATTTTACTTTCACAAATTCAATATTTCACTCATCTAGAGCGACACCCAAATGATCCATCAACCCTAATGTTTGAGCTACCAATAATCAAAAAATCACA…	TGATTTTCTTCCACTTCTGACATTATAAGTACCTTCTTAGAAAGACTATCATGTAATGCTTTCTTCTCCAGTTCAAGAGCTTTCTTCTTCGCTGCAAGTACCTTGAGTATTTTCTCTTTCTGATGAGTCTCTGCTCTCACCTCAATCAGCTCATCACGAGTGCGCTCCACCTCCTGACGCTGGAGAGAAAGAGAAGTTGACATGTTTGNTAGCTCAATTCTACACCCCGTTAGCTGATCCTCCAGAGCTATCTCTTCTTTGGCCTTAGCACCCATCTTTCGCTCATACTCCCCTTGCAGATATTTTACTTTCACAAATTCAATATTTCACTCATCTAGAGCGACACCCAAATGATCCATCAACCCTAATGTTTGAGCTACCAATAATCAAAAAATCACA…	catctactccttgtaacacatcttcagaa	60.987	29	actcataatgggggaattcatttctcga[T|C]	62.78	29	67	126415763	126415829	caaccctaatgtttgagctaccaataatc	60.883	29	actcataatgggggaattcatttctcga[T|C]	62.78	29	172	126415658	126415829	catactccccttgcagatattttactttc	60.485	29	actcataatgggggaattcatttctcga[T|C]	62.78	29	248
Chr1	126662318	G	A	intergenic	geneJL005859;geneJL025351	dist=94765;dist=221708	.	.	48	50	0.96	0.9375	0.0625	A:6,G:90	AA:2,GA:2,GG:44	0.117188	0.041667	0.33729	0.644444	0.058594	0.110321	Chr1_126662318	TCCTCATCTCTTAAGCATTTTTATGATCTTGTATTGTTGGACTATAAGCCTTAGCATTCTAATGAACTTCCAATTTAAACAAAAGTAAATTTCTCTTTCAAAAATGTAAAGTTTCATTATAGGGTAGATTGAAGCACTTATTAGGCTTCCTAGTAATATGAGTGTTTCCTACTTATTCTCCTTTAGAACCCATAAATAAGTCTTTATATTTGAACTTTCTCCACTTGATTTCCAAAAATACCTAATCTTTTGATAGCTTAATTTTGAAATCTTTGGAAATAGTTATTGACTACTTTAATNGAGAGTGTTCTTAGGAAATTCCCATTTCCTACGATGTAATTAACTATGNGAGCTTGCTTTCATACAGAACTAAAGAACCTAACATAAAATAAACCCTAC…	TCCTCATCTCTTAAGCATTTTTATGATCTTGTATTGTTGGACTATAAGCCTTAGCATTCTAATGAACTTCCAATTTAAACAAAAGTAAATTTCTCTTTCAAAAATGTAAAGTTTCATTATAGGGTAGATTGAAGCACTTATTAGGCTTCCTAGTAATATGAGTGTTTCCTACTTATTCTCCTTTAGAACCCATAAATAAGTCTTTATATTTGAACTTTCTCCACTTGATTTCCAAAAATACCTAATCTTTTGATAGCTTAATTTTGAAATCTTTGGAAATAGTTATTGACTACTTTAATNGAGAGTGTTCTTAGGAAATTCCCATTTCCTACGATGTAATTAACTATGNGAGCTTGCTTTCATACAGAACTAAAGAACCTAACATAAAATAAACCCTAC…	ctaccttaagagttcttattaggtgtgttg	59.96	30	actcctacatctaagatgggaagattgaa[C|T]	61.692	30	80	126662270	126662349	catctaccttaagagttcttattaggtgtg	59.62	30	actcctacatctaagatgggaagattgaa[C|T]	61.692	30	83	126662267	126662349	ccatctaccttaagagttcttattaggtgt	60.398	30	actcctacatctaagatgggaagattgaa[C|T]	61.692	30	84
Chr1	129415377	G	A	intronic	geneJL019375	.	.	.	50	50	1	0.87	0.13	A:13,G:87	AA:5,GA:3,GG:42	0.2262	0.06	0.557438	0.734748	0.1131	0.200617	Chr1_129415377	CATCATCCTTGGAATCCAGACTTGAGCATAATGTCACAATCTTCGGAAAATTTCAATGACGAACAATTCTGAAGACTGCTGTGATAAAGCTGCTCATGGCTCCTCTTTGTTGGAGATNAAGCACCTTAANANTANNATCCTTTTCTTCCCGAAGNATCTTTGCTTTGTAGACACANCCAAAACANCCACTTNCAATCAAGTTCNCTTCAGAAAACCCATTGGTTGCATTGAAGATTTCAGTATAGGAAACTNATGAATCAGTTGGATTNGCTCCAAGTGATGCANNAAACTTCTTCTTTGATCTANAGATNNTGCANAATGCATANATAAATATAGCCACAATAACTGCAATGGNACTTGGNAGTATGATTTTGAGTTTGTTNGAATTCTTTCCTTCTA…	CATCATCCTTGGAATCCAGACTTGAGCATAATGTCACAATCTTCGGAAAATTTCAATGACGAACAATTCTGAAGACTGCTGTGATAAAGCTGCTCATGGCTCCTCTTTGTTGGAGATNAAGCACCTTAANANTANNATCCTTTTCTTCCCGAAGNATCTTTGCTTTGTAGACACANCCAAAACANCCACTTNCAATCAAGTTCNCTTCAGAAAACCCATTGGTTGCATTGAAGATTTCAGTATAGGAAACTNATGAATCAGTTGGATTNGCTCCAAGTGATGCANNAAACTTCTTCTTTGATCTANAGATNNTGCANAATGCATANATAAATATAGCCACAATAACTGCAATGGNACTTGGNAGTATGATTTTGAGTTTGTTNGAATTCTTTCCTTCTA…	gttccattagtgaaaatgccattatctga[G|A]	61.308	30	cattgcatacttttgaaggtgaaatctcag	61.827	30	55	129415348	129415402	gttccattagtgaaaatgccattatctga[G|A]	61.308	30	cattgcatacttttgaaggtgaaatctc	59.963	28	55	129415348	129415402	gttccattagtgaaaatgccattatctga[G|A]	61.308	30	ccaattgtcaagagaatttccagaattc	59.704	28	264
Chr1	130824921	C	T	intergenic	geneJL012659;geneJL012660	dist=83298;dist=131234	.	.	45	50	0.9	0.788889	0.211111	C:71,T:19	CC:30,CT:11,TT:4	0.333086	0.244444	0.743601	0.266123	0.166543	0.277613	Chr1_130824921	AATCATTATCGGGTTGATTGTTTTCTTTAGAATGCGTGGTGTGATGCTTACGCCAGAGGTTTTAGTGAATATGTGTAAATTCACTTGTGAAGTGCATGGTAGAATATCTTGTAAAAGTAAATGGTTGGATTTTTGCACAAAATATCCTCCAAGATNTTGGGTCAATAGATTTTTTTTTTTTATGAAAAATGAATGAGGGCTTCTTGAAAAGTGGGGAAAATTGAAAGANATATCCTTCTCTCAAGTGTTTAAAGCAGATATATTGAAGGCTCTTAACATTGTGAAAGNCGAAGATCTTCAATATGAGACTCNCTATATTAATCAATATGTGAAGGAANAATTCTTATTCAAAGTTNGTCTTTTAATTCAAATTGGAAGATCTCATGCTCTTATGCNGAA…	AATCATTATCGGGTTGATTGTTTTCTTTAGAATGCGTGGTGTGATGCTTACGCCAGAGGTTTTAGTGAATATGTGTAAATTCACTTGTGAAGTGCATGGTAGAATATCTTGTAAAAGTAAATGGTTGGATTTTTGCACAAAATATCCTCCAAGATNTTGGGTCAATAGATTTTTTTTTTTTATGAAAAATGAATGAGGGCTTCTTGAAAAGTGGGGAAAATTGAAAGANATATCCTTCTCTCAAGTGTTTAAAGCAGATATATTGAAGGCTCTTAACATTGTGAAAGNCGAAGATCTTCAATATGAGACTCNCTATATTAATCAATATGTGAAGGAANAATTCTTATTCAAAGTTNGTCTTTTAATTCAAATTGGAAGATCTCATGCTCTTATGCNGAA…	gcagatatattgaaggctcttaacattgtg	61.16	30	cttatcaaaggatctaatatgtgggttgt[G|A]	60.299	30	279	130824674	130824952	gagaacgtgtatcaattctttccaagagaa	61.98	30	cttatcaaaggatctaatatgtgggttgt[G|A]	60.299	30	68	130824885	130824952	tcaaattggaagatctcatgctcttatg	60.011	28	cttatcaaaggatctaatatgtgggttgt[G|A]	60.299	30	166
Chr1	131050115	A	G	intergenic	geneJL012660;geneJL012661	dist=92155;dist=131145	.	.	47	50	0.94	0.914894	0.085106	A:8,G:86	AA:4,GG:43	0.155727	0	0.419921	1	0.077863	0.143601	Chr1_131050115	CCCCCTGATGTCATTCCAATTAACATGACTTNCATTNGATTGAGCCATAGGAACTCAGAGGAAGCATTGCCAAGCTCTCCCAAGGTCTCCCAAGCTCTTTCAAACTCTCCATTTTNAGATTTCTTCAAAACNGAAACANNGGAGCTNATTGAAAANTCCACTTTGCTCAATTCACCACCAAACTCTAATTCCTCTTGCAAGCACCTTCAAGGCATCAAGTCAAATTCATCCAAGTCAAATCCCAAGCATCCAAGCCACAGGAAGGAGGAGCTAGACCAAAGTTGCAAGCCCCCATTGAAAGGAGCTTTGGCCAACAGGAANATCCACTTCATCTCAAGCCTTCAAACCTTCAACAAGGCTTNGTCTCCACTAGACGAAGCTACCTCAATGGTTGGGAGC…	CCCCCTGATGTCATTCCAATTAACATGACTTNCATTNGATTGAGCCATAGGAACTCAGAGGAAGCATTGCCAAGCTCTCCCAAGGTCTCCCAAGCTCTTTCAAACTCTCCATTTTNAGATTTCTTCAAAACNGAAACANNGGAGCTNATTGAAAANTCCACTTTGCTCAATTCACCACCAAACTCTAATTCCTCTTGCAAGCACCTTCAAGGCATCAAGTCAAATTCATCCAAGTCAAATCCCAAGCATCCAAGCCACAGGAAGGAGGAGCTAGACCAAAGTTGCAAGCCCCCATTGAAAGGAGCTTTGGCCAACAGGAANATCCACTTCATCTCAAGCCTTCAAACCTTCAACAAGGCTTNGTCTCCACTAGACGAAGCTACCTCAATGGTTGGGAGC…	catcctattcgaatttgactattggatgtc	60.777	30	accatctagagataagaatgaagacatcc[T|C]	61.488	30	52	131050095	131050146	cttaggcttagaattctttgatcctttgtg	61.021	30	accatctagagataagaatgaagacatcc[T|C]	61.488	30	93	131050054	131050146	ctttgtgaaggaaagtatcatcctattcga	61.461	30	accatctagagataagaatgaagacatcc[T|C]	61.488	30	70
Chr1	131787438	C	G	intergenic	geneJL012662;geneJL012663	dist=4429;dist=340264	.	.	41	50	0.82	0.743902	0.256098	C:61,G:21	CC:28,CG:5,GG:8	0.381023	0.121951	0.8208	0.679938	0.190512	0.308434	Chr1_131787438	TCTGAAGCTTTTATAATATACTGATATGCTAATAAAAATGCTTTATTTTAATACTATAAAATCCACAGACATTTAATCTGAGACGCACGGCAACATCAAGGCCAAATTTTGTGACACAGCCGACCACTAATGACAGGGTTACTGCAATATTGGAGAAGGCTAATGCCATACGCCAGGTTGTTCACCTTCACATTGAGCTCTCCATTTCCTTCCCTGTGTTCTCAGACATTTTTCTGTGAGCTCAGCTCAAGTCAAATATCAATATTAATCCATGATGAGCAAATACTGATGAACAAAAGCTTTAAGAATTTTCTTGAGAGAAAATCTCTCCTGTTCTTTTCAGCTAATTTTTACACATTCTTTGATCATCTCAGGCATGCGCGAGCAGCGATGAGGACG…	TCTGAAGCTTTTATAATATACTGATATGCTAATAAAAATGCTTTATTTTAATACTATAAAATCCACAGACATTTAATCTGAGACGCACGGCAACATCAAGGCCAAATTTTGTGACACAGCCGACCACTAATGACAGGGTTACTGCAATATTGGAGAAGGCTAATGCCATACGCCAGGTTGTTCACCTTCACATTGAGCTCTCCATTTCCTTCCCTGTGTTCTCAGACATTTTTCTGTGAGCTCAGCTCAAGTCAAATATCAATATTAATCCATGATGAGCAAATACTGATGAACAAAAGCTTTAAGAATTTTCTTGAGAGAAAATCTCTCCTGTTCTTTTCAGCTAATTTTTACACATTCTTTGATCATCTCAGGCATGCGCGAGCAGCGATGAGGACG…	gaaaatctctcctgttcttttcagct	59.794	26	tttttcccattcctcgcgtcaaaat[G|C]	62.924	26	209	131787257	131787465	cctttctgaaactgccgaattctaat	60.128	26	tttttcccattcctcgcgtcaaaat[G|C]	62.924	26	92	131787374	131787465	ccatgatgagcaaatactgatgaaca	59.961	26	tttttcccattcctcgcgtcaaaat[G|C]	62.924	26	259
Chr1	132510206	G	A	intergenic	geneJL012664;geneJL023057	dist=340305;dist=169652	.	.	30	50	0.6	0.633333	0.366667	A:22,G:38	AA:9,GA:4,GG:17	0.464444	0.133333	0.948078	0.712919	0.232222	0.35659	Chr1_132510206	AATGTCACTGGGGGACTTAAATCAGCTCAAGGATAGTCAAGATTAATTTCATTTTTTAGTTTTGTTTGATGGATCCCATTGGTTTACGATAAACTGCACAGAATAGGGGCCATCTTGGCCTTGATCTAACACAAATTTACCAATGCAAAGGGAGTATCTTCCCGACCGAGGGGATAACTATCCAACCAAGGGGGTGCCTTTCGGTTTGCAGTGATTAAGTCAGGGAAGAAAGCTCAGAGACTCACATCTTTCTTGAATAGAAGATTGCTTCAGTGACACATTGGCGAGGCAACATGTCTACCGACCTAGGGCTGCCCGTCGGTTTGCGATAGTTATGCTAGGAAGAATGCATAGAAGACTTATATTTTCTAAAGCAAAATGACTGCCGGGGTAACCTAT…	AATGTCACTGGGGGACTTAAATCAGCTCAAGGATAGTCAAGATTAATTTCATTTTTTAGTTTTGTTTGATGGATCCCATTGGTTTACGATAAACTGCACAGAATAGGGGCCATCTTGGCCTTGATCTAACACAAATTTACCAATGCAAAGGGAGTATCTTCCCGACCGAGGGGATAACTATCCAACCAAGGGGGTGCCTTTCGGTTTGCAGTGATTAAGTCAGGGAAGAAAGCTCAGAGACTCACATCTTTCTTGAATAGAAGATTGCTTCAGTGACACATTGGCGAGGCAACATGTCTACCGACCTAGGGCTGCCCGTCGGTTTGCGATAGTTATGCTAGGAAGAATGCATAGAAGACTTATATTTTCTAAAGCAAAATGACTGCCGGGGTAACCTAT…	ctcaagagtagtcaggtaattcctatagg[G|A]	61.766	30	gatataagctccttctcaatatgatccctc	60.884	30	193	132510177	132510369	ctcaagagtagtcaggtaattcctatagg[G|A]	61.766	30	ctaggctgatataagctccttctcaatatg	61.075	30	200	132510177	132510376	ctcaagagtagtcaggtaattcctatagg[G|A]	61.766	30	ctgatataagctccttctcaatatgatccc	61.079	30	195
Chr1	132607682	C	T	intergenic	geneJL012664;geneJL023057	dist=437781;dist=72176	.	.	32	50	0.64	0.9375	0.0625	C:60,T:4	CC:29,CT:2,TT:1	0.117188	0.0625	0.33729	0.466667	0.058594	0.110321	Chr1_132607682	CTATATTTCTCGAGAGCATGGCACCTNGGCACTCGNATCTAGTGTTGTGAGTCNGGAATGCACTTTTTAGAGAGAAATTNTTACATAATCTAGCAATTTTTATGAAAATTTTGNCAAAATGACATTTTAGCNATGCTAGATTNTCNTATTTCAATGTCTTTCTCCCTTATTCNGGATCTAAAATCAACATAGGGAGGTTTCTTTTTTCTGAAGCTGGAACTAAGTTCAATGGAAAAGGTTATTTGATAAAAATTAGTGCATATAAAGGAAAAATGGGTAAAAGAATTCAAGAAATATTATTACATCAAATTCTTTACNTGGAGTGGATGAGANATGGCTTTTGAAAAGGTGGCAGTTGATCTTGCAGCAGACGTGGGTTCCTGAAAGCAACAATCCACC…	CTATATTTCTCGAGAGCATGGCACCTNGGCACTCGNATCTAGTGTTGTGAGTCNGGAATGCACTTTTTAGAGAGAAATTNTTACATAATCTAGCAATTTTTATGAAAATTTTGNCAAAATGACATTTTAGCNATGCTAGATTNTCNTATTTCAATGTCTTTCTCCCTTATTCNGGATCTAAAATCAACATAGGGAGGTTTCTTTTTTCTGAAGCTGGAACTAAGTTCAATGGAAAAGGTTATTTGATAAAAATTAGTGCATATAAAGGAAAAATGGGTAAAAGAATTCAAGAAATATTATTACATCAAATTCTTTACNTGGAGTGGATGAGANATGGCTTTTGAAAAGGTGGCAGTTGATCTTGCAGCAGACGTGGGTTCCTGAAAGCAACAATCCACC…	aagagaagaaaaggaagggaatagtatacc	60.596	30	aatggggagaatggttatgagacaaataa[G|A]	61.868	30	95	132607619	132607713	gtatacccgcatttttatagagttctttcc	60.73	30	aatggggagaatggttatgagacaaataa[G|A]	61.868	30	72	132607642	132607713	gggaatagtatacccgcatttttatagagt	60.984	30	aatggggagaatggttatgagacaaataa[G|A]	61.868	30	79
Chr1	132654260	G	A	intergenic	geneJL012664;geneJL023057	dist=484359;dist=25598	.	.	30	50	0.6	0.8	0.2	A:12,G:48	AA:5,GA:2,GG:23	0.32	0.066667	0.721928	0.791667	0.16	0.2688	Chr1_132654260	CTGCTAACAAAATATTGTAACAGTAGGGCATCATTTCTGCCATTATTTCAACATGTGNCTTTAAACTGGCTAAATGTTGCCGTAGATTTTTTGTTCCTATGAATGCATTGAATTTTGGAACAACATACCCTTTAGGGTATCATATTTGGCTGGGTATGGTCCACCTTTCCCAACTAGCTGCTCAGCAATTTTTGAAGTGATAACTNCTTTGACCTTCTTACTTATATAGTCTTACGCTCGAGATTTAGTTAAAATATATGCTTCTTGATGAATATTTATTGTAGCCTCTCCTGGGAATTCTTGCCATTGTGTTGGAACTGTTGGCAAGTTGGACATAGTATTTTGTATACCCGTAGTTTCAGTTGTCGGGTTGCTCATTTCTGGAGGATCCTTTGGAGG…	CTGCTAACAAAATATTGTAACAGTAGGGCATCATTTCTGCCATTATTTCAACATGTGNCTTTAAACTGGCTAAATGTTGCCGTAGATTTTTTGTTCCTATGAATGCATTGAATTTTGGAACAACATACCCTTTAGGGTATCATATTTGGCTGGGTATGGTCCACCTTTCCCAACTAGCTGCTCAGCAATTTTTGAAGTGATAACTNCTTTGACCTTCTTACTTATATAGTCTTACGCTCGAGATTTAGTTAAAATATATGCTTCTTGATGAATATTTATTGTAGCCTCTCCTGGGAATTCTTGCCATTGTGTTGGAACTGTTGGCAAGTTGGACATAGTATTTTGTATACCCGTAGTTTCAGTTGTCGGGTTGCTCATTTCTGGAGGATCCTTTGGAGG…	gcaagttggacatagtattttgtataccc	60.683	29	caaatgggctcttaactacaacaaagag[C|T]	62.187	29	208	132654083	132654290	caagttggacatagtattttgtatacccg	60.483	29	caaatgggctcttaactacaacaaagag[C|T]	62.187	29	207	132654084	132654290	gttggacatagtattttgtatacccgtag	59.887	29	caaatgggctcttaactacaacaaagag[C|T]	62.187	29	204
Chr1	132683610	C	T	intronic	geneJL023057	.	.	.	47	50	0.94	0.93617	0.06383	C:88,T:6	CC:44,TT:3	0.119511	0	0.342464	1	0.059756	0.11237	Chr1_132683610	GGAAGGGGCATAAGAATGGATTTCATTTTTTACATATTCTTTGATAAACTATTACAAGAAATATTTGAACAAACTTTTCATTGGGAAGGTTAGCGTAGAGTTCCATCCCTCAATTTTTTGTGCCTATGAATTGAACCTATGCTCTTGTTGCTTGATCCATTATTTATACAAAAGATCCAAGGTTGATGCCATAAGATTTTGATTACTAAGGGGTAGTCGGGTACTAATTGTGGCCACTCGTGTAGTTTCCATGAAGGTGGGCTCTTTTTGGTTGAGNGTTGTAATAAGAAGTTGGTTAGTGGATATTGTTGTTGNTATTGTTTGATTTGCATGACTTCTGAGCATTGCATGATTGGGTATGATTGCTAGGCACCACAGATCGAGTATCATTGGAGATGA…	GGAAGGGGCATAAGAATGGATTTCATTTTTTACATATTCTTTGATAAACTATTACAAGAAATATTTGAACAAACTTTTCATTGGGAAGGTTAGCGTAGAGTTCCATCCCTCAATTTTTTGTGCCTATGAATTGAACCTATGCTCTTGTTGCTTGATCCATTATTTATACAAAAGATCCAAGGTTGATGCCATAAGATTTTGATTACTAAGGGGTAGTCGGGTACTAATTGTGGCCACTCGTGTAGTTTCCATGAAGGTGGGCTCTTTTTGGTTGAGNGTTGTAATAAGAAGTTGGTTAGTGGATATTGTTGTTGNTATTGTTTGATTTGCATGACTTCTGAGCATTGCATGATTGGGTATGATTGCTAGGCACCACAGATCGAGTATCATTGGAGATGA…	acttctgagcattgcatgattgg	59.869	23	gcttgaaccactttgaagccac[G|A]	62.291	23	192	132683443	132683634	gcatgttgccatatgtgcttttg	59.937	23	gcttgaaccactttgaagccac[G|A]	62.291	23	66	132683569	132683634	ctaggcaccacagatcgagtatc	60.058	23	gcttgaaccactttgaagccac[G|A]	62.291	23	160
Chr1	132721492	T	C	intergenic	geneJL023057;geneJL023056	dist=2672;dist=142469	.	.	46	50	0.92	0.913043	0.086957	C:8,T:84	CC:1,TC:6,TT:39	0.15879	0.130435	0.426229	0.178571	0.079395	0.146183	Chr1_132721492	TTCTATTTAAAGAACCTTCAAAGTCATTTGTTGCATTAGGAAAGTCCATATTGATGTGAATCATGTTTTTTTTCCTTCTTTTTTAGTTTTATAACCTCAAATTAGTGGTTTAAATTAGGTTCAAATCATGTTTGAATTTTATTCAACTTTAATTCAAGCTAAATTTAAAACAGATTTTTAATAATTAATTCATAATAGACATTTTAAATTGGATTATTAGGTTTGAGTTTTAAGATCGATTCTTAATTTTTCTAATCATCTTGCGTGGATTTGATTTATTTGATTTGTTTAGCTATATATATTATTGTTTAGTCTAATTATTCCTTTGATGAGAGATTACATTTTTAATATTAGTATACAAAGATTAGAGGTGATGGACAAAGTGATCAAGTAATTTAA…	TTCTATTTAAAGAACCTTCAAAGTCATTTGTTGCATTAGGAAAGTCCATATTGATGTGAATCATGTTTTTTTTCCTTCTTTTTTAGTTTTATAACCTCAAATTAGTGGTTTAAATTAGGTTCAAATCATGTTTGAATTTTATTCAACTTTAATTCAAGCTAAATTTAAAACAGATTTTTAATAATTAATTCATAATAGACATTTTAAATTGGATTATTAGGTTTGAGTTTTAAGATCGATTCTTAATTTTTCTAATCATCTTGCGTGGATTTGATTTATTTGATTTGTTTAGCTATATATATTATTGTTTAGTCTAATTATTCCTTTGATGAGAGATTACATTTTTAATATTAGTATACAAAGATTAGAGGTGATGGACAAAGTGATCAAGTAATTTAA…	ctttgaggcactaatctatgagcttctct[T|C]	62.92	30	ctgtgtcaaggcactagtattcaaacttta	61.938	30	230	132721463	132721692	ctttgaggcactaatctatgagcttctct[T|C]	62.92	30	gtgtcaaggcactagtattcaaactttac	60.974	29	228	132721463	132721690	ctttgaggcactaatctatgagcttctct[T|C]	62.92	30	gtcaaggcactagtattcaaactttaca	60.064	28	226
Chr1	134175128	T	A	upstream	geneJL019692	dist=206	.	.	50	50	1	0.88	0.12	A:12,T:88	AA:4,TA:4,TT:42	0.2112	0.08	0.529361	0.621212	0.1056	0.188897	Chr1_134175128	AAATAAAACAGGGTTTTGTGCTCTGCTCTAGTACGGGAATAAAGGGGACGGGCGAGATGACGCTGGACGATAAATGCTCGCCGCCTCCAGCAGAGGCTGCAGTGGCGACAGTGTTGTCGCCGGTGGAGAATGAAGCGGTAACCTTCCTCTGCTGCTCTTCTCTTCGTAGTTTCTCAAGCGCAGCGATGCCGAGTCCACGTTGCGGAATTTTATTGGGTTTGGGCTTCTTCGGCGAGAAACCAGTTCTGCTACTGCAGGCGCCATCGTTGGGGTTTCCGTCTTCTTGGAGTACCATTTTGGTTTATGAACCAAAAGCTGAGTTGCAGAAGAAGTCTCGTCTATTTCAAGATACAAGTGAGTGTGAAGCTAAGTAGTTGTGAAAGGCGGCATCTTTGGGGC…	AAATAAAACAGGGTTTTGTGCTCTGCTCTAGTACGGGAATAAAGGGGACGGGCGAGATGACGCTGGACGATAAATGCTCGCCGCCTCCAGCAGAGGCTGCAGTGGCGACAGTGTTGTCGCCGGTGGAGAATGAAGCGGTAACCTTCCTCTGCTGCTCTTCTCTTCGTAGTTTCTCAAGCGCAGCGATGCCGAGTCCACGTTGCGGAATTTTATTGGGTTTGGGCTTCTTCGGCGAGAAACCAGTTCTGCTACTGCAGGCGCCATCGTTGGGGTTTCCGTCTTCTTGGAGTACCATTTTGGTTTATGAACCAAAAGCTGAGTTGCAGAAGAAGTCTCGTCTATTTCAAGATACAAGTGAGTGTGAAGCTAAGTAGTTGTGAAAGGCGGCATCTTTGGGGC…	ctatttcaagatacaagtgagtgtgaagc	60.826	29	ctcttggattcgtttccattctcctctt[A|T]	62.746	29	193	134174966	134175158	gaagtctcgtctatttcaagatacaagtg	60.234	29	ctcttggattcgtttccattctcctctt[A|T]	62.746	29	203	134174956	134175158	cagaagaagtctcgtctatttcaagatac	59.84	29	ctcttggattcgtttccattctcctctt[A|T]	62.746	29	208
Chr1	135674951	C	T	intergenic	geneJL006801;geneJL006800	dist=211078;dist=25407	.	.	45	50	0.9	0.944444	0.055556	C:85,T:5	CC:41,CT:3,TT:1	0.104938	0.066667	0.309543	0.364706	0.052469	0.099432	Chr1_135674951	AAACATTAATCACTTAAAAGAATCAAAGGTCGGTGCAATCATGTACAGCCATACATCTCAGAAAAGAAAAAAAATTGGGTAGCCGAGCTCTACCCTTATACATCATATTATAATTTATAATGAAAATAGAGCTATGGGGATTTTCAATCTTAGTCTTCATCTTCACTTTATAGATTGAGCATTATATGCATCATAAGGGCCACCCAGGTTTAAGCCCTCCAACCACAGGTCATCTTAAACCCCATAGCTCTAATCATAATCTTATTGCAAAAAATTATATTTTAATAAAATAAAAAAATCTAACTATACCTGTAAAATAGGGATTAGCATAACATACATTCAAACCAAGCAGTTATATCTCACACATGTGGGCTTAGCACCCTGCCTTGAGCCACCAAG…	AAACATTAATCACTTAAAAGAATCAAAGGTCGGTGCAATCATGTACAGCCATACATCTCAGAAAAGAAAAAAAATTGGGTAGCCGAGCTCTACCCTTATACATCATATTATAATTTATAATGAAAATAGAGCTATGGGGATTTTCAATCTTAGTCTTCATCTTCACTTTATAGATTGAGCATTATATGCATCATAAGGGCCACCCAGGTTTAAGCCCTCCAACCACAGGTCATCTTAAACCCCATAGCTCTAATCATAATCTTATTGCAAAAAATTATATTTTAATAAAATAAAAAAATCTAACTATACCTGTAAAATAGGGATTAGCATAACATACATTCAAACCAAGCAGTTATATCTCACACATGTGGGCTTAGCACCCTGCCTTGAGCCACCAAG…	tattacgacagtctcttaagtatagtccc[C|T]	61.323	30	ttgttagactaatgatgctttctatagggg	60.888	30	56	135674922	135674977	tattacgacagtctcttaagtatagtccc[C|T]	61.323	30	ctagacttaggttaggtcgatatcttgttg	60.923	30	175	135674922	135675096	tattacgacagtctcttaagtatagtccc[C|T]	61.323	30	ctagacttaggttaggtcgatatcttgtt	60.034	29	175
Chr1	135679806	A	C	intergenic	geneJL006801;geneJL006800	dist=215933;dist=20552	.	.	42	50	0.84	0.916667	0.083333	A:77,C:7	AA:37,AC:3,CC:2	0.152778	0.071429	0.413817	0.532468	0.076389	0.141107	Chr1_135679806	TCAATCACCGGACTTGAGTTAACCATTATCAATATAGGTCATTTTGTCACTTAGTTAGCGTTGATACAAGCTTTTAAAATCTTAATGCTTGATATGATTGGTCATACATGNTNGATTATAGTCATTTACTNGTTGAGATCATTCCAAATAAATANATANAGCAAGAATGNNTAANTCCAATCTATAATCATCCNTNNGTTGCTTNACATTGATCATATATCAANTTGAAGTTATGAACTAATTTGGGCCAACTTGAAAATCAATCTATTCTAATTTAATCAATTAGCCCAAGTTTCATCAAAGTAAATTTAGAGCAAACCTTAACTAGGTTGCCCTATGATAGCCTATGGGTCAGGGGTTCAAACNATTAGAATTCAATTTCAACAAGTCATTCACGTG…	TCAATCACCGGACTTGAGTTAACCATTATCAATATAGGTCATTTTGTCACTTAGTTAGCGTTGATACAAGCTTTTAAAATCTTAATGCTTGATATGATTGGTCATACATGNTNGATTATAGTCATTTACTNGTTGAGATCATTCCAAATAAATANATANAGCAAGAATGNNTAANTCCAATCTATAATCATCCNTNNGTTGCTTNACATTGATCATATATCAANTTGAAGTTATGAACTAATTTGGGCCAACTTGAAAATCAATCTATTCTAATTTAATCAATTAGCCCAAGTTTCATCAAAGTAAATTTAGAGCAAACCTTAACTAGGTTGCCCTATGATAGCCTATGGGTCAGGGGTTCAAACNATTAGAATTCAATTTCAACAAGTCATTCACGTG…	gttcaagcttcaccttacattgatcta[A|C]	60.115	28	gaggagtgagagagacaaataataggaa	59.957	28	209	135679779	135679987	gttcaagcttcaccttacattgatcta[A|C]	60.115	28	gggaataacatatgtaactcaacatgca	60.219	28	166	135679779	135679944	gttcaagcttcaccttacattgatcta[A|C]	60.115	28	tgggaataacatatgtaactcaacatgc	60.219	28	167
Chr1	136117590	C	G	intergenic	geneJL006798;geneJL006797	dist=141885;dist=102221	.	.	45	50	0.9	0.744444	0.255556	C:23,G:67	CC:7,CG:9,GG:29	0.380494	0.2	0.819965	0.474367	0.190247	0.308106	Chr1_136117590	TTCAATGTATTTTTGTGTCAGAATCGATCCTTGATTAAAGACAAAGCTCTCACATGATTATCCTCTTTTGCCTCCTCTTAAATTGTTCCAACCACCAAAATTCAATGTGGTTTGCTAGAATCCGATCGATTTTAATGATTTTATATGTAAAAAGAGAGGAGGAAGGGTTGGTTGTGATCAATGGAGCTCCATAAAGTTGTGCAATGTAAGAAGGATTGGAGGTTCTTTTACTTCTCTTCTTAAAAATGGCTGAAAATCACAATTAATGGTGATGTGGAGGTGTTATAGTTGGTAGGATTGGCTTGTATTTACTATGTAAGTATGCTTCAATCAAATCTAATATCAAGATGAGAAGATAAGAGGGTCAAAAGTCTTCTATGGAGGCTCGAGTGACATGGA…	TTCAATGTATTTTTGTGTCAGAATCGATCCTTGATTAAAGACAAAGCTCTCACATGATTATCCTCTTTTGCCTCCTCTTAAATTGTTCCAACCACCAAAATTCAATGTGGTTTGCTAGAATCCGATCGATTTTAATGATTTTATATGTAAAAAGAGAGGAGGAAGGGTTGGTTGTGATCAATGGAGCTCCATAAAGTTGTGCAATGTAAGAAGGATTGGAGGTTCTTTTACTTCTCTTCTTAAAAATGGCTGAAAATCACAATTAATGGTGATGTGGAGGTGTTATAGTTGGTAGGATTGGCTTGTATTTACTATGTAAGTATGCTTCAATCAAATCTAATATCAAGATGAGAAGATAAGAGGGTCAAAAGTCTTCTATGGAGGCTCGAGTGACATGGA…	taatggtgatgtggaggtgttatagtt	60.093	27	aagccacattaaaccttctccatacc[G|C]	62.61	27	266	136117353	136117618	caattaatggtgatgtggaggtgttat	59.931	27	aagccacattaaaccttctccatacc[G|C]	62.61	27	270	136117349	136117618	tgagaagataagagggtcaaaagtctt	59.983	27	aagccacattaaaccttctccatacc[G|C]	62.61	27	181
Chr1	136664783	G	A	intergenic	geneJL006796;geneJL006795	dist=440116;dist=278651	.	.	46	50	0.92	0.902174	0.097826	A:9,G:83	AA:2,GA:5,GG:39	0.176512	0.108696	0.462066	0.384203	0.088256	0.160934	Chr1_136664783	CCTAAATTTTCCAACAATCCTATTTTCAAAAAATTTCTAAAATAAAACACATTTGGATTCCTCATTTAGCATACCTAAATTTGCAAAATAAGAATTCCATTTTCAAATCACAAATGATTCACAAAACAAAGCAAATAAAAAAAGAAGAAGATATTATTTTTAAACATCTCATTTAGCATACCTAAATTTGCTAAATTAGTAAATGCCAAAAATCAAAAATTCAAAATAAAAATTAAAATTAAAATATGAACCTATGGAAGCATCTCTCCGAAGATATTTGAACCCATTTTTCAACATACACAAATTTGTTAAAAGTGAATTCTATATTCNAAAAATTATTCTTTCCAGTAAAATCTAAAAATCTCTTCCAAATCCATTTGAGCCTGACTTAACACTTNT…	CCTAAATTTTCCAACAATCCTATTTTCAAAAAATTTCTAAAATAAAACACATTTGGATTCCTCATTTAGCATACCTAAATTTGCAAAATAAGAATTCCATTTTCAAATCACAAATGATTCACAAAACAAAGCAAATAAAAAAAGAAGAAGATATTATTTTTAAACATCTCATTTAGCATACCTAAATTTGCTAAATTAGTAAATGCCAAAAATCAAAAATTCAAAATAAAAATTAAAATTAAAATATGAACCTATGGAAGCATCTCTCCGAAGATATTTGAACCCATTTTTCAACATACACAAATTTGTTAAAAGTGAATTCTATATTCNAAAAATTATTCTTTCCAGTAAAATCTAAAAATCTCTTCCAAATCCATTTGAGCCTGACTTAACACTTNT…	cagcattacagactttcgttcagc[G|A]	62.831	25	atgtcaatatggatgaccgacttct	59.929	25	276	136664759	136665034	cagcattacagactttcgttcagc[G|A]	62.831	25	catgtcaatatggatgaccgacttc	59.822	25	277	136664759	136665035	cagcattacagactttcgttcagc[G|A]	62.831	25	atagccattgcaatcaactgaaact	59.814	25	78
Chr1	136664849	G	A	intergenic	geneJL006796;geneJL006795	dist=440182;dist=278585	.	.	46	50	0.92	0.858696	0.141304	A:13,G:79	AA:3,GA:7,GG:36	0.242675	0.152174	0.587645	0.372931	0.121337	0.213229	Chr1_136664849	TAGCATACCTAAATTTGCAAAATAAGAATTCCATTTTCAAATCACAAATGATTCACAAAACAAAGCAAATAAAAAAAGAAGAAGATATTATTTTTAAACATCTCATTTAGCATACCTAAATTTGCTAAATTAGTAAATGCCAAAAATCAAAAATTCAAAATAAAAATTAAAATTAAAATATGAACCTATGGAAGCATCTCTCCGAAGATATTTGAACCCATTTTTCAACATACACAAATTTGTTAAAAGTGAATTCTATATTCNAAAAATTATTCTTTCCAGTAAAATCTAAAAATCTCTTCCAAATCCATTTGAGCCTGACTTAACACTTNTAAGATGTTGAGTATGGGTTCAAATTCTAAATTCAAATTCAAAATCAATAAAATGAAAATCTGATTC…	TAGCATACCTAAATTTGCAAAATAAGAATTCCATTTTCAAATCACAAATGATTCACAAAACAAAGCAAATAAAAAAAGAAGAAGATATTATTTTTAAACATCTCATTTAGCATACCTAAATTTGCTAAATTAGTAAATGCCAAAAATCAAAAATTCAAAATAAAAATTAAAATTAAAATATGAACCTATGGAAGCATCTCTCCGAAGATATTTGAACCCATTTTTCAACATACACAAATTTGTTAAAAGTGAATTCTATATTCNAAAAATTATTCTTTCCAGTAAAATCTAAAAATCTCTTCCAAATCCATTTGAGCCTGACTTAACACTTNTAAGATGTTGAGTATGGGTTCAAATTCTAAATTCAAATTCAAAATCAATAAAATGAAAATCTGATTC…	ttgattgcaatggctatacagagatatgt[G|A]	61.992	30	ctttagtgaaggaatatccaagttagatgg	60.056	30	246	136664820	136665065	ttgattgcaatggctatacagagatatgt[G|A]	61.992	30	cctctttagtgaaggaatatccaagttaga	60.594	30	249	136664820	136665068	ttgattgcaatggctatacagagatatgt[G|A]	61.992	30	tcctctttagtgaaggaatatccaagttag	60.594	30	250
Chr1	136802061	C	T	intergenic	geneJL006796;geneJL006795	dist=577394;dist=141373	.	.	44	50	0.88	0.931818	0.068182	C:82,T:6	CC:39,CT:4,TT:1	0.127066	0.090909	0.359102	0.284553	0.063533	0.118993	Chr1_136802061	GTTTACCTTCAAGAGCTATACCTTTCTTAGATTTTTAGATGAGTGATGACTCTATCTGTTGAGGACATTATAACATATTTGGTATCCTTCAAGGCCTTTTTATTACCATGCCTTGTAAGGAATTTAATTGGAGATGTTGTTCACTATTAACCCTTTATAAAGACTTTCAAGGGAAGATAATGGACAATATTAGGTACACCTTTAGATTTCCTCTATAGCATACCTTCTAAAGGATTTTTTTGTAGTTTAATCATGCTTCTTAACTAATGGAAGTAAGTTATTCTAAATTATTATAATTTATAATGAAGTAAATTACAAGAAATTATTTTATGAAATAGATTTATCCTAGCATTTTAATATAATGCNACCCTTATAACATAACTTATGATGAGAGAGTTC…	GTTTACCTTCAAGAGCTATACCTTTCTTAGATTTTTAGATGAGTGATGACTCTATCTGTTGAGGACATTATAACATATTTGGTATCCTTCAAGGCCTTTTTATTACCATGCCTTGTAAGGAATTTAATTGGAGATGTTGTTCACTATTAACCCTTTATAAAGACTTTCAAGGGAAGATAATGGACAATATTAGGTACACCTTTAGATTTCCTCTATAGCATACCTTCTAAAGGATTTTTTTGTAGTTTAATCATGCTTCTTAACTAATGGAAGTAAGTTATTCTAAATTATTATAATTTATAATGAAGTAAATTACAAGAAATTATTTTATGAAATAGATTTATCCTAGCATTTTAATATAATGCNACCCTTATAACATAACTTATGATGAGAGAGTTC…	cataacttatgatgagagagttcgagag	59.247	28	acatatgaagcacaatgaattcatgcc[G|A]	62.907	28	154	136801937	136802090	ataacttatgatgagagagttcgagaga	59.33	28	acatatgaagcacaatgaattcatgcc[G|A]	62.907	28	153	136801938	136802090	acataacttatgatgagagagttcgaga	59.75	28	acatatgaagcacaatgaattcatgcc[G|A]	62.907	28	155
Chr1	137437675	C	A	intronic	geneJL017687	.	.	.	44	50	0.88	0.863636	0.136364	A:12,C:76	AA:5,CA:2,CC:37	0.235537	0.045455	0.574636	0.807018	0.117769	0.207798	Chr1_137437675	CGACTATTGTCTTTATAGACTTCAAAACTTGAGTTAAGATTGTTTAACTTGTAAATCAAATTAGATGACTCAATATATAAACAGTTCTTTTTTGATTCCAAAGGAGAAAAGTAGGAAGTGCTTAGATACTTGGATGCTATGTTGCATGGATACAGACACTACATAATACGAACATGACACGATACGAACATGTGACACTTCTATTTTTAAAAATATGGGATACAGATATGTGTCAGACACGTGATTATAATAATAATTAAAAACAATATATATAAATAAAATAAAAATAATAATAATAAATAAGTCATTTAATCATAAAAGTTAAATAATTACTCAAGTAACATATATATGTCTAATTTATTTTATTGTATGTTAATAATTTTAATGATTAAAATTTAT…	CGACTATTGTCTTTATAGACTTCAAAACTTGAGTTAAGATTGTTTAACTTGTAAATCAAATTAGATGACTCAATATATAAACAGTTCTTTTTTGATTCCAAAGGAGAAAAGTAGGAAGTGCTTAGATACTTGGATGCTATGTTGCATGGATACAGACACTACATAATACGAACATGACACGATACGAACATGTGACACTTCTATTTTTAAAAATATGGGATACAGATATGTGTCAGACACGTGATTATAATAATAATTAAAAACAATATATATAAATAAAATAAAAATAATAATAATAAATAAGTCATTTAATCATAAAAGTTAAATAATTACTCAAGTAACATATATATGTCTAATTTATTTTATTGTATGTTAATAATTTTAATGATTAAAATTTAT…	cctcctctttttcactcaaattacatt[C|A]	59.24	28	gaagtatgcaatgttcaatacaaacacg	60.419	28	237	137437648	137437884	cctcctctttttcactcaaattacatt[C|A]	59.24	28	aagtatgcaatgttcaatacaaacacgg	61.444	28	236	137437648	137437883	cctcctctttttcactcaaattacatt[C|A]	59.24	28	gtatgcaatgttcaatacaaacacgg	59.967	26	234
Chr1	137476911	T	C	intronic	geneJL017687	.	.	.	50	50	1	0.84	0.16	C:84,T:16	CC:36,TC:12,TT:2	0.2688	0.24	0.63431	0.107143	0.1344	0.232673	Chr1_137476911	TAGTCATAAAAATTGCGAAGCGCTTGAAGAATCCACATCCAACAACACTTATAAGTAATGAGAGGAGATATAGAGTTTTTTTTTTAATCATTTCAATTAATATTGCATGACTTCAAGGTCTTATTTAAAACCCAAAACACTTAAATATAATAACTTTTTATAATCCATTAAGATTTTAACAAATAAAATGAACATTTTATTGTTTCCAGGATTGAATTATTTACAATGAATAATGAATCATTGAAACTTGAGGAAATGTAATTTGATTATTATTTTTTATGCAAAGTCATTCTACATTGTATATGTAGATATGTATGAAATATAGATCTTCTATGGATCAATTTTTGTTATTCTTATTATTCTTGCTCAAGTTGAATGATAAATTTTGGAAGTTCCCAA…	TAGTCATAAAAATTGCGAAGCGCTTGAAGAATCCACATCCAACAACACTTATAAGTAATGAGAGGAGATATAGAGTTTTTTTTTTAATCATTTCAATTAATATTGCATGACTTCAAGGTCTTATTTAAAACCCAAAACACTTAAATATAATAACTTTTTATAATCCATTAAGATTTTAACAAATAAAATGAACATTTTATTGTTTCCAGGATTGAATTATTTACAATGAATAATGAATCATTGAAACTTGAGGAAATGTAATTTGATTATTATTTTTTATGCAAAGTCATTCTACATTGTATATGTAGATATGTATGAAATATAGATCTTCTATGGATCAATTTTTGTTATTCTTATTATTCTTGCTCAAGTTGAATGATAAATTTTGGAAGTTCCCAA…	gagctataggaagaaagtcactcacatc[T|C]	62.145	29	ctatagtagttagaggctcttctttcagt	59.781	29	114	137476883	137476996	gagctataggaagaaagtcactcacatc[T|C]	62.145	29	actatagtagttagaggctcttctttcag	59.781	29	115	137476883	137476997	gagctataggaagaaagtcactcacatc[T|C]	62.145	29	atttgttcccctaggactaaagtgataag	60.795	29	83
Chr1	137476967	C	T	intronic	geneJL017687	.	.	.	50	50	1	0.91	0.09	C:91,T:9	CC:45,CT:1,TT:4	0.1638	0.02	0.43647	0.8779	0.0819	0.150385	Chr1_137476967	AATGAGAGGAGATATAGAGTTTTTTTTTTAATCATTTCAATTAATATTGCATGACTTCAAGGTCTTATTTAAAACCCAAAACACTTAAATATAATAACTTTTTATAATCCATTAAGATTTTAACAAATAAAATGAACATTTTATTGTTTCCAGGATTGAATTATTTACAATGAATAATGAATCATTGAAACTTGAGGAAATGTAATTTGATTATTATTTTTTATGCAAAGTCATTCTACATTGTATATGTAGATATGTATGAAATATAGATCTTCTATGGATCAATTTTTGTTATTCTTATTATTCTTGCTCAAGTTGAATGATAAATTTTGGAAGTTCCCAAATTTCGCTTTTTTTTCAGAAAAAGGGCAAGAATCGCATGTGCTAGGCTGAAGAAGG…	AATGAGAGGAGATATAGAGTTTTTTTTTTAATCATTTCAATTAATATTGCATGACTTCAAGGTCTTATTTAAAACCCAAAACACTTAAATATAATAACTTTTTATAATCCATTAAGATTTTAACAAATAAAATGAACATTTTATTGTTTCCAGGATTGAATTATTTACAATGAATAATGAATCATTGAAACTTGAGGAAATGTAATTTGATTATTATTTTTTATGCAAAGTCATTCTACATTGTATATGTAGATATGTATGAAATATAGATCTTCTATGGATCAATTTTTGTTATTCTTATTATTCTTGCTCAAGTTGAATGATAAATTTTGGAAGTTCCCAAATTTCGCTTTTTTTTCAGAAAAAGGGCAAGAATCGCATGTGCTAGGCTGAAGAAGG…	ttatcactttagtcctaggggaacaaatt[C|T]	61.183	30	aactatagtagttagaggctcttctttcag	60.202	30	61	137476938	137476998	ttatcactttagtcctaggggaacaaatt[C|T]	61.183	30	ctatagtagttagaggctcttctttcagtg	60.684	30	59	137476938	137476996	ttatcactttagtcctaggggaacaaatt[C|T]	61.183	30	tatagtagttagaggctcttctttcagtga	60.989	30	58
Chr1	137705938	C	T	intergenic	geneJL017690;geneJL017691	dist=178648;dist=168697	.	.	39	50	0.78	0.615385	0.384615	C:48,T:30	CC:24,TT:15	0.473373	0	0.961237	1	0.236686	0.361332	Chr1_137705938	ATCCATTGGCAACAGAACGAATCAAACCCAAACTTGGGCTGACTACTGAGTGAATGTCATTGGGGGACTTAAATCAGCTCAAAGATAGTCAAAATTAATTTCATTTTTAATTATATTTGATGGATCCCATTGATTTGTGATGAACTACACCGAGTAGGGGCCATGTCAGCCTTGGCCTACCATAGATTTACTGATCTAAAGGGAGTAGTTTCTTGGCCGAAGGGGAGAACTATCCAACCAAAGGGATGCCTTTCAGTTTGCAGCAGCCAATTCAAAGAAGAAAGTACGGGGGCATACATCTTCCAAAGAAAAGACCACTAGGGTGATGCATTAATAAGGTAACATGATAAACTGACCTATGGCTGCNCGTCAGTTTGTGACGGTCATGCTAGAAAGGAT…	ATCCATTGGCAACAGAACGAATCAAACCCAAACTTGGGCTGACTACTGAGTGAATGTCATTGGGGGACTTAAATCAGCTCAAAGATAGTCAAAATTAATTTCATTTTTAATTATATTTGATGGATCCCATTGATTTGTGATGAACTACACCGAGTAGGGGCCATGTCAGCCTTGGCCTACCATAGATTTACTGATCTAAAGGGAGTAGTTTCTTGGCCGAAGGGGAGAACTATCCAACCAAAGGGATGCCTTTCAGTTTGCAGCAGCCAATTCAAAGAAGAAAGTACGGGGGCATACATCTTCCAAAGAAAAGACCACTAGGGTGATGCATTAATAAGGTAACATGATAAACTGACCTATGGCTGCNCGTCAGTTTGTGACGGTCATGCTAGAAAGGAT…	cttaagggtgattgttgagagagtg[C|T]	61.781	26	gtcagcaaaacaccctataggaattg	60.405	26	89	137705913	137706001	cttaagggtgattgttgagagagtg[C|T]	61.781	26	tgtcagcaaaacaccctataggaatt	60.75	26	90	137705913	137706002	cttaagggtgattgttgagagagtg[C|T]	61.781	26	attgagttaaaataagtccccgagtc	59.178	26	53
Chr1	140376928	T	C	intergenic	geneJL010426;geneJL010427	dist=59576;dist=142715	.	.	35	50	0.7	0.642857	0.357143	C:45,T:25	CC:21,TC:3,TT:11	0.459184	0.085714	0.940286	0.813333	0.229592	0.353759	Chr1_140376928	TTACCCTTTTGAATCCAAATGAGTCAAATTCAAACCTATGGCAAACCAATCCAAATTAACTAAACCAAAACATCCCAAATAATCATATAAACCTAACTGAAGCCTTAGTTTAACCCAATTTGACCAATTGGTCAACCCAACCTAGCCTAACCCAAATAAACCCATTTTGACCAAATAAAGCCAAATTTCTCCAAACCAACTTATAGGACCCTAAGGCTTAGTCAAACCCGACACAAGCATGCCCTCCTACAGTCTCAAATCAACGTAAAAGTCAAGTGGACCCCACCAAGGGAATTAGCCATCAAATCATAGGATTTGAACCTTAAACCAATGGATCAAGGCTAAAGTCAACTTGCCCATCCCCATGGCAGCTCCTTTTCACTCAAAGGAACCTTCCCA…	TTACCCTTTTGAATCCAAATGAGTCAAATTCAAACCTATGGCAAACCAATCCAAATTAACTAAACCAAAACATCCCAAATAATCATATAAACCTAACTGAAGCCTTAGTTTAACCCAATTTGACCAATTGGTCAACCCAACCTAGCCTAACCCAAATAAACCCATTTTGACCAAATAAAGCCAAATTTCTCCAAACCAACTTATAGGACCCTAAGGCTTAGTCAAACCCGACACAAGCATGCCCTCCTACAGTCTCAAATCAACGTAAAAGTCAAGTGGACCCCACCAAGGGAATTAGCCATCAAATCATAGGATTTGAACCTTAAACCAATGGATCAAGGCTAAAGTCAACTTGCCCATCCCCATGGCAGCTCCTTTTCACTCAAAGGAACCTTCCCA…	tcataggatttgaaccttaaaccaatgg	60.115	28	atgaagtgaggatggagtattgcttga[A|G]	62.874	28	224	140376734	140376957	cataggatttgaaccttaaaccaatgga	60.115	28	atgaagtgaggatggagtattgcttga[A|G]	62.874	28	223	140376735	140376957	taggatttgaaccttaaaccaatggatc	59.905	28	atgaagtgaggatggagtattgcttga[A|G]	62.874	28	221
Chr1	140501888	A	C	intergenic	geneJL010426;geneJL010427	dist=184536;dist=17755	.	.	46	50	0.92	0.673913	0.326087	A:62,C:30	AA:29,AC:4,CC:13	0.439509	0.086957	0.910878	0.802151	0.219754	0.342925	Chr1_140501888	TGTAAAAACTTTTTTATAGTGAGATTTTTTAACTCGTCAAAAACTGAGATGATGGCGTGCATGTTATTTGATAATAAATTCGACAAATAAATTTTGGTCGGTATAAAATGAATCTCTCTTTATCAAAAGATGATGCAAAGAAGCATATATAGAAAAGTTACGTACGCTTTATATTAGTGTGGTAATCTATTGAATGTGGTCTCTGCTCTGAAGCCATTAAGCCAGTTCCCGTCCATTAAATTCAAATGAACTTGCCTGCTTTAACAAAGAACGAATTAATTGGGACGAAGGGCTTATGTACTCTTCCCCATATATGTGGCGCTGAGTGCCAAATTCACCCAACCCCATAAATAATAGCGCTGCAAGTGGGGAACTGTTCAGGGAATCGACTCCATTTCC…	TGTAAAAACTTTTTTATAGTGAGATTTTTTAACTCGTCAAAAACTGAGATGATGGCGTGCATGTTATTTGATAATAAATTCGACAAATAAATTTTGGTCGGTATAAAATGAATCTCTCTTTATCAAAAGATGATGCAAAGAAGCATATATAGAAAAGTTACGTACGCTTTATATTAGTGTGGTAATCTATTGAATGTGGTCTCTGCTCTGAAGCCATTAAGCCAGTTCCCGTCCATTAAATTCAAATGAACTTGCCTGCTTTAACAAAGAACGAATTAATTGGGACGAAGGGCTTATGTACTCTTCCCCATATATGTGGCGCTGAGTGCCAAATTCACCCAACCCCATAAATAATAGCGCTGCAAGTGGGGAACTGTTCAGGGAATCGACTCCATTTCC…	cggttgtagatattttgaggcttacaggt[A|C]	62.912	30	gcttttaatatctgtactgaagaagagagc	60.489	30	82	140501859	140501940	cggttgtagatattttgaggcttacaggt[A|C]	62.912	30	ctgaagaagagagctacataaatgtttctg	60.633	30	66	140501859	140501924	cggttgtagatattttgaggcttacaggt[A|C]	62.912	30	tctgtactgaagaagagagctacataaatg	60.831	30	72
Chr1	140731030	T	C	intergenic	geneJL010427;geneJL010428	dist=179491;dist=553123	.	.	49	50	0.98	0.897959	0.102041	C:10,T:88	CC:4,TC:2,TT:43	0.183257	0.040816	0.475432	0.777273	0.091628	0.166465	Chr1_140731030	GACTTCTCCAGAATTGATTGGGTGAACAGATGCATTCTGCAGGCGCAAACTGTAACTAGGTTCATCTACAACCACACCTGGGTTCTTGAATTNATGCGGAAATTCACTGGAAATCAGGATCTTGTTCGCAGCGGCATCACAAAATCAACATCNAACTTTCTCACATTNCAATCAATGCTGAGGCAGAAATCAAGGTTGAAGCACATTTTNAGCAGCCCAGAGTATTCNGCCTCATCATACTCAAATAGATCNATCAGTTTGTCCTGCATTGACATTCTTGAAGANGTTGAATTCTGGAGAGCAGTAGAAGAAATTGCAACTGTGTCTGANCCACTTCTGAAAGTTCTAAGGGATGTCTCNGGTGGNAAGCCTGCAGTGGGATCTATATATGAATCGATG…	GACTTCTCCAGAATTGATTGGGTGAACAGATGCATTCTGCAGGCGCAAACTGTAACTAGGTTCATCTACAACCACACCTGGGTTCTTGAATTNATGCGGAAATTCACTGGAAATCAGGATCTTGTTCGCAGCGGCATCACAAAATCAACATCNAACTTTCTCACATTNCAATCAATGCTGAGGCAGAAATCAAGGTTGAAGCACATTTTNAGCAGCCCAGAGTATTCNGCCTCATCATACTCAAATAGATCNATCAGTTTGTCCTGCATTGACATTCTTGAAGANGTTGAATTCTGGAGAGCAGTAGAAGAAATTGCAACTGTGTCTGANCCACTTCTGAAAGTTCTAAGGGATGTCTCNGGTGGNAAGCCTGCAGTGGGATCTATATATGAATCGATG…	gaagatggcagagtcagctcca[T|C]	62.319	23	ctagatttgagccgaacatccct	60.181	23	219	140731008	140731226	gaagatggcagagtcagctcca[T|C]	62.319	23	gaggacgccgaaaaattcttctt	59.811	23	125	140731008	140731132	gaagatggcagagtcagctcca[T|C]	62.319	23	tagatttgagccgaacatccctt	59.8	23	218
Chr1	140962141	G	A	intergenic	geneJL010427;geneJL010428	dist=410602;dist=322012	.	.	31	50	0.62	0.903226	0.096774	A:6,G:56	AA:2,GA:2,GG:27	0.174818	0.064516	0.458686	0.630952	0.087409	0.159537	Chr1_140962141	TAAACTTATCCTTGATCTTACTTTGGCTTTGTACTAAAGCTAAAGACAATCAAGACAGAGTCCTTGAATGGATACCCTTTGTTCTACTACATTCAAAGGTGTCAAAACACCAAAGGATGTATATTGAAATGAAGGAGTTCCTTTAAATCCTGAGAAATTTAAATCAAAAGGAGGTATAGTTGTGCCTATTGCCCATTTTCCCACCATGATTGAAGTTTGAATTGCATTTAAATAAATAAATAAAAAGAAGAAGGATAAAAACAAAAATCATCCTAAAAAGAGAATTCTNTAATGACCTTAGGGAGAGGTTGATTAAGNAACTAAATGTAAATCTTCTATTCTTATAGAAGAAAACTTNACATAAATGNAAATCAGCTTTAATCTAAATTCATTTCNACA…	TAAACTTATCCTTGATCTTACTTTGGCTTTGTACTAAAGCTAAAGACAATCAAGACAGAGTCCTTGAATGGATACCCTTTGTTCTACTACATTCAAAGGTGTCAAAACACCAAAGGATGTATATTGAAATGAAGGAGTTCCTTTAAATCCTGAGAAATTTAAATCAAAAGGAGGTATAGTTGTGCCTATTGCCCATTTTCCCACCATGATTGAAGTTTGAATTGCATTTAAATAAATAAATAAAAAGAAGAAGGATAAAAACAAAAATCATCCTAAAAAGAGAATTCTNTAATGACCTTAGGGAGAGGTTGATTAAGNAACTAAATGTAAATCTTCTATTCTTATAGAAGAAAACTTNACATAAATGNAAATCAGCTTTAATCTAAATTCATTTCNACA…	cattaagagtttaggagagagtcaaaa[G|A]	58.156	28	tctttttcactactctctctttccttct	59.956	28	115	140962114	140962228	cattaagagtttaggagagagtcaaaa[G|A]	58.156	28	tctctttccttctattgattaggagcaa	60.114	28	100	140962114	140962213	cattaagagtttaggagagagtcaaaa[G|A]	58.156	28	tctctctttccttctattgattaggagc	60.219	28	102
Chr1	141235597	T	C	intergenic	geneJL010427;geneJL010428	dist=684058;dist=48556	.	.	46	50	0.92	0.923913	0.076087	C:85,T:7	CC:39,TC:7	0.140595	0.152174	0.388239	-0.082353	0.070298	0.130712	Chr1_141235597	ATACAAGCATAAATCCTCACCTCTTAGGCATTTTCACAATCTTGTATTATGGGATTATAAGTCCTAGCTTTCTAATAAAATTTTAACTCAAATAAATAATTCTCCTCAATTTCAAACATATAAAGCCCAACCAAAGGATAGATTGGAATGCTCACTAGGTTTCTTAGTATCATGAGCATTCCCTACTCATCTCCTTTNGCTTCAATTACAAGTCTCTCCTTTTGATCTANCCCATTTNATTTTCCAAAATAGCNAATTTATTGATAGTCTTATCTTTGAAGATAATAATTGTNTACTTNAATNGAAAGTANTCCTAAGGAATTCACCTTCTTTGGGATGTAATTANCTATNGGAGNTTTCTCCCATAGGGAACTTTANAANGTGGTNTAATATAAACCC…	ATACAAGCATAAATCCTCACCTCTTAGGCATTTTCACAATCTTGTATTATGGGATTATAAGTCCTAGCTTTCTAATAAAATTTTAACTCAAATAAATAATTCTCCTCAATTTCAAACATATAAAGCCCAACCAAAGGATAGATTGGAATGCTCACTAGGTTTCTTAGTATCATGAGCATTCCCTACTCATCTCCTTTNGCTTCAATTACAAGTCTCTCCTTTTGATCTANCCCATTTNATTTTCCAAAATAGCNAATTTATTGATAGTCTTATCTTTGAAGATAATAATTGTNTACTTNAATNGAAAGTANTCCTAAGGAATTCACCTTCTTTGGGATGTAATTANCTATNGGAGNTTTCTCCCATAGGGAACTTTANAANGTGGTNTAATATAAACCC…	gtgattaggtccattgaagggtgatg[T|C]	62.913	27	gtgtttagggtagtgtggtgtttattt	59.986	27	150	141235571	141235720	gtgattaggtccattgaagggtgatg[T|C]	62.913	27	caggtacaatattgaggcatgatgtac	60.095	27	71	141235571	141235641	gtgattaggtccattgaagggtgatg[T|C]	62.913	27	gatcaggtacaatattgaggcatgatg	60.148	27	74
Chr1	141847532	G	A	intronic	geneJL004714	.	.	.	46	50	0.92	0.76087	0.23913	A:22,G:70	AA:2,GA:18,GG:26	0.363894	0.391304	0.793591	-0.075325	0.181947	0.297685	Chr1_141847532	ATAATAATAGTAATAATAATAATAATAATAATAATAATAATAATAATAATAATAATAATAATAATAATAATAATAGTAATAATAATAATAATAATAGTAATAATAATAATAATAGTAATAATAATAATAATAGTAATAAATAATAATAATAATAATAGTAATAAATAATAATAATAATATAATATAATTTTTTATTTCGAGCTAAATCAAGCCGAACACGATCGAACAAATGATTTTTTATGTTCGGCTCGTTTATATATCGAGCTTGAAATGTAACTAAACGAGCCGAACACGAGCTACATAACGAGCCGAACAAGAACGGTTCGTGAACAACGAGCTTTTTTTTTTGACAGCTCTACCTTTCTGAATGTTTGGAGGCCATGATAGTCCTGGAACAAG…	ATAATAATAGTAATAATAATAATAATAATAATAATAATAATAATAATAATAATAATAATAATAATAATAATAATAGTAATAATAATAATAATAATAGTAATAATAATAATAATAGTAATAATAATAATAATAGTAATAAATAATAATAATAATAATAGTAATAAATAATAATAATAATATAATATAATTTTTTATTTCGAGCTAAATCAAGCCGAACACGATCGAACAAATGATTTTTTATGTTCGGCTCGTTTATATATCGAGCTTGAAATGTAACTAAACGAGCCGAACACGAGCTACATAACGAGCCGAACAAGAACGGTTCGTGAACAACGAGCTTTTTTTTTTGACAGCTCTACCTTTCTGAATGTTTGGAGGCCATGATAGTCCTGGAACAAG…	caaatcaaaagagacctgtgaaaagaag	59.809	28	aatcgtcctataattaactctcgggactt[C|T]	62.108	30	59	141847505	141847563	tatcgagcttgaaatgtaactaaacgag	60.015	28	aatcgtcctataattaactctcgggactt[C|T]	62.108	30	275	141847289	141847563	agcaaatcaaaagagacctgtgaaaagaa[G|A]	62.902	30	ggaaagcttataatgagaacccttatgatg	60.541	30	184
Chr1	142159874	A	T	intergenic	geneJL004716;geneJL004718	dist=67804;dist=374409	.	.	42	50	0.84	0.797619	0.202381	A:67,T:17	AA:33,AT:1,TT:8	0.322846	0.02381	0.726665	0.926251	0.161423	0.270731	Chr1_142159874	TTTGGATTTTGGATTTGGTATAGGGATTTGAGTTTGAATTGAATTTGAGGTTATGTTTGAAATTGGATTTGGATTGAATTTAAGAAGGTGTACATGGATTGGGTTTATGCTATTGGGTAGGTGATTTCTCTATTCCCTAAGGCATGGCCTAATCCTGTGGTTGAACCCTTCTAAGTCTCTAAGCTTAGGTTAGGTGTTCATCTAATTACTAGATGTGTCTTATGACTAAGAAAATTTTGAAGTCAAAAGATTTATATGTCTAAGATAAGGAGATTGAGAACTCACTCCAAAAGTGAGGTTAACACTAATATAAACTTAGGCTTAATAAATGTTCATCAATAGTTCACTAAGAAAACAAAAGCCATGATAATATNCCTTCAGAAAATAACTTTGGGTTGG…	TTTGGATTTTGGATTTGGTATAGGGATTTGAGTTTGAATTGAATTTGAGGTTATGTTTGAAATTGGATTTGGATTGAATTTAAGAAGGTGTACATGGATTGGGTTTATGCTATTGGGTAGGTGATTTCTCTATTCCCTAAGGCATGGCCTAATCCTGTGGTTGAACCCTTCTAAGTCTCTAAGCTTAGGTTAGGTGTTCATCTAATTACTAGATGTGTCTTATGACTAAGAAAATTTTGAAGTCAAAAGATTTATATGTCTAAGATAAGGAGATTGAGAACTCACTCCAAAAGTGAGGTTAACACTAATATAAACTTAGGCTTAATAAATGTTCATCAATAGTTCACTAAGAAAACAAAAGCCATGATAATATNCCTTCAGAAAATAACTTTGGGTTGG…	gataaggagattgagaactcactcca	59.902	26	cgtttggggtggtttcgctttaaat[T|A]	62.657	26	265	142159637	142159901	gggataaatatgtcaagcctctttcg	60.073	26	cgtttggggtggtttcgctttaaat[T|A]	62.657	26	131	142159771	142159901	cttcagaaaataactttgggttggga	59.958	26	cgtttggggtggtttcgctttaaat[T|A]	62.657	26	153
Chr1	142807878	G	A	intergenic	geneJL004721;geneJL004722	dist=139304;dist=6718	.	.	44	50	0.88	0.534091	0.465909	A:47,G:41	AA:17,GA:13,GG:14	0.497676	0.295455	0.996644	0.406331	0.248838	0.373835	Chr1_142807878	TGGGCCAACATAAAAGTCGTGGAGAATTTCGTGCCGATTCCAACGATACCAAGCTCACTAAATTCTGACAACAAACGACTCTGATACGTCCATAATACCGCGGCTNATCNCAATATTCAAAATTACACCCTAGCTTTTCAATANAAAACATGAAATCTGNTATNCAAGGAGACACAATCACATTTTCTGGTCAACATAAAAGTCATGGGGAATTTCGTTCTGATTCCAACGATACCAAGCTCGCTGAATTCCGACAACGGACGACTCTGGTACGATCAAAATACCGTAGCTGGTTAAAATTTTNTAAAAAANAAAATTTTTGGGCCAGTCGCCCGTTAAACGGGCGACTGTGCCTATTTAAAATTTTTTTTTTTTAAGCNTATTTCGCTAATTAAAATT…	TGGGCCAACATAAAAGTCGTGGAGAATTTCGTGCCGATTCCAACGATACCAAGCTCACTAAATTCTGACAACAAACGACTCTGATACGTCCATAATACCGCGGCTNATCNCAATATTCAAAATTACACCCTAGCTTTTCAATANAAAACATGAAATCTGNTATNCAAGGAGACACAATCACATTTTCTGGTCAACATAAAAGTCATGGGGAATTTCGTTCTGATTCCAACGATACCAAGCTCGCTGAATTCCGACAACGGACGACTCTGGTACGATCAAAATACCGTAGCTGGTTAAAATTTTNTAAAAAANAAAATTTTTGGGCCAGTCGCCCGTTAAACGGGCGACTGTGCCTATTTAAAATTTTTTTTTTTTAAGCNTATTTCGCTAATTAAAATT…	gttacatatgtattagaccaccttaaccc[G|A]	61.552	30	catatgacagttaatcattggtccataagg	60.541	30	100	142807849	142807948	gttacatatgtattagaccaccttaaccc[G|A]	61.552	30	ccatatgacagttaatcattggtccataag	60.541	30	101	142807849	142807949	gttacatatgtattagaccaccttaaccc[G|A]	61.552	30	gtctttccatatgacagttaatcattggtc	60.876	30	107
Chr1	143064626	C	T	intergenic	geneJL004723;geneJL004724	dist=7607;dist=9168	.	.	42	50	0.84	0.833333	0.166667	C:70,T:14	CC:33,CT:4,TT:5	0.277778	0.095238	0.650022	0.657143	0.138889	0.239198	Chr1_143064626	TTCTTACAGTTAGTTCAATCAGCAATCTAATTGTCCTATTTGTTGTTTATTTGATCGAGTTATTTGTAATGGTTTGTGGATTACAAACTTCCCCCTCTCTCATTGGAAAGTCATGGCTCTACTTACCTCTGATCGCTCCCCTATCATGCTTTTTATGGGAAATCTTTCCAATAAACATCATAGATTCATTTATAAAAATTATTGGAGCAAATGTGAGGATTATCATGAGGTTGTTAAGCATGCTTGGCATTAGAGTGTTCATGNGGATCCCATTTTTGCTTTTTGTAACAGNCTCACCAAAGTCAAAGAGGCATTGAAAGCTACTAAATGGAACTATTTTAACCACATATCAATAGAATTGATGATTTAAAGGAAAAGCTCAATGAAATTTATATTAAA…	TTCTTACAGTTAGTTCAATCAGCAATCTAATTGTCCTATTTGTTGTTTATTTGATCGAGTTATTTGTAATGGTTTGTGGATTACAAACTTCCCCCTCTCTCATTGGAAAGTCATGGCTCTACTTACCTCTGATCGCTCCCCTATCATGCTTTTTATGGGAAATCTTTCCAATAAACATCATAGATTCATTTATAAAAATTATTGGAGCAAATGTGAGGATTATCATGAGGTTGTTAAGCATGCTTGGCATTAGAGTGTTCATGNGGATCCCATTTTTGCTTTTTGTAACAGNCTCACCAAAGTCAAAGAGGCATTGAAAGCTACTAAATGGAACTATTTTAACCACATATCAATAGAATTGATGATTTAAAGGAAAAGCTCAATGAAATTTATATTAAA…	gattgtgagaatagattagtgttccaa[C|T]	58.677	28	tctaatgttgatcctttggtagaggaat	60.114	28	99	143064599	143064697	gattgtgagaatagattagtgttccaa[C|T]	58.677	28	ttctaatgttgatcctttggtagaggaa	60.273	28	100	143064599	143064698	gattgtgagaatagattagtgttccaa[C|T]	58.677	28	tttctaatgttgatcctttggtagagga	60.273	28	101
Chr1	144314832	A	G	intergenic	geneJL004738;geneJL004739	dist=95123;dist=18369	.	.	44	50	0.88	0.897727	0.102273	A:9,G:79	AA:2,AG:5,GG:37	0.183626	0.113636	0.476159	0.381153	0.091813	0.166767	Chr1_144314832	GTCTAAGGTTCAAATTTTATGCATGTGTTGTGTGTATAAATTTATCATTAAATTGATTCAAATGTTCCAAAAAAAAAAAAAAAAAAACTTCATATCAATCAAACTTTTAAAGTTGCAATTAGAAACAACATTTATATACTAATTTCAAATGGTAGCTCCAATAAATTTTCATAATTATATTAATCGTCCAATTAAATAAAATAATTTATATTAGTCGAATAAAATTATAATAGAAATGAAGCAGTGTCGCAAGTCACTGAACCAACTGACATGTAGCACATTAAATGCCTCCTAAGATTAATTAGATAAACTAATGAATTAAATTTGAGCTACTTTTGTCCAATTTTTTTGCCAAAGTATATTTACTTTAAAATATTAATATTTAATGATTTAAATAAA…	GTCTAAGGTTCAAATTTTATGCATGTGTTGTGTGTATAAATTTATCATTAAATTGATTCAAATGTTCCAAAAAAAAAAAAAAAAAAACTTCATATCAATCAAACTTTTAAAGTTGCAATTAGAAACAACATTTATATACTAATTTCAAATGGTAGCTCCAATAAATTTTCATAATTATATTAATCGTCCAATTAAATAAAATAATTTATATTAGTCGAATAAAATTATAATAGAAATGAAGCAGTGTCGCAAGTCACTGAACCAACTGACATGTAGCACATTAAATGCCTCCTAAGATTAATTAGATAAACTAATGAATTAAATTTGAGCTACTTTTGTCCAATTTTTTTGCCAAAGTATATTTACTTTAAAATATTAATATTTAATGATTTAAATAAA…	gtagcacattaaatgcctcctaagatt	59.77	27	caacgtaaaagaattcttggcttcac[T|C]	61.672	27	257	144314604	144314860	catgtagcacattaaatgcctcctaag	60.521	27	caacgtaaaagaattcttggcttcac[T|C]	61.672	27	260	144314601	144314860	gaaccaactgacatgtagcacattaaa	60.521	27	caacgtaaaagaattcttggcttcac[T|C]	61.672	27	271
Chr1	144334919	A	C	exonic	geneJL004739	.	synonymous SNV	geneJL004739:JL004739:exon2:c.A879C:p.P293P	46	50	0.92	0.945652	0.054348	A:87,C:5	AA:42,AC:3,CC:1	0.102788	0.065217	0.304587	0.365517	0.051394	0.097506	Chr1_144334919	TTGGAAGATTGGCAAAGATTTATGCAAGATGTGAAGATCAACCGGAGGAAGTTCAGCATCCACAAAGGAGAAGGTCAGTTTGGTTATAGACACTGTCAAAAGATTCTAGTTGGGGATGTTGTGAAAGTTGAGAAAGATCAGTTCTTTCCTGCGGACTTGCTTCTTTTGTCATCCAGCTATGAAGATGGAATATGCTATGTTGAGACCATGAATTTGGATGGAGAGACAAACTTGAAGGTGAAGAGATCATTGGAAGTGACCCTACCCTTGGATGATGATGAGGCCTTCAAGGATTTTGCAGGCACAATCAAATGCGAGGACCCAAATCCCAGCCTTTATACATTTGTAGGCAATTTTGAATATGAGCGTCAAATTTTTTCTCTTGATCCAAATCAGATA…	TTGGAAGATTGGCAAAGATTTATGCAAGATGTGAAGATCAACCGGAGGAAGTTCAGCATCCACAAAGGAGAAGGTCAGTTTGGTTATAGACACTGTCAAAAGATTCTAGTTGGGGATGTTGTGAAAGTTGAGAAAGATCAGTTCTTTCCTGCGGACTTGCTTCTTTTGTCATCCAGCTATGAAGATGGAATATGCTATGTTGAGACCATGAATTTGGATGGAGAGACAAACTTGAAGGTGAAGAGATCATTGGAAGTGACCCTACCCTTGGATGATGATGAGGCCTTCAAGGATTTTGCAGGCACAATCAAATGCGAGGACCCAAATCCCAGCCTTTATACATTTGTAGGCAATTTTGAATATGAGCGTCAAATTTTTTCTCTTGATCCAAATCAGATA…	agtcatgcagaattcaacaaaatctcc[A|C]	62.043	28	caaatccaatggaactgataagtgagat	59.958	28	125	144334892	144335016	agtcatgcagaattcaacaaaatctcc[A|C]	62.043	28	gaactgataagtgagatcaacacaagaa	59.858	28	114	144334892	144335005	agtcatgcagaattcaacaaaatctcc[A|C]	62.043	28	aactgataagtgagatcaacacaagaag	59.857	28	113
Chr1	144335655	C	T	exonic	geneJL004739	.	nonsynonymous SNV	geneJL004739:JL004739:exon2:c.C1615T:p.L539F	48	50	0.96	0.947917	0.052083	C:91,T:5	CC:43,CT:5	0.098741	0.104167	0.295182	-0.054945	0.049371	0.093866	Chr1_144335655	TACCNATTTCGCTTTATATTTCCATTGAANTTGTAAAAGTCTTGCAAGCTATGTTTATCAATCAAGATATTCATTTATATGATGAAGATTCNGGAAATCNTGCACATGCCAGAACCTCTAATTTGAATGAAGAACTTGGTCAGGTTGATACAATCTTATCAGATAAAACGGGAACTTTGACTTGCAACCAAATGGACTTTTTGAAGTGTTCTATAGCAGGAATATCATATGGAATGGCTACTAGTGAAGTAGAAATAGCTGCAGCGAAGCTCATGGCATCAGAAGTTTCAANTTCTCTTGACCTTCAGAGTNGCACTCNGGATTTATGGGANAAACAAGTAAGTACNACTGGNTCTTCTGAAATTGTTTCAGTCAGTTGTTATTCTCCCTTGGCGAGGA…	TACCNATTTCGCTTTATATTTCCATTGAANTTGTAAAAGTCTTGCAAGCTATGTTTATCAATCAAGATATTCATTTATATGATGAAGATTCNGGAAATCNTGCACATGCCAGAACCTCTAATTTGAATGAAGAACTTGGTCAGGTTGATACAATCTTATCAGATAAAACGGGAACTTTGACTTGCAACCAAATGGACTTTTTGAAGTGTTCTATAGCAGGAATATCATATGGAATGGCTACTAGTGAAGTAGAAATAGCTGCAGCGAAGCTCATGGCATCAGAAGTTTCAANTTCTCTTGACCTTCAGAGTNGCACTCNGGATTTATGGGANAAACAAGTAAGTACNACTGGNTCTTCTGAAATTGTTTCAGTCAGTTGTTATTCTCCCTTGGCGAGGA…	gtccaaatccagatatcattctgctattc[C|T]	62.043	30	cacacttgattgagttctcttacagaattc	60.966	30	185	144335626	144335810	gtccaaatccagatatcattctgctattc[C|T]	62.043	30	gacacacttgattgagttctcttacagaat	61.745	30	187	144335626	144335812	gtccaaatccagatatcattctgctattc[C|T]	62.043	30	agttctcttacagaattcaaatccaagctc	61.994	30	173
Chr1	144529431	A	G	intergenic	geneJL004740;geneJL017479	dist=145145;dist=78319	.	.	46	50	0.92	0.934783	0.065217	A:86,G:6	AA:42,AG:2,GG:2	0.121928	0.043478	0.347817	0.643411	0.060964	0.114495	Chr1_144529431	TGTTCTGCCGTGCCACTCCAGCCCGCTACCCGGAGCCTGCAAAACATGCCCGCCTGGCCGCAAAACTGCGCCGTCCGATCCCGTCGGCGCAAAACCCCGCAAGCGTGTCTCGCCTCCGGCCGTTCCGCCGCACCCGCCAGCCCAGCATGCACGACCCGCTCCGCGCTCTGCGCTGCACGAACCCACGCAGGCCCGCGTCCCGCCTCCGGCCGCTCTGCCGCACCCACCGACCCAGCATGCACGGCCCGCTTCGCGCTGCACGAACCCACGCTGGCCCGCAAACCTGCACGGGTCCGCCTCCGTTCTGCAAACCCACGCTCTGACCCGAACCATTTCGGCCGCCGTTCTGCGCGCATCCTGTCCCGCCTCTGCTCCCGCCGACCCACTTCGTTTCGCGCA…	TGTTCTGCCGTGCCACTCCAGCCCGCTACCCGGAGCCTGCAAAACATGCCCGCCTGGCCGCAAAACTGCGCCGTCCGATCCCGTCGGCGCAAAACCCCGCAAGCGTGTCTCGCCTCCGGCCGTTCCGCCGCACCCGCCAGCCCAGCATGCACGACCCGCTCCGCGCTCTGCGCTGCACGAACCCACGCAGGCCCGCGTCCCGCCTCCGGCCGCTCTGCCGCACCCACCGACCCAGCATGCACGGCCCGCTTCGCGCTGCACGAACCCACGCTGGCCCGCAAACCTGCACGGGTCCGCCTCCGTTCTGCAAACCCACGCTCTGACCCGAACCATTTCGGCCGCCGTTCTGCGCGCATCCTGTCCCGCCTCTGCTCCCGCCGACCCACTTCGTTTCGCGCA…	tccttccctcctaacatggcc[A|G]	62.868	22	atgttcttcccctaattgcggt	60.025	22	270	144529410	144529679	tccttccctcctaacatggcc[A|G]	62.868	22	aaggctaaagcgagaagtgtga	59.963	22	234	144529410	144529643	tccttccctcctaacatggcc[A|G]	62.868	22	ttggaaggctaaagcgagaagt	59.961	22	238
Chr1	145093502	G	T	intronic	geneJL017487	.	.	.	48	50	0.96	0.9375	0.0625	G:90,T:6	GG:45,TT:3	0.117188	0	0.33729	1	0.058594	0.110321	Chr1_145093502	AAATGCTTTAAATGATACAAATTGCAATAGAATTTAACGCATTCAAAAGTTAGACATACATGAAATTATAAGAAACAAACTTAATCATTAAACACAAGTACTTGTGAAGTTTAACTAGTTTATGCCAAAGATAATAAATTATGGTTTTATATTTTGATTAATTTCAGAGATAAAAGGCCTCAAAATTTTTATGTGAAACTTACAAACTCATTAAAATTTGATGCCTCTTAAGTAATATCTAATGATGGGTTATAGCACATGGCTAGGTCGATGTGTGAAGCCAATTAATTGGAGGAATGACATGCTTTTATATAATTCCTATTACATAGAGCAAACTTCTTATCTAACATGAAAATACACAACATTAAAAGGAAAATAGTATAGGAAAAGGAATTCNCC…	AAATGCTTTAAATGATACAAATTGCAATAGAATTTAACGCATTCAAAAGTTAGACATACATGAAATTATAAGAAACAAACTTAATCATTAAACACAAGTACTTGTGAAGTTTAACTAGTTTATGCCAAAGATAATAAATTATGGTTTTATATTTTGATTAATTTCAGAGATAAAAGGCCTCAAAATTTTTATGTGAAACTTACAAACTCATTAAAATTTGATGCCTCTTAAGTAATATCTAATGATGGGTTATAGCACATGGCTAGGTCGATGTGTGAAGCCAATTAATTGGAGGAATGACATGCTTTTATATAATTCCTATTACATAGAGCAAACTTCTTATCTAACATGAAAATACACAACATTAAAAGGAAAATAGTATAGGAAAAGGAATTCNCC…	ctcatatactagatttggtggaggccta[G|T]	62.102	29	gaatattttcttagatccactccaaaccc	60.436	29	140	145093474	145093613	ctcatatactagatttggtggaggccta[G|T]	62.102	29	ggaatattttcttagatccactccaaacc	60.436	29	141	145093474	145093614	ctcatatactagatttggtggaggccta[G|T]	62.102	29	gggaatattttcttagatccactccaaac	60.436	29	142
Chr1	146022678	A	T	intergenic	geneJL019746;geneJL019747	dist=34533;dist=9770	.	.	35	50	0.7	0.714286	0.285714	A:50,T:20	AA:23,AT:4,TT:8	0.408163	0.114286	0.863121	0.72	0.204082	0.324865	Chr1_146022678	CCGAAGACAGACTACCCAACAATCAGTTCCGCTATAGAAGGATGTGAGTCCCTGAACTTTCTTCCTAGGCTGCTTGTTGCAAACTGACGGGCACTTTAGGTTGGTTGATGTTCGCTATGCTGACAGCGACTCACTCGGTGGATATACCACTCTTGGCAGATGTGAGTCCCCGCATTTTCTCCTTGAGTTGAACATCGAATACATATTGGATATATGACTAGCCATGTCATNTTCTCCAGGATTTTGGATTAAGCCCTTAGCGGCCCCATCCCCTGCGGGCACTCTATCTGAATCACGTCCTTTGAGGCCCNATTTAGACACTACCCNGGTTGCTTTTGGATTGGACAGTCCCCCTTTCATAGTATCCACCCATGTAATTAGATAATTTATTCAGCGGAT…	CCGAAGACAGACTACCCAACAATCAGTTCCGCTATAGAAGGATGTGAGTCCCTGAACTTTCTTCCTAGGCTGCTTGTTGCAAACTGACGGGCACTTTAGGTTGGTTGATGTTCGCTATGCTGACAGCGACTCACTCGGTGGATATACCACTCTTGGCAGATGTGAGTCCCCGCATTTTCTCCTTGAGTTGAACATCGAATACATATTGGATATATGACTAGCCATGTCATNTTCTCCAGGATTTTGGATTAAGCCCTTAGCGGCCCCATCCCCTGCGGGCACTCTATCTGAATCACGTCCTTTGAGGCCCNATTTAGACACTACCCNGGTTGCTTTTGGATTGGACAGTCCCCCTTTCATAGTATCCACCCATGTAATTAGATAATTTATTCAGCGGAT…	tcgtaaactaatagggtccacaaacca[A|T]	62.47	28	gcttgaattcttaatccacaagcgaata	60.885	28	66	146022651	146022716	tcgtaaactaatagggtccacaaacca[A|T]	62.47	28	cttttgggtgcttgaattcttaatccac	61.657	28	75	146022651	146022725	tcgtaaactaatagggtccacaaacca[A|T]	62.47	28	cttttgggtgcttgaattcttaatcca	60.741	27	75
Chr1	146884841	T	G	intronic	geneJL003814	.	.	.	46	50	0.92	0.934783	0.065217	G:6,T:86	TG:6,TT:40	0.121928	0.130435	0.347817	-0.069767	0.060964	0.114495	Chr1_146884841	AATTTATCCGTTAATTACAACAATAATAAGTTTAGTACTAATGTGAATAAGATCTATGTAAAATTAAATAAGACCATAAAATAATGGTGCAACTAAATCTAAAAAGATTTCTTACAAGAGCCTTTAAAAAATTAATGATTGAAAAGGTGAGGCTATACAAAACTATAGAGTGCATTGGGACAAATGCTTAAAAATTAAAAATTCCAAGAAGTTCTGGTACTAATCAAATTTTTAATGCATGTGAAATGACTTTATTTTATGAACTTACTGCAACTACCTTATATTCTTCTTTCCATCCAACCATGAAATCATTTCCAACATTTTACCAAATAATTTTATATATCATATTTCTATAGCTATCACAAATGATGAAATTATGTTCACTATTAATAGTAGATT…	AATTTATCCGTTAATTACAACAATAATAAGTTTAGTACTAATGTGAATAAGATCTATGTAAAATTAAATAAGACCATAAAATAATGGTGCAACTAAATCTAAAAAGATTTCTTACAAGAGCCTTTAAAAAATTAATGATTGAAAAGGTGAGGCTATACAAAACTATAGAGTGCATTGGGACAAATGCTTAAAAATTAAAAATTCCAAGAAGTTCTGGTACTAATCAAATTTTTAATGCATGTGAAATGACTTTATTTTATGAACTTACTGCAACTACCTTATATTCTTCTTTCCATCCAACCATGAAATCATTTCCAACATTTTACCAAATAATTTTATATATCATATTTCTATAGCTATCACAAATGATGAAATTATGTTCACTATTAATAGTAGATT…	atgccctgatttgcatgatgaa[T|G]	59.354	23	ggtttaagcgtgtgaatagagca	59.317	23	278	146884819	146885096	atgccctgatttgcatgatgaa[T|G]	59.354	23	tggtttaagcgtgtgaatagagc	59.317	23	279	146884819	146885097	atgccctgatttgcatgatgaa[T|G]	59.354	23	aaggaagatggtgatgaaggaga	58.893	23	253
Chr1	146938468	G	A	intergenic	geneJL003815;geneJL003816	dist=2374;dist=73455	.	.	46	50	0.92	0.891304	0.108696	A:10,G:82	AA:2,GA:6,GG:38	0.193762	0.130435	0.495969	0.326829	0.096881	0.17499	Chr1_146938468	CCCTTTAACCTTGTAATGCTTTTATTGTGAACCTATTTATAGACAAAGTCGACATAAATTGGTTAGAATGTATATCATGCTTCAAGAATTTGTATGTGAGGACTTAAATCAAGCTATAATCCACAATGNATAGTCCTTATTTTGACTAGTTAAATAGTCACCCCACTCTTTATTCNCNTATCATCAATATCACTTCATACTACAACTTTGTGAGTTGAATCCCTCTTGTTATCTACACTTTATAACTATTTTACACCTTTGCCTAGTTTAACATACATTGATAATGTCCAAAGTACTGTATTTAAGATGATGTATATAATAATAACTTTTTTTCCTTGTTAGTTTATTTTTTCANGACCAATCTTGATCAGTATAATCGAGATAAATATNTTATTTCAA…	CCCTTTAACCTTGTAATGCTTTTATTGTGAACCTATTTATAGACAAAGTCGACATAAATTGGTTAGAATGTATATCATGCTTCAAGAATTTGTATGTGAGGACTTAAATCAAGCTATAATCCACAATGNATAGTCCTTATTTTGACTAGTTAAATAGTCACCCCACTCTTTATTCNCNTATCATCAATATCACTTCATACTACAACTTTGTGAGTTGAATCCCTCTTGTTATCTACACTTTATAACTATTTTACACCTTTGCCTAGTTTAACATACATTGATAATGTCCAAAGTACTGTATTTAAGATGATGTATATAATAATAACTTTTTTTCCTTGTTAGTTTATTTTTTCANGACCAATCTTGATCAGTATAATCGAGATAAATATNTTATTTCAA…	tggtggaattctttcttcatagttagt[G|A]	59.646	28	gtgaatcctacacatataaaaggggaac	60.011	28	161	146938441	146938601	tggtggaattctttcttcatagttagt[G|A]	59.646	28	agtgaatcctacacatataaaaggggaa	60.113	28	162	146938441	146938602	tggtggaattctttcttcatagttagt[G|A]	59.646	28	aagtgaatcctacacatataaaagggga	60.113	28	163
Chr1	147169360	G	A	intergenic	geneJL003816;geneJL003817	dist=154434;dist=17430	.	.	42	50	0.84	0.940476	0.059524	A:5,G:79	AA:2,GA:1,GG:39	0.111961	0.02381	0.325552	0.787342	0.055981	0.105694	Chr1_147169360	ACTGTTCAAAATCAATTGATTTGAATTTTATATTATTCTCCTTTGAATTATCTTTAAAATGAATTTGAGTTTTTATTTTTTGTATTTTTTTATAATTAATTATGAATTTTGGAAGTTTTAACATTAAAAAAAATTAATTAGAGCCAATTAACCCCTAATCCCGTTGGGCCATGTGGCGGCTGACGTGACGCGCTTTCCATGTGGCGCAACGGGATAGGTTATTTAAGTTATCACATCCGCTGCCGAATAAACTGGCGGCGGATGCACTTTCTCCATGGGACGTCTGATCTAAGATCGGACTACCGTGATTAATCCTGTGGTTTAGGCTTAAATCNGAGGGAGATCTATCATGATTTAATTACACGGAATGGNGGTGTGTGATCTATCTCCTCTCGAAGG…	ACTGTTCAAAATCAATTGATTTGAATTTTATATTATTCTCCTTTGAATTATCTTTAAAATGAATTTGAGTTTTTATTTTTTGTATTTTTTTATAATTAATTATGAATTTTGGAAGTTTTAACATTAAAAAAAATTAATTAGAGCCAATTAACCCCTAATCCCGTTGGGCCATGTGGCGGCTGACGTGACGCGCTTTCCATGTGGCGCAACGGGATAGGTTATTTAAGTTATCACATCCGCTGCCGAATAAACTGGCGGCGGATGCACTTTCTCCATGGGACGTCTGATCTAAGATCGGACTACCGTGATTAATCCTGTGGTTTAGGCTTAAATCNGAGGGAGATCTATCATGATTTAATTACACGGAATGGNGGTGTGTGATCTATCTCCTCTCGAAGG…	ccttcggggaagcataagcaa[G|A]	61.581	22	gaagctacttcctccgttggaa	60.028	22	156	147169339	147169494	ccttcggggaagcataagcaa[G|A]	61.581	22	atggcttggtcctttgtgaaga	60.158	22	80	147169339	147169418	ccttcggggaagcataagcaa[G|A]	61.581	22	ccatgggaaggaggactttgat	59.757	22	274
Chr1	147210412	T	G	intergenic	geneJL003817;geneJL003818	dist=20682;dist=40600	.	.	43	50	0.86	0.883721	0.116279	G:10,T:76	GG:3,TG:4,TT:36	0.205516	0.093023	0.51857	0.547368	0.102758	0.184398	Chr1_147210412	TCACTTGCAAAGTTACAATTTTTCCTTCAATTTGGATCTCCTTTGTTGAAAAATCAGCATTAATTGTAGGCTTAAATTGTGGAGCGAAACTATCGTCAACATATCTGAATACAAATGAAAGGAACTGACGCAGCATAATGGGTTCCAGATTTTAATAAATGCCAACTGTAAAAGTCGAGAACNGAGATATATAAGAAATCTGCATTATAGGGATAGAGGATGCTGCTTGAAGAATTCTGGAGAGAAATGTCAGAATTTNACTTTCGAGAATAGATTATAATCCGATAACAGAAATGCTCNAAATCTACAGTGTGGAGAAGATGNTTAATGGTGATTGTAAGAAAGAAGGAGATGGGNGGAATCNNTGCATNAGACTGAGAGAGGATATACTGTAGAANG…	TCACTTGCAAAGTTACAATTTTTCCTTCAATTTGGATCTCCTTTGTTGAAAAATCAGCATTAATTGTAGGCTTAAATTGTGGAGCGAAACTATCGTCAACATATCTGAATACAAATGAAAGGAACTGACGCAGCATAATGGGTTCCAGATTTTAATAAATGCCAACTGTAAAAGTCGAGAACNGAGATATATAAGAAATCTGCATTATAGGGATAGAGGATGCTGCTTGAAGAATTCTGGAGAGAAATGTCAGAATTTNACTTTCGAGAATAGATTATAATCCGATAACAGAAATGCTCNAAATCTACAGTGTGGAGAAGATGNTTAATGGTGATTGTAAGAAAGAAGGAGATGGGNGGAATCNNTGCATNAGACTGAGAGAGGATATACTGTAGAANG…	acgagatcagagatagcagaaata[T|G]	57.298	25	ctaaattggcgatagtggttcttcc	59.992	25	70	147210388	147210457	acgagatcagagatagcagaaata[T|G]	57.298	25	tctaacgcagagattctctcatctg	59.991	25	144	147210388	147210531	acgagatcagagatagcagaaata[T|G]	57.298	25	ttgttcttcagagtaggaaagacgt	59.931	25	196
Chr1	147216330	A	T	intergenic	geneJL003817;geneJL003818	dist=26600;dist=34682	.	.	44	50	0.88	0.818182	0.181818	A:16,T:72	AA:6,AT:4,TT:34	0.297521	0.090909	0.684038	0.694444	0.14876	0.253261	Chr1_147216330	CCAGTGGCATCGCCCATTAGGATTCTTCCCGAAGTCATCCTTCTCGATGACCATGGGTGAGCTTTCTCTTCCTGCCTCCATTTCTCTCTTTCAATCTACTATTTTTTTTTTCTATGAGGTTTTGAATTCCCATTCTTTATNTTTTTTTTNCCCCTTTCTTGATCCATTTTGTTGTTCTTCAGAGTCGGAAAGNCGACNTCGCTGATGNAGCANTATCCTCTGTTTCTCTNATGCAGAGATTCTCTCCTCTATTTCNTCCCTATGCCATGAAAATTCTTCTCTCTTCTTTAGCTNTAATTTTTCTAAATTAGCGATTGTGNCTTTNATTATATCCCGTGTTGTTATATATTTCTACTACCTCTGATCACGTATTGAAATCTGTTCTTGGTTGTTNCANTT…	CCAGTGGCATCGCCCATTAGGATTCTTCCCGAAGTCATCCTTCTCGATGACCATGGGTGAGCTTTCTCTTCCTGCCTCCATTTCTCTCTTTCAATCTACTATTTTTTTTTTCTATGAGGTTTTGAATTCCCATTCTTTATNTTTTTTTTNCCCCTTTCTTGATCCATTTTGTTGTTCTTCAGAGTCGGAAAGNCGACNTCGCTGATGNAGCANTATCCTCTGTTTCTCTNATGCAGAGATTCTCTCCTCTATTTCNTCCCTATGCCATGAAAATTCTTCTCTCTTCTTTAGCTNTAATTTTTCTAAATTAGCGATTGTGNCTTTNATTATATCCCGTGTTGTTATATATTTCTACTACCTCTGATCACGTATTGAAATCTGTTCTTGGTTGTTNCANTT…	cagggattcctctttctccttaacag[A|T]	61.947	27	aatccctgcattagaggaatagagaat	59.761	27	152	147216304	147216455	cagggattcctctttctccttaacag[A|T]	61.947	27	gaatccctgcattagaggaatagagaa	60.256	27	153	147216304	147216456	cagggattcctctttctccttaacag[A|T]	61.947	27	gaagaatccctgcattagaggaataga	60.256	27	156
Chr1	148621590	G	A	intronic	geneJL003834	.	.	.	47	50	0.94	0.882979	0.117021	A:11,G:83	AA:4,GA:3,GG:40	0.206655	0.06383	0.520738	0.691128	0.103327	0.185302	Chr1_148621590	GGATGTTTTAATAAATAATAATAGCATTTAATAGGAATGATGGAAGGATGATATTATTTTATTATTTTCTACCATAAGCAAGTTCATAACCAATGTTAAAAATATGCTCGTAACTTACAAACGAGTTCTTCTTGTTTCGAACAAATGCAATTTTAAAATTATCTGTTGCTGATGTAATGCATTCATTTTTTTTTTTTGCTGTAAACTATGTTTTATGTTCGTCAATCAAAATTTGAAGTATTTGTGTTGCAAACACCTTTAATTTTGCACGGTAATAGATGTGAATGTATATTATTTTATAAATATACTTTTGTGTATTTGTAACTTGTTAAAAGGGTTATTAAAGGTTCTGTTTATTCAGTTTTTATAAAATGATAGTTACTTTTAGACTAACGGTTA…	GGATGTTTTAATAAATAATAATAGCATTTAATAGGAATGATGGAAGGATGATATTATTTTATTATTTTCTACCATAAGCAAGTTCATAACCAATGTTAAAAATATGCTCGTAACTTACAAACGAGTTCTTCTTGTTTCGAACAAATGCAATTTTAAAATTATCTGTTGCTGATGTAATGCATTCATTTTTTTTTTTTGCTGTAAACTATGTTTTATGTTCGTCAATCAAAATTTGAAGTATTTGTGTTGCAAACACCTTTAATTTTGCACGGTAATAGATGTGAATGTATATTATTTTATAAATATACTTTTGTGTATTTGTAACTTGTTAAAAGGGTTATTAAAGGTTCTGTTTATTCAGTTTTTATAAAATGATAGTTACTTTTAGACTAACGGTTA…	ggtggcttaaaaagggttttaacaatc[G|A]	62.057	28	gcatctaatgaataggtaacaccaactt	59.959	28	145	148621563	148621707	ggtggcttaaaaagggttttaacaatc[G|A]	62.057	28	taactcaacatcttcaatcattcctgtc	59.908	28	220	148621563	148621782	ggtggcttaaaaagggttttaacaatc[G|A]	62.057	28	tgaataggtaacaccaacttcattcttc	59.855	28	137
Chr1	151129130	T	C	intronic	geneJL022504	.	.	.	37	50	0.74	0.648649	0.351351	C:26,T:48	CC:9,TC:8,TT:20	0.455807	0.216216	0.935269	0.525641	0.227904	0.351927	Chr1_151129130	TTTACTGAAACCAGCTGCATGTGCCAAGAATGGGACTATCCAGGATCCAACAAACCAGAAAGTAGCAATCCACAGAAGCATTACCTACATAACCACAGCAATTTGTTTTTTCAGCTTTTGGTTTACTAGCAAGTGGTATTTAAGGTTCATTCAGATTCACCGTAGGATTGGTTTATCTGATTCAAACTGAAGGAATGATCATGAAAATGAAAACTTTTGAAAGTTGAGCTATAGATTAATGAATCTGATAGGAAGTTATGGCATGAAATGAAGAATTAAAATTTAAGCTATAATTTTCCATGACTGNGTGACGGGAACAAAAATAAATTTAGTTTTTCATCGTACTTCATAATAATANTATAGAAGAGGCAGATTTCAATTTGAATACATGATATCAAT…	TTTACTGAAACCAGCTGCATGTGCCAAGAATGGGACTATCCAGGATCCAACAAACCAGAAAGTAGCAATCCACAGAAGCATTACCTACATAACCACAGCAATTTGTTTTTTCAGCTTTTGGTTTACTAGCAAGTGGTATTTAAGGTTCATTCAGATTCACCGTAGGATTGGTTTATCTGATTCAAACTGAAGGAATGATCATGAAAATGAAAACTTTTGAAAGTTGAGCTATAGATTAATGAATCTGATAGGAAGTTATGGCATGAAATGAAGAATTAAAATTTAAGCTATAATTTTCCATGACTGNGTGACGGGAACAAAAATAAATTTAGTTTTTCATCGTACTTCATAATAATANTATAGAAGAGGCAGATTTCAATTTGAATACATGATATCAAT…	gaagccaaagcccacaacattca[T|C]	62.604	24	caactcgtttttgaaaggtttggc	60.202	24	246	151129107	151129352	gaagccaaagcccacaacattca[T|C]	62.604	24	tattttgtctaaggaccgtggaca	59.716	24	138	151129107	151129244	gaagccaaagcccacaacattca[T|C]	62.604	24	aactcgtttttgaaaggtttggct	60.322	24	245
Chr1	151297451	A	T	intronic	geneJL022503	.	.	.	47	50	0.94	0.723404	0.276596	A:26,T:68	AA:10,AT:6,TT:31	0.400181	0.12766	0.850771	0.680995	0.200091	0.320109	Chr1_151297451	ACTTAAAATTAAATCCTTAGACAAGTATCAACCAAAGTCTACAAGGTTCTTTTGGACAAAACAACGCATAGGTGTTGACAAGAATCATTCAATTAGATTGACACAACTACTTCCTCTGACTAAATAAACTAGGGACTACGATAGCCTGAGATAATGAAACTATAAGATTTTAATCAAGCATGTCATCATTTCCCCCACCATCCANTTTAAACTTAAAGATGGTAAATTTCATAATTTCAAAACTAANCCATTGNTATTATANACCAAGCAATTAGNNACCTAANAACTAGTCTTAATCAAANGTTCTCTCTNACCACTGNNANNGATAATTAATTATAGGTGTCTATANGAAACCTAAAACCAAATCTAAAATCTCATAAAATAANNNTGAATTCTCTG…	ACTTAAAATTAAATCCTTAGACAAGTATCAACCAAAGTCTACAAGGTTCTTTTGGACAAAACAACGCATAGGTGTTGACAAGAATCATTCAATTAGATTGACACAACTACTTCCTCTGACTAAATAAACTAGGGACTACGATAGCCTGAGATAATGAAACTATAAGATTTTAATCAAGCATGTCATCATTTCCCCCACCATCCANTTTAAACTTAAAGATGGTAAATTTCATAATTTCAAAACTAANCCATTGNTATTATANACCAAGCAATTAGNNACCTAANAACTAGTCTTAATCAAANGTTCTCTCTNACCACTGNNANNGATAATTAATTATAGGTGTCTATANGAAACCTAAAACCAAATCTAAAATCTCATAAAATAANNNTGAATTCTCTG…	ccatacgtgatgttttggagctc[A|T]	61.393	24	cgtggatctatgcgtagaaacaag	59.793	24	83	151297428	151297510	ccatacgtgatgttttggagctc[A|T]	61.393	24	tggatctatgcgtagaaacaagga	59.596	24	81	151297428	151297508	ccatacgtgatgttttggagctc[A|T]	61.393	24	gtggatctatgcgtagaaacaagg	59.492	24	82
Chr1	151860244	C	T	intergenic	geneJL027702;geneJL024229	dist=37844;dist=46407	.	.	39	50	0.78	0.910256	0.089744	C:71,T:7	CC:33,CT:5,TT:1	0.163379	0.128205	0.435613	0.215292	0.08169	0.150033	Chr1_151860244	AAGCGCGTTCGGAATTTTAATTTTTTTTAAAAAAAATTTTTTCGGGCGACTGATGTTGAATGTGCAGATACAGTCAGCACCAGTCGCTCGTTTAACGGGCGACTGTGCCTATTTTTAAATTTTCTCAAAAATCTGCCTAATCTGCTAATTAAAGTTTTAAGTATGCTTATTTTAAAAATTTTGCCGAAGGCCCTGGGCTTGTAGAGCGGCCATTTTCTTCGTAAGATCTCTCGCTGACCTGTCTGTTTTCTTTCTGCTGTTGGGGTTCTATGAATATTAGGTTTTGATCTGTACTTCTGATGCTGGGGAAGGGAAGCTGTGTCGGATGCGTATTTATAGATGGAGGGAAGGCATGAGAGAAGNAGAANAATTGTAGTCTGTGACGCCGTCAAAACGACG…	AAGCGCGTTCGGAATTTTAATTTTTTTTAAAAAAAATTTTTTCGGGCGACTGATGTTGAATGTGCAGATACAGTCAGCACCAGTCGCTCGTTTAACGGGCGACTGTGCCTATTTTTAAATTTTCTCAAAAATCTGCCTAATCTGCTAATTAAAGTTTTAAGTATGCTTATTTTAAAAATTTTGCCGAAGGCCCTGGGCTTGTAGAGCGGCCATTTTCTTCGTAAGATCTCTCGCTGACCTGTCTGTTTTCTTTCTGCTGTTGGGGTTCTATGAATATTAGGTTTTGATCTGTACTTCTGATGCTGGGGAAGGGAAGCTGTGTCGGATGCGTATTTATAGATGGAGGGAAGGCATGAGAGAAGNAGAANAATTGTAGTCTGTGACGCCGTCAAAACGACG…	ttggaaagtgtcaaataatgcagt[C|T]	58.554	25	caaactttgcgcgtttaagatccac	62.054	25	56	151860220	151860275	ttggaaagtgtcaaataatgcagt[C|T]	58.554	25	aaactttgcgcgtttaagatcca	59.996	23	55	151860220	151860274	ttggaaagtgtcaaataatgcagt[C|T]	58.554	25	caaactttgcgcgtttaagatcca	61.079	24	56
Chr1	151905278	C	T	downstream	geneJL024229	dist=1373	.	.	30	50	0.6	0.75	0.25	C:45,T:15	CC:22,CT:1,TT:7	0.375	0.033333	0.811278	0.911111	0.1875	0.304688	Chr1_151905278	TAAAACAATAATCAAGTTCTCAGAATCGAGTTGCTGATACACTTAGTTTGATTCTTTTGGCCACAACTTCAAAGAGATGTCACAAGTTTTGTCAGAAATGCTCAATTTTGTCACACCTATAAAACCACAACTTAAAACTTAGGACTATATATATCTCTACCTATTCCAAATTCAATTTGGATGTACCTCTGTTGGGATTTCATTTTGGGATTGCCCAAAACTAAGAAGGGAGTTGATTCTATCATAGTTGTCGTGGTCATATTTTCAAAAATGGTGCATTTTGNGCNTGNAAAAAGGCATTCGATGTCCTCCATATAGCTNGTCTCATCTTCCATGAGNTCGTTCATTCATATGGATTGCTCTAGAGTTTCACTTTGGACTGTGCATTAAGTTTGTTAG…	TAAAACAATAATCAAGTTCTCAGAATCGAGTTGCTGATACACTTAGTTTGATTCTTTTGGCCACAACTTCAAAGAGATGTCACAAGTTTTGTCAGAAATGCTCAATTTTGTCACACCTATAAAACCACAACTTAAAACTTAGGACTATATATATCTCTACCTATTCCAAATTCAATTTGGATGTACCTCTGTTGGGATTTCATTTTGGGATTGCCCAAAACTAAGAAGGGAGTTGATTCTATCATAGTTGTCGTGGTCATATTTTCAAAAATGGTGCATTTTGNGCNTGNAAAAAGGCATTCGATGTCCTCCATATAGCTNGTCTCATCTTCCATGAGNTCGTTCATTCATATGGATTGCTCTAGAGTTTCACTTTGGACTGTGCATTAAGTTTGTTAG…	tgggcaaatcaaagtcatcaatgtca[C|T]	62.817	27	agagtaaactccctgtattatgtggtt	59.818	27	269	151905252	151905520	tgggcaaatcaaagtcatcaatgtca[C|T]	62.817	27	aagagtaaactccctgtattatgtggt	59.818	27	270	151905252	151905521	tgggcaaatcaaagtcatcaatgtca[C|T]	62.817	27	cggactaagagtaaactccctgtatta	59.716	27	276
Chr1	153011434	G	C	downstream	geneJL003037	dist=1529	.	.	42	50	0.84	0.928571	0.071429	C:6,G:78	CC:3,GG:39	0.132653	0	0.371232	1	0.066327	0.123855	Chr1_153011434	AGATGTATTGCTTACCCATAAATGGGGAAGTTAAACCCATATAATGGAAGCTAATGGTAGAACAACAAAAGTTTCATCCCAAAAATATATAAAGAGATCCACTAACATATCAGTTCTTACCAAATACACATGGTGATCAGCTAATCAAAACTGGTCAATTAAAATAACATCTTACAACATAATACTTTTTTAAACTACTATTTTTTTTCACATCACACAATCTACATGTGATGAAGTTTACATAGAAAATTTCTATACAAAGTGCTATCAGAAGATTCTGCAATTTCCTCACATACCAAACTTTTAAGCAATACTTCTTTGCTAAGAATCATGTAAACTACCAATTTTTTTACATGACCTGATCAAAATCTAGAGTACCAGGTAAAATGTCAACTCTAT…	AGATGTATTGCTTACCCATAAATGGGGAAGTTAAACCCATATAATGGAAGCTAATGGTAGAACAACAAAAGTTTCATCCCAAAAATATATAAAGAGATCCACTAACATATCAGTTCTTACCAAATACACATGGTGATCAGCTAATCAAAACTGGTCAATTAAAATAACATCTTACAACATAATACTTTTTTAAACTACTATTTTTTTTCACATCACACAATCTACATGTGATGAAGTTTACATAGAAAATTTCTATACAAAGTGCTATCAGAAGATTCTGCAATTTCCTCACATACCAAACTTTTAAGCAATACTTCTTTGCTAAGAATCATGTAAACTACCAATTTTTTTACATGACCTGATCAAAATCTAGAGTACCAGGTAAAATGTCAACTCTAT…	caacaaggtttgccgaattcattga[G|C]	61.978	26	agaattgtaaatgactgtgagatggc	59.905	26	72	153011409	153011480	caacaaggtttgccgaattcattga[G|C]	61.978	26	gtgagatggcgattgctcttaattat	59.852	26	56	153011409	153011464	caacaaggtttgccgaattcattga[G|C]	61.978	26	gtacgagcgattcactaatttgacaa	60.183	26	228
Chr1	153343780	A	T	intronic	geneJL003041	.	.	.	44	50	0.88	0.818182	0.181818	A:72,T:16	AA:34,AT:4,TT:6	0.297521	0.090909	0.684038	0.694444	0.14876	0.253261	Chr1_153343780	TATTTTTGAAAATATTAAAATTTAGATATTAGATTATGTTTGTAAATGCCATAAGTATAGTTGGGGAGAAATATGGATAATTTGAGTTCAATACCATAAGGGACGGGGAATCGCTTGAGCAGATAGTACTCTACAACAGACATGGAAGAGGAGAAGGTCATGGCAAAGGTCGCTGTAGCGCTTGAGACCTGCAGAAGTTTTCAACTGTCAAGACAAATCTTAAGATCCAAANCAGTTNAATGTGAAGAAAACTATTCTCAATCAACTTGAGATTTTATCTACTTTTAGANGTGTGAGGTGTTTGGGAAAGCGAAGTAAAAGATGATCTGAAGAGGATATGATAACACCATTTGTCACTCTTCTATTAGAACTCTCAAGTCATACTAATTGAAAGCTTNT…	TATTTTTGAAAATATTAAAATTTAGATATTAGATTATGTTTGTAAATGCCATAAGTATAGTTGGGGAGAAATATGGATAATTTGAGTTCAATACCATAAGGGACGGGGAATCGCTTGAGCAGATAGTACTCTACAACAGACATGGAAGAGGAGAAGGTCATGGCAAAGGTCGCTGTAGCGCTTGAGACCTGCAGAAGTTTTCAACTGTCAAGACAAATCTTAAGATCCAAANCAGTTNAATGTGAAGAAAACTATTCTCAATCAACTTGAGATTTTATCTACTTTTAGANGTGTGAGGTGTTTGGGAAAGCGAAGTAAAAGATGATCTGAAGAGGATATGATAACACCATTTGTCACTCTTCTATTAGAACTCTCAAGTCATACTAATTGAAAGCTTNT…	gtgtttgggaaagcgaagtaaaaga	60.449	25	gaacttggaattcctcctcaggtg[T|A]	62.503	25	230	153343577	153343806	tgggaaagcgaagtaaaagatgatc	59.646	25	gaacttggaattcctcctcaggtg[T|A]	62.503	25	225	153343582	153343806	tgtttgggaaagcgaagtaaaagat	59.699	25	gaacttggaattcctcctcaggtg[T|A]	62.503	25	229
Chr1	153603921	A	G	intergenic	geneJL003046;geneJL003047	dist=35688;dist=13868	.	.	50	50	1	0.9	0.1	A:90,G:10	AA:44,AG:2,GG:4	0.18	0.04	0.468996	0.777778	0.09	0.1638	Chr1_153603921	TCTATAACTCCTAACTCATCTCCGTTAATCCAAGCCCAAAATAGATACGAAACCGCCCCGAGGAGAAGAAGAAGCAGGAGTTGCCAGTGATAGCATTATCGTCTCCGGCGAAGCAGCCATGTTTCAATAACCTTGAGATCAAACTCGTCGAACGATGAAACATGCTTCGTANATCTCGTNCACTTTCCTATTNGCGTGCAGTAACCTTCTTGCTCCTTTTCTTCTGCCATCGTTGCAACAAAGAAAGTGCACTGTCTGTTTTAAGATTCATTTCTTAGAAGGANCTTAAATTTGGAGNTGCATTTGTGATTTATNGTCAACTCGTTTCACTCTTGCTTGCACCTGCTCCNAATTTTTTATGTGTTCGTTGCCACCGCCTCTATTTCTGAATTCTTTGGT…	TCTATAACTCCTAACTCATCTCCGTTAATCCAAGCCCAAAATAGATACGAAACCGCCCCGAGGAGAAGAAGAAGCAGGAGTTGCCAGTGATAGCATTATCGTCTCCGGCGAAGCAGCCATGTTTCAATAACCTTGAGATCAAACTCGTCGAACGATGAAACATGCTTCGTANATCTCGTNCACTTTCCTATTNGCGTGCAGTAACCTTCTTGCTCCTTTTCTTCTGCCATCGTTGCAACAAAGAAAGTGCACTGTCTGTTTTAAGATTCATTTCTTAGAAGGANCTTAAATTTGGAGNTGCATTTGTGATTTATNGTCAACTCGTTTCACTCTTGCTTGCACCTGCTCCNAATTTTTTATGTGTTCGTTGCCACCGCCTCTATTTCTGAATTCTTTGGT…	ttagctcatccatcttaggcttgg	60.202	24	cgaaagaagggttggagatgctg[T|C]	62.899	24	77	153603870	153603946	cttttctcccctcacaagtactga	59.96	24	cgaaagaagggttggagatgctg[T|C]	62.899	24	123	153603824	153603946	ttttctcccctcacaagtactgag	59.96	24	cgaaagaagggttggagatgctg[T|C]	62.899	24	122
Chr1	153670859	C	T	intronic	geneJL003047	.	.	.	35	50	0.7	0.857143	0.142857	C:60,T:10	CC:30,TT:5	0.244898	0	0.591673	1	0.122449	0.21491	Chr1_153670859	GACGTTGATCTTTTAGCACTGATGCACTGACTTTCTAGATCTTTCCAATTTTGTTATAATTTTTATTCAATTAAATTTCTAACTTATGATAAGATCTAAATTGCAAATTAAATCTTAGGGATAGCCAATCAACATATGAAATGACAAAAAATTAATATGAAATAAAATTTTTATTAAAAAATGTGTCAAATAAAATTACACAAAAAGTATAAAAAAAAAGAAAAATACAAATATAGGGTTGATATTGAGGCATCCTCCTCTTATATATATTGTAGTCGTAGTCATCCTCTTCCTCTTCATCTTCGTCCGGCTCCAACTGAGTGTTAACATAAGGTTGATAATGAGATGCTATAGGAAAAGAAACTTGACTCGGGTCAGCATTATAGTTATAATTTTCAA…	GACGTTGATCTTTTAGCACTGATGCACTGACTTTCTAGATCTTTCCAATTTTGTTATAATTTTTATTCAATTAAATTTCTAACTTATGATAAGATCTAAATTGCAAATTAAATCTTAGGGATAGCCAATCAACATATGAAATGACAAAAAATTAATATGAAATAAAATTTTTATTAAAAAATGTGTCAAATAAAATTACACAAAAAGTATAAAAAAAAAGAAAAATACAAATATAGGGTTGATATTGAGGCATCCTCCTCTTATATATATTGTAGTCGTAGTCATCCTCTTCCTCTTCATCTTCGTCCGGCTCCAACTGAGTGTTAACATAAGGTTGATAATGAGATGCTATAGGAAAAGAAACTTGACTCGGGTCAGCATTATAGTTATAATTTTCAA…	ggtcgaattttctttacaattcctgttg	60.117	28	attaacaaaaacggttagcaaaagcag[G|A]	62.453	28	62	153670827	153670888	tgactcgggtcagcattatagttataat	60.062	28	attaacaaaaacggttagcaaaagcag[G|A]	62.453	28	165	153670724	153670888	gactcatatggtggtcgaattttcttta	59.961	28	attaacaaaaacggttagcaaaagcag[G|A]	62.453	28	74
Chr1	154083451	A	G	intergenic	geneJL003050;geneJL003051	dist=28821;dist=57024	.	.	39	50	0.78	0.948718	0.051282	A:74,G:4	AA:35,AG:4	0.097304	0.102564	0.291818	-0.054054	0.048652	0.09257	Chr1_154083451	TAAATGACCTATTGAATTTATTTATTGTGATTATTTTTTGACAATTTTCATCCATGTTTTATTAGAACAAACACTTTCTTCTTTTAAATCTTTTTTTATCACTAATATTATTTACATGATACNAGGTTCATTCTCTTGCATCTGCAAGTAAGANTATTTATATTTNTATTAGTGTTCAAATNGAGCNTAAGCTNAANTATGTTTGTCAANACCTTATTATACAACAATATTATCTAATAACTTCTTCTTCTTCTTTTTTTTGAGAAGTTAAGCCTTAAGAGCAAATTAAACTCATGCACCCCTCATGCGCTCGAACTCGCATCTCCGCGTTACGAGCGAAGCTTCCAACCGACGAAATGTGATATCTCGCACTCTAATAACTTGTTAGTTAACTATTCA…	TAAATGACCTATTGAATTTATTTATTGTGATTATTTTTTGACAATTTTCATCCATGTTTTATTAGAACAAACACTTTCTTCTTTTAAATCTTTTTTTATCACTAATATTATTTACATGATACNAGGTTCATTCTCTTGCATCTGCAAGTAAGANTATTTATATTTNTATTAGTGTTCAAATNGAGCNTAAGCTNAANTATGTTTGTCAANACCTTATTATACAACAATATTATCTAATAACTTCTTCTTCTTCTTTTTTTTGAGAAGTTAAGCCTTAAGAGCAAATTAAACTCATGCACCCCTCATGCGCTCGAACTCGCATCTCCGCGTTACGAGCGAAGCTTCCAACCGACGAAATGTGATATCTCGCACTCTAATAACTTGTTAGTTAACTATTCA…	acgaaatgtgatatctcgcactctaat	60.736	27	cagccaggacgtaggtaattttgtct[T|C]	62.664	27	178	154083302	154083479	ccttaagagcaaattaaactcatgcac	59.726	27	cagccaggacgtaggtaattttgtct[T|C]	62.664	27	257	154083223	154083479	cttaagagcaaattaaactcatgcacc	59.726	27	cagccaggacgtaggtaattttgtct[T|C]	62.664	27	256
Chr1	154214827	A	G	exonic	geneJL003055	.	synonymous SNV	geneJL003055:JL003055:exon5:c.A1230G:p.E410E	50	50	1	0.56	0.44	A:56,G:44	AA:20,AG:16,GG:14	0.4928	0.32	0.989588	0.350649	0.2464	0.371374	Chr1_154214827	CGTGTTCGTACAACATAGCTGTTAAGTAGTTCAAATGCTGCTGCACTTTTTTTTATGAGCTCTACAAGATCAGAGCTACCTTGCTGAATTTTATAAAATAAAGTATTTTGGTGATAACAGAAGGGTAACATGCTTGATTGCTGACCTGTAGAACACCATGTGGAAATTTTCAGACATAGAGATTCGTCTTGTTGAACTGCTTAATCTCAGGCTTGGTGTTCTGTTTCAAAACGTTATCTTATTAACATTGAAACCATAATAAATACTTTTAAATGTTCTGATCACATTGCCTTCACGCTTTGTGTGGTACTTTTTGGTATTATTCTGGTGGATACAAACAGATTGGTTGTTTTTATTTGGTAACTTCATGCTATGTAGGTGGATACGGCTGGTTGGTTG…	CGTGTTCGTACAACATAGCTGTTAAGTAGTTCAAATGCTGCTGCACTTTTTTTTATGAGCTCTACAAGATCAGAGCTACCTTGCTGAATTTTATAAAATAAAGTATTTTGGTGATAACAGAAGGGTAACATGCTTGATTGCTGACCTGTAGAACACCATGTGGAAATTTTCAGACATAGAGATTCGTCTTGTTGAACTGCTTAATCTCAGGCTTGGTGTTCTGTTTCAAAACGTTATCTTATTAACATTGAAACCATAATAAATACTTTTAAATGTTCTGATCACATTGCCTTCACGCTTTGTGTGGTACTTTTTGGTATTATTCTGGTGGATACAAACAGATTGGTTGTTTTTATTTGGTAACTTCATGCTATGTAGGTGGATACGGCTGGTTGGTTG…	cgtagtagcattggtacttgatggaga[A|G]	62.642	28	ccgagtattgtttcaagacaagaattct	60.322	28	240	154214800	154215039	cgtagtagcattggtacttgatggaga[A|G]	62.642	28	accgagtattgtttcaagacaagaattc	60.527	28	241	154214800	154215040	cgtagtagcattggtacttgatggaga[A|G]	62.642	28	tgtttcaagacaagaattctaagcatcc	60.529	28	232
Chr1	154382908	A	G	exonic	geneJL003062	.	nonsynonymous SNV	geneJL003062:JL003062:exon1:c.T2C:p.M1T	40	50	0.8	0.7	0.3	A:56,G:24	AA:26,AG:4,GG:10	0.42	0.1	0.881291	0.761905	0.21	0.3318	Chr1_154382908	TAAAACTCGCAGATTGTTCATTCCTTAGAAAACCTGTAGATCTCATGGTTTCAATAATCTCATCCAAACTTTTGTTCTTCACCACATAACTCTTACTTCTCCTGAGCACCCTCTTCTCTTTCTCAACTTCGATTTGAACATCTGAAGGAAAATCTTCTAAACCCATGAGCTTGGCAATCAGATTCGGAGCTTTCTTCCTCNTTTCCTGTGCAGANAATTCAACTTCGCTTCTCGACAGAANAGAATTTTTGTTTGAAGAAACCTTTTCGNTATCGAATTTATTAAACCTGTCNCTGATCACTTGTTTCATTTCCTGCATATAATTCGTCGAAGAACTGCCGGCGGAGAGTCTCTGTTCCTGCAATCCCTTATATCTGATTAAATCAATGGAGTTTTTTT…	TAAAACTCGCAGATTGTTCATTCCTTAGAAAACCTGTAGATCTCATGGTTTCAATAATCTCATCCAAACTTTTGTTCTTCACCACATAACTCTTACTTCTCCTGAGCACCCTCTTCTCTTTCTCAACTTCGATTTGAACATCTGAAGGAAAATCTTCTAAACCCATGAGCTTGGCAATCAGATTCGGAGCTTTCTTCCTCNTTTCCTGTGCAGANAATTCAACTTCGCTTCTCGACAGAANAGAATTTTTGTTTGAAGAAACCTTTTCGNTATCGAATTTATTAAACCTGTCNCTGATCACTTGTTTCATTTCCTGCATATAATTCGTCGAAGAACTGCCGGCGGAGAGTCTCTGTTCCTGCAATCCCTTATATCTGATTAAATCAATGGAGTTTTTTT…	tctgttcctgcaatcccttatatctgatta	61.933	30	tacatcttcaatgatcttctaagaggagc[T|C]	62.568	30	181	154382759	154382939	gtttcatttcctgcatataattcgtcgaag	61.761	30	tacatcttcaatgatcttctaagaggagc[T|C]	62.568	30	229	154382711	154382939	ctgttcctgcaatcccttatatctgattaa	61.328	30	tacatcttcaatgatcttctaagaggagc[T|C]	62.568	30	180
Chr1	154676704	G	A	intergenic	geneJL003062;geneJL003063	dist=293795;dist=12138	.	.	49	50	0.98	0.918367	0.081633	A:8,G:90	AA:3,GA:2,GG:44	0.149938	0.040816	0.407906	0.727778	0.074969	0.138697	Chr1_154676704	TTTATAGAGATTGGATGATAAAACAAAGCATAAAATGCATGAAAGTGTGTGTTAGTGGAATTCCTAAGGAGGTCTTGAGTGTATGTAGGCNAATATAAATNAAACCACAATATATTAGCCATCATTGTCTANTTTTCTTTTTTAATTATTTATTTCTTTTTTTCTNGCATTTATAGTTACAATCTTATTCACATTCCTTAGTACACANTCTATTCACAAGGGAATTTCAAGGTTTCACTAAAATTTTGAAAAATCTAATTCACCTTATCCCCCTCTTNTGGGGTTTTTTGGGTTGTTATNTTCTTNACATGCAATACCTAAAGTTTCACAATTAAAGCATTTCATCTAAATTTAACATCACANTTATCTCCTAAATTGTTTANGTATCTTTTCTCTTAA…	TTTATAGAGATTGGATGATAAAACAAAGCATAAAATGCATGAAAGTGTGTGTTAGTGGAATTCCTAAGGAGGTCTTGAGTGTATGTAGGCNAATATAAATNAAACCACAATATATTAGCCATCATTGTCTANTTTTCTTTTTTAATTATTTATTTCTTTTTTTCTNGCATTTATAGTTACAATCTTATTCACATTCCTTAGTACACANTCTATTCACAAGGGAATTTCAAGGTTTCACTAAAATTTTGAAAAATCTAATTCACCTTATCCCCCTCTTNTGGGGTTTTTTGGGTTGTTATNTTCTTNACATGCAATACCTAAAGTTTCACAATTAAAGCATTTCATCTAAATTTAACATCACANTTATCTCCTAAATTGTTTANGTATCTTTTCTCTTAA…	agtggagctaaccttcaattcaga	59.713	24	gcacaagcccattaatgagccaa[C|T]	62.99	24	53	154676677	154676729	agtgagtggagctaaccttcaatt	59.958	24	gcacaagcccattaatgagccaa[C|T]	62.99	24	57	154676673	154676729	tgagtggagctaaccttcaattca	59.958	24	gcacaagcccattaatgagccaa[C|T]	62.99	24	55
Chr1	155027899	G	C	intronic	geneJL003069	.	.	.	38	50	0.76	0.855263	0.144737	C:11,G:65	CC:3,GC:5,GG:30	0.247576	0.131579	0.596511	0.468531	0.123788	0.216929	Chr1_155027899	TTGAGAGGCTTAAAACTATTTATCAGTAATGTGGTGTAAATACAAATTTTTTTCTCCCTATTGGGTGCACATATATTAACATTGAAGATGGAGAAGCAGAACATGAACATTAGGATTACTCCCTTCAAGCAAGGATCTGCCATGGGATCAAGTAGCAGAAGCAAGCATTTGGAGGGTGTAAAATCAATTTCACAGGAGGATAAGCCAACATTAGAAGGGAAGAAGATTAAAAGGACCAGCTCTCTAAATACTCTTTCAACCAGAATGTGTTTTAAGTGCTATGAGTATGGTCACATCACCTCCAATTGCCCAAATTGGAGAGTGATCTCCTTCATTGAGTAGAGTACGGTTAAAGAGGTAGATGCTAAGAAGTTAGGAGATGATAGACCTGAGGATGAG…	TTGAGAGGCTTAAAACTATTTATCAGTAATGTGGTGTAAATACAAATTTTTTTCTCCCTATTGGGTGCACATATATTAACATTGAAGATGGAGAAGCAGAACATGAACATTAGGATTACTCCCTTCAAGCAAGGATCTGCCATGGGATCAAGTAGCAGAAGCAAGCATTTGGAGGGTGTAAAATCAATTTCACAGGAGGATAAGCCAACATTAGAAGGGAAGAAGATTAAAAGGACCAGCTCTCTAAATACTCTTTCAACCAGAATGTGTTTTAAGTGCTATGAGTATGGTCACATCACCTCCAATTGCCCAAATTGGAGAGTGATCTCCTTCATTGAGTAGAGTACGGTTAAAGAGGTAGATGCTAAGAAGTTAGGAGATGATAGACCTGAGGATGAG…	tacaacatctttcgcactcgatatattgt[G|C]	62.15	30	caaatctcatttctcctattcaaccaagtc	61.021	30	194	155027870	155028063	tacaacatctttcgcactcgatatattgt[G|C]	62.15	30	cacaaatctcatttctcctattcaaccaag	61.213	30	196	155027870	155028065	tacaacatctttcgcactcgatatattgt[G|C]	62.15	30	caacacaaatctcatttctcctattcaacc	61.403	30	199
Chr1	155125355	T	G	intronic	geneJL003070	.	.	.	46	50	0.92	0.902174	0.097826	G:9,T:83	GG:4,TG:1,TT:41	0.176512	0.021739	0.462066	0.876841	0.088256	0.160934	Chr1_155125355	CCTCAAAACTAGCTAAGGACAAGTGTGAACTCTACACCCACTAGAATTTCTTAGCCAACTATGATAGGGCATTTGTCCAAATTTCTTGGTAGATATACTCGAGCCATAAAAAAGTGATGATTATTACTTTGTTACCATTGATAGCTCACTCTTGATTTCATTCAAGAAACTTGTCACTAAAAGACAGTACTTCGCTATTATTTCAACATGTAAGAAAACATTATCTGCATGACTCATCCATCATATATGATAGAGGTAGTCGATTTCATTTAACATTTATGAAGATCTTTATAGACCATGAAAAACACTATNCTNAAGAGAAATAGTNNCATATAATCTACAAGTTGATAGGTAGACTAAGGNTGTCAAAATAATGATGNTGCAGNCCTTGTAACTACA…	CCTCAAAACTAGCTAAGGACAAGTGTGAACTCTACACCCACTAGAATTTCTTAGCCAACTATGATAGGGCATTTGTCCAAATTTCTTGGTAGATATACTCGAGCCATAAAAAAGTGATGATTATTACTTTGTTACCATTGATAGCTCACTCTTGATTTCATTCAAGAAACTTGTCACTAAAAGACAGTACTTCGCTATTATTTCAACATGTAAGAAAACATTATCTGCATGACTCATCCATCATATATGATAGAGGTAGTCGATTTCATTTAACATTTATGAAGATCTTTATAGACCATGAAAAACACTATNCTNAAGAGAAATAGTNNCATATAATCTACAAGTTGATAGGTAGACTAAGGNTGTCAAAATAATGATGNTGCAGNCCTTGTAACTACA…	ctcaaaagaatggaagttgaatgaagc[T|G]	60.943	28	ttgtgatgtaatctcaccatctagctat	60.009	28	196	155125328	155125523	ctcaaaagaatggaagttgaatgaagc[T|G]	60.943	28	attgtgatgtaatctcaccatctagcta	60.009	28	197	155125328	155125524	ctcaaaagaatggaagttgaatgaagc[T|G]	60.943	28	aaattgaggacttcattctcttagcttc	59.907	28	50
Chr1	155125448	A	G	intronic	geneJL003070	.	.	.	46	50	0.92	0.891304	0.108696	A:82,G:10	AA:38,AG:6,GG:2	0.193762	0.130435	0.495969	0.326829	0.096881	0.17499	Chr1_155125448	TATACTCGAGCCATAAAAAAGTGATGATTATTACTTTGTTACCATTGATAGCTCACTCTTGATTTCATTCAAGAAACTTGTCACTAAAAGACAGTACTTCGCTATTATTTCAACATGTAAGAAAACATTATCTGCATGACTCATCCATCATATATGATAGAGGTAGTCGATTTCATTTAACATTTATGAAGATCTTTATAGACCATGAAAAACACTATNCTNAAGAGAAATAGTNNCATATAATCTACAAGTTGATAGGTAGACTAAGGNTGTCAAAATAATGATGNTGCAGNCCTTGTAACTACAANCATACATAACATCCAAATCTTCTTTTAAGNNNTGTCTCAACTTACTACAACAAAACCTATTGATCATGAATTCTCAAAAGAATGGAAGTTG…	TATACTCGAGCCATAAAAAAGTGATGATTATTACTTTGTTACCATTGATAGCTCACTCTTGATTTCATTCAAGAAACTTGTCACTAAAAGACAGTACTTCGCTATTATTTCAACATGTAAGAAAACATTATCTGCATGACTCATCCATCATATATGATAGAGGTAGTCGATTTCATTTAACATTTATGAAGATCTTTATAGACCATGAAAAACACTATNCTNAAGAGAAATAGTNNCATATAATCTACAAGTTGATAGGTAGACTAAGGNTGTCAAAATAATGATGNTGCAGNCCTTGTAACTACAANCATACATAACATCCAAATCTTCTTTTAAGNNNTGTCTCAACTTACTACAACAAAACCTATTGATCATGAATTCTCAAAAGAATGGAAGTTG…	agagaatgaagtcctcaattttgcaatg	60.995	28	tttgctcattaagacaagctttgaacc[T|C]	62.195	28	121	155125357	155125477	tctcaaaagaatggaagttgaatgaagc	60.941	28	tttgctcattaagacaagctttgaacc[T|C]	62.195	28	151	155125327	155125477	ctagagaacattggaatggtgcataatg	60.733	28	tttgctcattaagacaagctttgaacc[T|C]	62.195	28	89
Chr1	156651937	G	A	intronic	geneJL019112	.	.	.	42	50	0.84	0.869048	0.130952	A:11,G:73	AA:2,GA:7,GG:33	0.227608	0.166667	0.560044	0.267746	0.113804	0.201705	Chr1_156651937	TGCTTGGTGACAGGAGGCCGATAGATTTGTATAAACTCTATCTTCTAGTTTCTAAGTGAAGCGGATACAACTCTGTAACAGCCAACAAGTCTTGGACAGTGGTAGCAGAATAAATCAGATTGGATTCAGTTCTTGGGTGTCCCTTGAAACTGATCCATGCCAACTACCTCAACATGTTAGAATATTGTTTGCAGAGGGTTCCCGCCAACAGGTCTGGTGTTGGAGGCAATTCCTGGTCTAAAGAGAACATGGGAGTTTGATGNGTGATTCNGATTCNGAGGTTATAAGCCTTTTTCAAGGAGATTNTGAAACAGAAAAAAGATGGTATGGATTTCACNTTATTGCCAGACTCGAACAAGACAGAATGAGCCAATGTTGCTGCTTGATAATGCCAGATGG…	TGCTTGGTGACAGGAGGCCGATAGATTTGTATAAACTCTATCTTCTAGTTTCTAAGTGAAGCGGATACAACTCTGTAACAGCCAACAAGTCTTGGACAGTGGTAGCAGAATAAATCAGATTGGATTCAGTTCTTGGGTGTCCCTTGAAACTGATCCATGCCAACTACCTCAACATGTTAGAATATTGTTTGCAGAGGGTTCCCGCCAACAGGTCTGGTGTTGGAGGCAATTCCTGGTCTAAAGAGAACATGGGAGTTTGATGNGTGATTCNGATTCNGAGGTTATAAGCCTTTTTCAAGGAGATTNTGAAACAGAAAAAAGATGGTATGGATTTCACNTTATTGCCAGACTCGAACAAGACAGAATGAGCCAATGTTGCTGCTTGATAATGCCAGATGG…	taggaatgttgaattggatgaaactgtag[G|A]	61.811	30	catgtatgaagggctacattgagagtttg	62.37	29	268	156651908	156652175	taggaatgttgaattggatgaaactgtag[G|A]	61.811	30	gtatgaagggctacattgagagtttgttc	62.317	29	265	156651908	156652172	taggaatgttgaattggatgaaactgtag[G|A]	61.811	30	ttcatgtatgaagggctacattgagagttt	62.85	30	270
Chr1	161406564	C	A	intronic	geneJL006790	.	.	.	39	50	0.78	0.948718	0.051282	A:4,C:74	AA:1,CA:2,CC:36	0.097304	0.051282	0.291818	0.472973	0.048652	0.09257	Chr1_161406564	AAATTATTTTTTAAGATGATGGAAAGTATCACTATTCAACGATCCTCAGATCCTTCAATAGGATCGATAAATTGTTCCTGGTCAAACTCAAAATCAATTTCAAATCTGGAATTGATCATTCATTCATTTTTTTTCCAAAATTTGATTTGTTTTATGATATCAATACTTTCATAACTCCTCCTTTAAGGTTAATTAATTTGAATGGGGCCTAGCTTGATCAGATTGACTCAGCTTGAATCATTATTTTACACCAAATATGTCAACGTAACTACACATTTTTTAGTTATTTTTTCTCCTCTCAACAATCATCTAATTAAAGTCATGATCATTTGAATTCTATGAAAACCTACATTATTTTTTTAGTTGTTTNTTGCTTTCTTTTTATTAGAAANTNTCNAA…	AAATTATTTTTTAAGATGATGGAAAGTATCACTATTCAACGATCCTCAGATCCTTCAATAGGATCGATAAATTGTTCCTGGTCAAACTCAAAATCAATTTCAAATCTGGAATTGATCATTCATTCATTTTTTTTCCAAAATTTGATTTGTTTTATGATATCAATACTTTCATAACTCCTCCTTTAAGGTTAATTAATTTGAATGGGGCCTAGCTTGATCAGATTGACTCAGCTTGAATCATTATTTTACACCAAATATGTCAACGTAACTACACATTTTTTAGTTATTTTTTCTCCTCTCAACAATCATCTAATTAAAGTCATGATCATTTGAATTCTATGAAAACCTACATTATTTTTTTAGTTGTTTNTTGCTTTCTTTTTATTAGAAANTNTCNAA…	taaattgatcaactttccgcaagcaaag	61.851	28	cgaggacaaagtgaccatggtaatatatt[G|T]	61.707	30	72	161406524	161406595	aaattgatcaactttccgcaagcaaag	62.102	27	cgaggacaaagtgaccatggtaatatatt[G|T]	61.707	30	71	161406525	161406595	taaattgatcaactttccgcaagca	60.279	25	cgaggacaaagtgaccatggtaatatatt[G|T]	61.707	30	72
Chr1	163058742	T	C	intergenic	geneJL019711;geneJL019710	dist=125420;dist=310435	.	.	42	50	0.84	0.678571	0.321429	C:27,T:57	CC:9,TC:9,TT:24	0.436224	0.214286	0.905928	0.508772	0.218112	0.341079	Chr1_163058742	GTCCTTGGCTTCTTCTTGAACACCTTCTATAGCTTGGACTTAGATGATTTATCAGGAAAGGGCAACTGTTTGGCTTCCTCTTACAGGTTAGCCACCTTATTGACTAGTTTCTCAAATATCTTGATGGTAAATCCCTTACGAATGAAGGTGACCGGGCCATGAATATTCTTGAGGAGAATCTAAATGGCATGCTATTCAGACAGCTGNAGCTCGCATTTCATGCNCAAGTTGNGCCACCTGAGAATATAATCAATAAGGGACTCATTGAGAACTTGCTTNNCTANAANGAGGTTGCCTACAGTCACTCTTTNTTNAGCTCTANNAAACCTCTTGANAAAGAGNTGCTCTAACTCANCAAAAGTCCTAACTGAACTGTTGGGTAGTTTGACATACTAATCA…	GTCCTTGGCTTCTTCTTGAACACCTTCTATAGCTTGGACTTAGATGATTTATCAGGAAAGGGCAACTGTTTGGCTTCCTCTTACAGGTTAGCCACCTTATTGACTAGTTTCTCAAATATCTTGATGGTAAATCCCTTACGAATGAAGGTGACCGGGCCATGAATATTCTTGAGGAGAATCTAAATGGCATGCTATTCAGACAGCTGNAGCTCGCATTTCATGCNCAAGTTGNGCCACCTGAGAATATAATCAATAAGGGACTCATTGAGAACTTGCTTNNCTANAANGAGGTTGCCTACAGTCACTCTTTNTTNAGCTCTANNAAACCTCTTGANAAAGAGNTGCTCTAACTCANCAAAAGTCCTAACTGAACTGTTGGGTAGTTTGACATACTAATCA…	tgaactgttgggtagtttgacatacta	60.202	27	ccttccttcaagatctttgatggttg[A|G]	61.662	27	161	163058610	163058770	gtagccagctctaaattgtgtgatatg	60.308	27	ccttccttcaagatctttgatggttg[A|G]	61.662	27	69	163058702	163058770	gacaaagagtttgaacaaaagtgcatc	60.463	27	ccttccttcaagatctttgatggttg[A|G]	61.662	27	108
Chr1	163413481	C	A	intergenic	geneJL019707;geneJL025680	dist=26331;dist=194016	.	.	35	50	0.7	0.914286	0.085714	A:6,C:64	AA:2,CA:2,CC:31	0.156735	0.057143	0.422001	0.635417	0.078367	0.144452	Chr1_163413481	CCCCTTGGAAGGGAGTAAAACCAAGTGCGAGCCTGACCCTTGAGGGTGACTGGAAAGACCTGACAAAGTAGTGTGTCAGGAGCTCGTAGGATATGCATGATGGTTCTGTAATGATCGATGTGTTCATATGGGTCAGTTGCNCNATNATGGGAGTCGATGCTCGGAAGCTTGAAACCTANGNAAATANGATGTTGAAGAATANCTTTAGCTAAAGGTGAAGACTCCTNATAGTCNNAGTGAGAGNGAAGATGATTTATNTATNTAAGGTGGAATTCTTCTTACATTAAGTGTTCTAATTCCGCACGTATAANATGATGGGTGGAATCAANAGGGCGAGAATGTGCCAAGCTNCTGGGAATAATCGATGGATTAGCAATCAGTTGAGCNGCACNTGTTGGA…	CCCCTTGGAAGGGAGTAAAACCAAGTGCGAGCCTGACCCTTGAGGGTGACTGGAAAGACCTGACAAAGTAGTGTGTCAGGAGCTCGTAGGATATGCATGATGGTTCTGTAATGATCGATGTGTTCATATGGGTCAGTTGCNCNATNATGGGAGTCGATGCTCGGAAGCTTGAAACCTANGNAAATANGATGTTGAAGAATANCTTTAGCTAAAGGTGAAGACTCCTNATAGTCNNAGTGAGAGNGAAGATGATTTATNTATNTAAGGTGGAATTCTTCTTACATTAAGTGTTCTAATTCCGCACGTATAANATGATGGGTGGAATCAANAGGGCGAGAATGTGCCAAGCTNCTGGGAATAATCGATGGATTAGCAATCAGTTGAGCNGCACNTGTTGGA…	agaaggccccgtatcagtattttaa	59.869	25	ctcccccatgattgatcattagcc[G|T]	62.517	25	57	163413451	163413507	gaaactttagcctgatggtgagaag	59.877	25	ctcccccatgattgatcattagcc[G|T]	62.517	25	77	163413431	163413507	cccgtatcagtattttaacctccct	59.929	25	ctcccccatgattgatcattagcc[G|T]	62.517	25	50
Chr1	163768102	G	A	intergenic	geneJL025679;geneJL024095	dist=148801;dist=275548	.	.	31	50	0.62	0.741935	0.258065	A:16,G:46	AA:8,GG:23	0.382934	0	0.823812	1	0.191467	0.309615	Chr1_163768102	TAAGAGTCCCCCAGAGGTTTCCTATTTCTTTTTAACACATGCACAAAATAAACACAAATCTTTTATTTTGAGCTATTTTGATGTGGGAGTATGCCCTCTATGCCACTCACTCATTAGTTTCTCTAGGTCAGGTCAACATACTATCTCGCTAGTATGTCACCGCAGTGGTCACTTATTTGGAGGATGTGAGTCCCCGAGCTTTCTTCCTAACTTGACCACTGTAAACTAATGAGCACCTTGCTAGTGTAGTAGTCTTCACTGGATAGCAAGTAAGCTACCTCATGTTGACTTTGTTTAAGAAGATGTGAGTCCCCATGCTTTCTTCTTGAACTAGCCATCATACGCTAACTAAGTTGAGTATATTCNAGGTTTANGATAAGTCNCCCAAAGGCTCCTTTC…	TAAGAGTCCCCCAGAGGTTTCCTATTTCTTTTTAACACATGCACAAAATAAACACAAATCTTTTATTTTGAGCTATTTTGATGTGGGAGTATGCCCTCTATGCCACTCACTCATTAGTTTCTCTAGGTCAGGTCAACATACTATCTCGCTAGTATGTCACCGCAGTGGTCACTTATTTGGAGGATGTGAGTCCCCGAGCTTTCTTCCTAACTTGACCACTGTAAACTAATGAGCACCTTGCTAGTGTAGTAGTCTTCACTGGATAGCAAGTAAGCTACCTCATGTTGACTTTGTTTAAGAAGATGTGAGTCCCCATGCTTTCTTCTTGAACTAGCCATCATACGCTAACTAAGTTGAGTATATTCNAGGTTTANGATAAGTCNCCCAAAGGCTCCTTTC…	acttgtagagccaaagatagactatctca[G|A]	61.907	30	atccaatatgtatttggtgtccaactcaag	62.055	30	209	163768073	163768281	acttgtagagccaaagatagactatctca[G|A]	61.907	30	gactcatatttgctaagagtggtgtatc	59.859	28	166	163768073	163768238	acttgtagagccaaagatagactatctca[G|A]	61.907	30	tatccaatatgtatttggtgtccaactc	59.54	28	210
Chr1	164592071	G	A	intergenic	geneJL022243;geneJL022244	dist=95806;dist=17674	.	.	35	50	0.7	0.628571	0.371429	A:26,G:44	AA:6,GA:14,GG:15	0.466939	0.4	0.951763	0.143357	0.233469	0.357923	Chr1_164592071	GAATATATCAAGTAAGATTGATCATACTCAATTCGGATAATTTTGCATGAAAATCAAGTGGTCGAAAGCGGTGATGCGTATTTTGAGCTAAAATTGACTCAATTTAACGTCGACTCGAACCAAACGTCCTCCGATCGTGAAACAGACTGGACCGTTGCATTTGGAACATTGAAATAACCTTAAATTAATATATATTGATTATCTAATTATGTCGGTGTAATGTTCACATCAAAGTCGATTAACTAATTTAAAAATCAATTTCAATAAACCTAATTCTAATCCTAGCCTTAAATCCCACTTAACCCATTTGAACCAGCCCTATTCTACGCGACCCGAGAACTTAACCCATTCAGATCTCTCTCTTCACATGATCAAACCCTCCTCTTTATGCATGAAAAC…	GAATATATCAAGTAAGATTGATCATACTCAATTCGGATAATTTTGCATGAAAATCAAGTGGTCGAAAGCGGTGATGCGTATTTTGAGCTAAAATTGACTCAATTTAACGTCGACTCGAACCAAACGTCCTCCGATCGTGAAACAGACTGGACCGTTGCATTTGGAACATTGAAATAACCTTAAATTAATATATATTGATTATCTAATTATGTCGGTGTAATGTTCACATCAAAGTCGATTAACTAATTTAAAAATCAATTTCAATAAACCTAATTCTAATCCTAGCCTTAAATCCCACTTAACCCATTTGAACCAGCCCTATTCTACGCGACCCGAGAACTTAACCCATTCAGATCTCTCTCTTCACATGATCAAACCCTCCTCTTTATGCATGAAAAC…	ctacgcgacccgagaacttaa	59.869	21	gagatcgaacggggaggagt[C|T]	61.952	21	200	164591894	164592093	tacgcgacccgagaacttaac	60.136	21	gagatcgaacggggaggagt[C|T]	61.952	21	199	164591895	164592093	tgaaccagccctattctacgc	59.862	21	gagatcgaacggggaggagt[C|T]	61.952	21	215
Chr1	165150375	G	A	intergenic	geneJL015686;geneJL015687	dist=20339;dist=94189	.	.	40	50	0.8	0.8625	0.1375	A:11,G:69	AA:3,GA:5,GG:32	0.237188	0.125	0.577654	0.472991	0.118594	0.209059	Chr1_165150375	AATCTTAACCTAAATCAACCCAAAATCAATTGGTTTTCTTATAAATCAATTATATATTCAATCATATTCACAAATATAAATGAAATCTACACTCTAAGAACAAAAAATAAATCAAACTAAACTAAATTCTCTTCTAAACCCTTCGGACATACCTCCATGAGCTTAGCCAAATTTGTCTTCAAATCACTTCAAACTCAATTGATTTTCTTATAAATCAATTATTCCATCAATTATCTTTCTAAATATACATGAAATATACATTCAAATAGCCAAAACCAAATCCAAAATCAAATCAAAATTCAATCTAAACCCTTTAAGCCAATTCCATGGACTTGACCAAACCCATCTAAATCAAGCCAAAATTAANGGATTTTCTCTTGAACTATNTATCCAAATATA…	AATCTTAACCTAAATCAACCCAAAATCAATTGGTTTTCTTATAAATCAATTATATATTCAATCATATTCACAAATATAAATGAAATCTACACTCTAAGAACAAAAAATAAATCAAACTAAACTAAATTCTCTTCTAAACCCTTCGGACATACCTCCATGAGCTTAGCCAAATTTGTCTTCAAATCACTTCAAACTCAATTGATTTTCTTATAAATCAATTATTCCATCAATTATCTTTCTAAATATACATGAAATATACATTCAAATAGCCAAAACCAAATCCAAAATCAAATCAAAATTCAATCTAAACCCTTTAAGCCAATTCCATGGACTTGACCAAACCCATCTAAATCAAGCCAAAATTAANGGATTTTCTCTTGAACTATNTATCCAAATATA…	ccaaataaaccaaaacctattgca[G|A]	57.637	25	gttctttaggtcactttgggtcaag	59.991	25	141	165150351	165150491	ccaaataaaccaaaacctattgca[G|A]	57.637	25	tgacttggtttgacccaattttagg	59.93	25	263	165150351	165150613	ccaaataaaccaaaacctattgca[G|A]	57.637	25	tttaggtcactttgggtcaagagaa	60.104	25	137
Chr1	165303328	T	C	downstream	geneJL015688	dist=834	.	.	40	50	0.8	0.8375	0.1625	C:13,T:67	CC:5,TC:3,TT:32	0.272188	0.075	0.640257	0.724455	0.136094	0.235144	Chr1_165303328	TTATTGTTACGATCTATACTTCTTATTTATGAAAATTATCTTTTTTTTTTTCAACTCGTAGATTTGCTAAACTTATGGATCCTTATTTACAGATTTTGTTTTCCTTTACATATTTTAATTTTTGATCAGACGAGATCTTTAACTGTGTTGGATGATAATCTCTTTAAATTTTATAGTTTTTCTTATATAAATCAATTGAATTAGTCATTTATTTTTCTTAAAATAACATAAATTAAAATTTTTTTGCACATTAAAATTTAAAATTTTAAATAAAATTTTATTAAAATTATTTATAAATTATAATTTTCTTTTTTCAAATAATTATTTGATCTATTCTTTCATTCTTTATAATTTTAACAGCTCTCCTTTTATAATTAATGGTCCAGCTTATATGGATTT…	TTATTGTTACGATCTATACTTCTTATTTATGAAAATTATCTTTTTTTTTTTCAACTCGTAGATTTGCTAAACTTATGGATCCTTATTTACAGATTTTGTTTTCCTTTACATATTTTAATTTTTGATCAGACGAGATCTTTAACTGTGTTGGATGATAATCTCTTTAAATTTTATAGTTTTTCTTATATAAATCAATTGAATTAGTCATTTATTTTTCTTAAAATAACATAAATTAAAATTTTTTTGCACATTAAAATTTAAAATTTTAAATAAAATTTTATTAAAATTATTTATAAATTATAATTTTCTTTTTTCAAATAATTATTTGATCTATTCTTTCATTCTTTATAATTTTAACAGCTCTCCTTTTATAATTAATGGTCCAGCTTATATGGATTT…	cactcatggtatttgaatcctcgc[T|C]	61.2	25	tatgattgagccgaatttgtggatg	59.991	25	78	165303304	165303381	cactcatggtatttgaatcctcgc[T|C]	61.2	25	tcattgcttgcaccgaaattttcta	60.279	25	216	165303304	165303519	cactcatggtatttgaatcctcgc[T|C]	61.2	25	cattgcttgcaccgaaattttctaa	59.595	25	215
Chr1	167277418	G	C	exonic	geneJL009471	.	synonymous SNV	geneJL009471:JL009471:exon5:c.C438G:p.V146V	36	50	0.72	0.944444	0.055556	C:4,G:68	GC:4,GG:32	0.104938	0.111111	0.309543	-0.058824	0.052469	0.099432	Chr1_167277418	AGTGGATAGTTGCTATAAGTTTAGGTTACTGTTGTCAAACATCAAAATGGTAAGTTTCTTATTTTTTTCTTGCTTGTAATTTATTATTGGGGTTGTACTAGTCCTATTATAGGACATTATACACTGTTGTTAGTGTTGCATTCGGCACATCATAGGAGTGTATTGTATTGTAATTGCATTTTTTACAAGTAAAATCCTAGTCAGAGTGATTAGGCATGGANGTAAGTCATTTTGGAGTTTGACCNGACNATATAGAAATAGATCATCTCTTTTACTTTNCTGCATTTGTTTGTGATTATTCTGTAATATTTAAAAATAATCANATCAACTTAAAAATNATTTCTTATCAANTTTAAAGTTAAAAGTTTTTAATTTGTAATAATTTTTTTTAAAACACTC…	AGTGGATAGTTGCTATAAGTTTAGGTTACTGTTGTCAAACATCAAAATGGTAAGTTTCTTATTTTTTTCTTGCTTGTAATTTATTATTGGGGTTGTACTAGTCCTATTATAGGACATTATACACTGTTGTTAGTGTTGCATTCGGCACATCATAGGAGTGTATTGTATTGTAATTGCATTTTTTACAAGTAAAATCCTAGTCAGAGTGATTAGGCATGGANGTAAGTCATTTTGGAGTTTGACCNGACNATATAGAAATAGATCATCTCTTTTACTTTNCTGCATTTGTTTGTGATTATTCTGTAATATTTAAAAATAATCANATCAACTTAAAAATNATTTCTTATCAANTTTAAAGTTAAAAGTTTTTAATTTGTAATAATTTTTTTTAAAACACTC…	cacactagtggccataaaagaaca	59.24	24	atgccggaattcgttctgtttgt[C|G]	62.616	24	93	167277351	167277443	tggaaagaacagctacctgaagtt	60.141	24	atgccggaattcgttctgtttgt[C|G]	62.616	24	53	167277391	167277443	atggaaagaacagctacctgaagt	59.958	24	atgccggaattcgttctgtttgt[C|G]	62.616	24	54
Chr1	169661971	C	G	intergenic	geneJL012928;geneJL012927	dist=126700;dist=283814	.	.	33	50	0.66	0.939394	0.060606	C:62,G:4	CC:31,GG:2	0.113866	0	0.329846	1	0.056933	0.107383	Chr1_169661971	CCCTTTGGATTTGTAAATCTAAGATAGGTCTAGGCTGATATTAGCCCACTCTTAGTGGATCCAGCACAAATCGAAGAGATCCATAAAATAAAAATAATTGAAATTAAAACAAATGTAATTCAATCAAATGACATTATCTTGACTACTTCTTAGTTGATATGAATCCCTAGAGGCATTCATTCAGTAGTCTCCCTAAGTTAGGTTCGATTTGTTGCGCAAGCAACCGATCACCCCAGTGGTTACTTGTTTAGGAGGATGCGAGTCCCCGCACTTTCTTCCTAACTTGACCATTGCACACTGAAAGGCAACCCCTTAGGTAGTATTATTCTACCATTGTGGTTGGTGGACTACCACTTTGGATCAGTAAATCTGAGATAGGTCTAGGCCGACATGGCCCCT…	CCCTTTGGATTTGTAAATCTAAGATAGGTCTAGGCTGATATTAGCCCACTCTTAGTGGATCCAGCACAAATCGAAGAGATCCATAAAATAAAAATAATTGAAATTAAAACAAATGTAATTCAATCAAATGACATTATCTTGACTACTTCTTAGTTGATATGAATCCCTAGAGGCATTCATTCAGTAGTCTCCCTAAGTTAGGTTCGATTTGTTGCGCAAGCAACCGATCACCCCAGTGGTTACTTGTTTAGGAGGATGCGAGTCCCCGCACTTTCTTCCTAACTTGACCATTGCACACTGAAAGGCAACCCCTTAGGTAGTATTATTCTACCATTGTGGTTGGTGGACTACCACTTTGGATCAGTAAATCTGAGATAGGTCTAGGCCGACATGGCCCCT…	tcccagcaaaacattaatcatctcaat[C|G]	60.634	28	gaggtttggatttgaatgtaaggtatga	59.906	28	239	169661944	169662182	tcccagcaaaacattaatcatctcaat[C|G]	60.634	28	agaggtttggatttgaatgtaaggtatg	59.905	28	240	169661944	169662183	tcccagcaaaacattaatcatctcaat[C|G]	60.634	28	aattggttttatatgactccactaggga	60.113	28	56
Chr1	169695346	G	T	intergenic	geneJL012928;geneJL012927	dist=160075;dist=250439	.	.	46	50	0.92	0.891304	0.108696	G:82,T:10	GG:38,GT:6,TT:2	0.193762	0.130435	0.495969	0.326829	0.096881	0.17499	Chr1_169695346	GAGTATTCCTAAGGAATCTCATTCCTTAGGATGTAATTAACTATGGGGGCTTGCCCTTGTAGGAAACTTAACGAACCCAATTTAAAATAATCCCTGCTTTACTTTTCCATGTAANGTAGGGGAAGAATCTCTANTACNTCATCCNNTAGACCCATANNTNCTTANNANTCCTTNTTTAGGTGATTANGTCCATTNTAGGGTNGTGACTTCTANCTTTNNANATAGTACACCTTTNCCTCNATGNNNTACNTGATCACTCTAATAAGTACACTTNNNATTCTATGTGNTGTCCATCNAAAGANGNAANCAATCATCNTCATATTGAATTTTCTCTCTCTNCTTTCCTNTCTTTCTTTTNGTCTTCATCTTTCTTTCCAAGAGGGATNAAGATAAGAAGNA…	GAGTATTCCTAAGGAATCTCATTCCTTAGGATGTAATTAACTATGGGGGCTTGCCCTTGTAGGAAACTTAACGAACCCAATTTAAAATAATCCCTGCTTTACTTTTCCATGTAANGTAGGGGAAGAATCTCTANTACNTCATCCNNTAGACCCATANNTNCTTANNANTCCTTNTTTAGGTGATTANGTCCATTNTAGGGTNGTGACTTCTANCTTTNNANATAGTACACCTTTNCCTCNATGNNNTACNTGATCACTCTAATAAGTACACTTNNNATTCTATGTGNTGTCCATCNAAAGANGNAANCAATCATCNTCATATTGAATTTTCTCTCTCTNCTTTCCTNTCTTTCTTTTNGTCTTCATCTTTCTTTCCAAGAGGGATNAAGATAAGAAGNA…	ttcacccacacaactcaaacatgatt[G|T]	62.708	27	caatggagggtgggtttcatttatatt	59.929	27	94	169695320	169695413	ttcacccacacaactcaaacatgatt[G|T]	62.708	27	gtcaaaagaggctaacttggattttga	60.47	27	143	169695320	169695462	ttcacccacacaactcaaacatgatt[G|T]	62.708	27	tgatttatttttggtcaatggagggtg	60.527	27	109
Chr1	172651346	A	G	intergenic	geneJL007834;geneJL007833	dist=287091;dist=131108	.	.	46	50	0.92	0.869565	0.130435	A:12,G:80	AA:3,AG:6,GG:37	0.226843	0.130435	0.558629	0.425	0.113422	0.201114	Chr1_172651346	GGAAAGNAGGAANCCACTAGAGATAAAGTATATGAACCCTCCACTAGGGAAATAGGTTCAAGTCATCCACAAGGGGATGNGAGGTTTGATTTGATTTGAGTCTCACTGGNGGAGAAATGATTNGATTTNTTTGATTTAGGATTTGATGCTCCACTAGGGATGAAAATGTGAACTCTCCACTAGGGGAGCAAGTTCAAGCCATCCACTANGGAGAAGAGGTTATGAAATCTACNGAGGGATNAGAATTCAAGATCCATTGNGGAACTAGAAAGATTTGCATCTCACTAAGGAGAAGATGATGATTTTGATTGANTGATTNTTTTGATTGGTTTGATTGTATTTATTTGTTTTTGTTTGACTCCANTGAGGGAGATTGATCANATTTATTTTGTTTNTTTA…	GGAAAGNAGGAANCCACTAGAGATAAAGTATATGAACCCTCCACTAGGGAAATAGGTTCAAGTCATCCACAAGGGGATGNGAGGTTTGATTTGATTTGAGTCTCACTGGNGGAGAAATGATTNGATTTNTTTGATTTAGGATTTGATGCTCCACTAGGGATGAAAATGTGAACTCTCCACTAGGGGAGCAAGTTCAAGCCATCCACTANGGAGAAGAGGTTATGAAATCTACNGAGGGATNAGAATTCAAGATCCATTGNGGAACTAGAAAGATTTGCATCTCACTAAGGAGAAGATGATGATTTTGATTGANTGATTNTTTTGATTGGTTTGATTGTATTTATTTGTTTTTGTTTGACTCCANTGAGGGAGATTGATCANATTTATTTTGTTTNTTTA…	ttgacttcacgaggggagga	60.179	20	cccctactcagtgcgatcc[T|C]	61.043	20	107	172651261	172651367	ggggaggagggttggatcta	59.732	20	cccctactcagtgcgatcc[T|C]	61.043	20	95	172651273	172651367	tgacttcacgaggggaggag	60.612	20	cccctactcagtgcgatcc[T|C]	61.043	20	106
Chr1	173226899	C	T	upstream	geneJL007828	dist=130	.	.	46	50	0.92	0.934783	0.065217	C:86,T:6	CC:43,TT:3	0.121928	0	0.347817	1	0.060964	0.114495	Chr1_173226899	TCCATGAAGGTCTCTCTGGTGCATTTTCGAGCATCTTCGGGTTTGTAGCAGGAGAAGTTTACCANGTAGACCGGGNNCGGTCGGGTCAANAAGTAGACGGTGGAGAGGAAGACGAGGAGGGTGNAGCATAGTATGATGGCGACCAGATTGAAGCGAAGGTGATCCCAAAGATCATGAAGGTCTTGGAGGGAGAAGGTGGACATGTGGGCGAAGATGAGACAGAGGAAGGGAATGAGGAAAATATACATTCCATGGGTTACGAGGTGGTGGTAGCCGAGCTTGACGTATTTGAGCTTCACTGATTTTTTGAAGTCAGGAAGTTTTCTTGATGGGGGTTTCAGTAACGGAGTTTCTGCTCTGGTTTCTGCCATGAGATCTCTTCTTCCCGGCTTCTACTTT…	TCCATGAAGGTCTCTCTGGTGCATTTTCGAGCATCTTCGGGTTTGTAGCAGGAGAAGTTTACCANGTAGACCGGGNNCGGTCGGGTCAANAAGTAGACGGTGGAGAGGAAGACGAGGAGGGTGNAGCATAGTATGATGGCGACCAGATTGAAGCGAAGGTGATCCCAAAGATCATGAAGGTCTTGGAGGGAGAAGGTGGACATGTGGGCGAAGATGAGACAGAGGAAGGGAATGAGGAAAATATACATTCCATGGGTTACGAGGTGGTGGTAGCCGAGCTTGACGTATTTGAGCTTCACTGATTTTTTGAAGTCAGGAAGTTTTCTTGATGGGGGTTTCAGTAACGGAGTTTCTGCTCTGGTTTCTGCCATGAGATCTCTTCTTCCCGGCTTCTACTTT…	ttttgaagtcaggaagttttcttgatgg	60.841	28	agctcattatctccgtaatgcttcgtt[G|A]	62.489	28	226	173226703	173226928	ctgaatttgatattctctgacgtaacga	59.81	28	agctcattatctccgtaatgcttcgtt[G|A]	62.489	28	50	173226879	173226928	actgaatttgatattctctgacgtaacg	60.014	28	agctcattatctccgtaatgcttcgtt[G|A]	62.489	28	51
Chr1	173303643	G	C	intergenic	geneJL007828;geneJL007827	dist=76874;dist=25189	.	.	45	50	0.9	0.922222	0.077778	C:7,G:83	CC:2,GC:3,GG:40	0.143457	0.066667	0.3943	0.535284	0.071728	0.133167	Chr1_173303643	TATACTTTGATGGAGCCTTATCGATCAAACAAGTCCAACATCTAAATTTTCCAAGGGCAAGAGCAGGAATTAGCATCATCTTCATAACACCAGAAGGAGAGATAATGAGACGATTATATGTGTTAATCGAGCCAAGAACTAATAATGAAGCTGAGTATGAAGCATTGGTAGCAGATCTTGAAGTAGCTATTTTCATAGGCATTCAAGCTTGCACATTTTTGACAATTCACAGCTTATTATAAATCAAGTACTTGACATCTATAAAATTAATAAACTTATGAAGCAAATACCAAATATCACATTAACTCGAGTCTCTCGATCCGAGAATAGCAATGTAGATTGCTTAGCAAAATTAGCTAAGAAAATGGAAAGTATGAATGTTGATTATGTCATGATCGA…	TATACTTTGATGGAGCCTTATCGATCAAACAAGTCCAACATCTAAATTTTCCAAGGGCAAGAGCAGGAATTAGCATCATCTTCATAACACCAGAAGGAGAGATAATGAGACGATTATATGTGTTAATCGAGCCAAGAACTAATAATGAAGCTGAGTATGAAGCATTGGTAGCAGATCTTGAAGTAGCTATTTTCATAGGCATTCAAGCTTGCACATTTTTGACAATTCACAGCTTATTATAAATCAAGTACTTGACATCTATAAAATTAATAAACTTATGAAGCAAATACCAAATATCACATTAACTCGAGTCTCTCGATCCGAGAATAGCAATGTAGATTGCTTAGCAAAATTAGCTAAGAAAATGGAAAGTATGAATGTTGATTATGTCATGATCGA…	aatgtgactcaggttgctcctc[G|C]	62.729	23	ggaggttgagatctcactcgaaa	59.806	23	84	173303621	173303704	aatgtgactcaggttgctcctc[G|C]	62.729	23	tccttaagtcctaagtcatggcc	59.545	23	223	173303621	173303843	aatgtgactcaggttgctcctc[G|C]	62.729	23	ccttaagtcctaagtcatggcct	59.544	23	222
Chr1	173558074	C	G	intronic	geneJL018820	.	.	.	49	50	0.98	0.908163	0.091837	C:89,G:9	CC:44,CG:1,GG:4	0.166805	0.020408	0.442571	0.877653	0.083403	0.152893	Chr1_173558074	TTGGTTGATATTTTATGTGACCAAACCATTTGAGATGACTCTAGTCTTTTCTACCACTNNAGCTACTGCAAACTTTTCATTTATATATTTNTTTCANATTTTCTCTCTAAGTGTAAAGGCACTAATCCATCTATGCATCCCCATCTCTACANCACTTAACCTAATTTTATACTTCTCTTTTNCTGATCAACATTCTATGTNATAAAGCATTGCAAGTCTCAACAGCATCTTATAATATTTTCTCTCAAGTCTAAATGGTACTTTTCGATCGCACAATAGGACCGATGCATTCCTCCACTTCAACCATCTAGCTTGAATTCTNGTAATGACATCTCCATCTATTTCACCATCACTTTGAGCAATAGACCCAAGATATCCAGAACATTCACTCTTTTTAAT…	TTGGTTGATATTTTATGTGACCAAACCATTTGAGATGACTCTAGTCTTTTCTACCACTNNAGCTACTGCAAACTTTTCATTTATATATTTNTTTCANATTTTCTCTCTAAGTGTAAAGGCACTAATCCATCTATGCATCCCCATCTCTACANCACTTAACCTAATTTTATACTTCTCTTTTNCTGATCAACATTCTATGTNATAAAGCATTGCAAGTCTCAACAGCATCTTATAATATTTTCTCTCAAGTCTAAATGGTACTTTTCGATCGCACAATAGGACCGATGCATTCCTCCACTTCAACCATCTAGCTTGAATTCTNGTAATGACATCTCCATCTATTTCACCATCACTTTGAGCAATAGACCCAAGATATCCAGAACATTCACTCTTTTTAAT…	ctcaaaagaaagcctttagactctaaa[C|G]	58.987	28	ctgttcaagaatgaaggaatgaatttgg	59.91	28	279	173558047	173558325	ctcaaaagaaagcctttagactctaaa[C|G]	58.987	28	ctaacttgaaaatgaatcgaaccaactc	59.71	28	217	173558047	173558263	ctcaaaagaaagcctttagactctaaa[C|G]	58.987	28	gctgttcaagaatgaaggaatgaatttg	60.372	28	280
Chr1	174587862	T	A	exonic	geneJL017421	.	synonymous SNV	geneJL017421:JL017421:exon13:c.A1317T:p.A439A	50	50	1	0.95	0.05	A:5,T:95	AA:2,TA:1,TT:47	0.095	0.02	0.286397	0.789474	0.0475	0.090488	Chr1_174587862	TGAGATTTCCAGTTCTTTATCAGATGAGCTTCATCAAGGATTAGGTATTTCCACTTCTTTCGCTTAAATACTTTTGAGTCTTGTATGATAAGTCTGTAAGTAGTGATGCAAACGTGGAATGAGTTAAGTTTCAACCAACCTTGTCTCTTATGTTTCCGTTCTTTTGCACTTCCAAAGTATGTCAATATTTTGAAAGCAGGACACCACCGAAGAAACTCAGTTTCCCAATTAAGCATTACACTAGTTGGCACTACAATAAGATGTGGTCCCCAGATTCCCTTTTCACATGCTAAATGTGCTAGAAGAGCAATTGTCATGATTGTCTTTCCCAAACCCATTTCATCTGCAAGAATTCCATTAAGTCTCTTGTCATACANGGTCACCAACCAATCCAGGCCA…	TGAGATTTCCAGTTCTTTATCAGATGAGCTTCATCAAGGATTAGGTATTTCCACTTCTTTCGCTTAAATACTTTTGAGTCTTGTATGATAAGTCTGTAAGTAGTGATGCAAACGTGGAATGAGTTAAGTTTCAACCAACCTTGTCTCTTATGTTTCCGTTCTTTTGCACTTCCAAAGTATGTCAATATTTTGAAAGCAGGACACCACCGAAGAAACTCAGTTTCCCAATTAAGCATTACACTAGTTGGCACTACAATAAGATGTGGTCCCCAGATTCCCTTTTCACATGCTAAATGTGCTAGAAGAGCAATTGTCATGATTGTCTTTCCCAAACCCATTTCATCTGCAAGAATTCCATTAAGTCTCTTGTCATACANGGTCACCAACCAATCCAGGCCA…	tgcaagaattccattaagtctcttgtc	60.095	27	aaaatatgattgaggatgcagcagct[A|T]	62.553	27	185	174587706	174587890	gcaagaattccattaagtctcttgtca	60.095	27	aaaatatgattgaggatgcagcagct[A|T]	62.553	27	184	174587707	174587890	ctgcaagaattccattaagtctcttgt	60.094	27	aaaatatgattgaggatgcagcagct[A|T]	62.553	27	186
Chr1	174663803	A	G	intergenic	geneJL017421;geneJL017420	dist=40471;dist=156572	.	.	43	50	0.86	0.616279	0.383721	A:33,G:53	AA:12,AG:9,GG:22	0.472958	0.209302	0.960628	0.557461	0.236479	0.361114	Chr1_174663803	TTAGCTAAACACACCATACAACCCAAGAAGTTATATGTATAATTTGGACTTTTCACCCTGCACATGGGTAACCAAGTCCACCTTTTCTAATTTAAATTATGCTTAGGGGGTAAACAACCTACAAAAGAGAGCATTTATATTTATTTTAAGCACCCTTTAAAGCATAATCTCATGCATAAAATATGATTAGGCTAATCACAACCTAACATCCAGTCTACGAAGCAAACACCCTAACATCCAGTCTACAANAATACAACATAAAATAAACATACATCAAACCATGCACCACCCTAACATANAGCTAGAATTGNTTACTCAATCTAATGTGTGTGTATTANGGCTTGTGTNNNATNTTCTAACTAGGNTTTAGAGTTATCATTCTNTAAGTATGAAGAACAT…	TTAGCTAAACACACCATACAACCCAAGAAGTTATATGTATAATTTGGACTTTTCACCCTGCACATGGGTAACCAAGTCCACCTTTTCTAATTTAAATTATGCTTAGGGGGTAAACAACCTACAAAAGAGAGCATTTATATTTATTTTAAGCACCCTTTAAAGCATAATCTCATGCATAAAATATGATTAGGCTAATCACAACCTAACATCCAGTCTACGAAGCAAACACCCTAACATCCAGTCTACAANAATACAACATAAAATAAACATACATCAAACCATGCACCACCCTAACATANAGCTAGAATTGNTTACTCAATCTAATGTGTGTGTATTANGGCTTGTGTNNNATNTTCTAACTAGGNTTTAGAGTTATCATTCTNTAAGTATGAAGAACAT…	catttgacctacacttaacaactaagc[A|G]	60.27	28	cttaaggtagggatgaaagagagtgatc	60.687	28	80	174663776	174663855	catttgacctacacttaacaactaagc[A|G]	60.27	28	ttaaggtagggatgaaagagagtgatc	59.93	27	79	174663776	174663854	catttgacctacacttaacaactaagc[A|G]	60.27	28	cttaaggtagggatgaaagagagtgat	59.929	27	80
Chr1	177717476	T	C	intergenic	geneJL011391;geneJL011390	dist=127476;dist=11609	.	.	38	50	0.76	0.776316	0.223684	C:17,T:59	CC:7,TC:3,TT:28	0.347299	0.078947	0.766838	0.772682	0.17365	0.286991	Chr1_177717476	TATGATTCATATGTCTAATGCATGAGAAATTAGATTATGGGCCAAAATCAGCAAGAAAGAAGGTGTGTTTCCACCATGGCTCTCAAAGGTCAAGCCAAGTTTTTGGCAAAGGTGAAAACCCTCCAAATCAAGAATGAAATAATATACTTTTTTATGCATGATGTGAGAAAGAAAATACAANATCCAGCTAAAGGATTGCTAATTCTTTTATCTTGATTTATAACTTAGGCTTTAAGTAAGATTATGAGTTATTTATTTTTAGTTTTGAGTTGATTAATTGAATAGAAAGTTTATTTTTCCCTAAGAGCCTAATCATCATCCAAGCCATACATCAAAGTAAGGAAGAAACTAGGAAAACATGTCATCTTAATGCACAAGCTAAACAAACATCAATCAATT…	TATGATTCATATGTCTAATGCATGAGAAATTAGATTATGGGCCAAAATCAGCAAGAAAGAAGGTGTGTTTCCACCATGGCTCTCAAAGGTCAAGCCAAGTTTTTGGCAAAGGTGAAAACCCTCCAAATCAAGAATGAAATAATATACTTTTTTATGCATGATGTGAGAAAGAAAATACAANATCCAGCTAAAGGATTGCTAATTCTTTTATCTTGATTTATAACTTAGGCTTTAAGTAAGATTATGAGTTATTTATTTTTAGTTTTGAGTTGATTAATTGAATAGAAAGTTTATTTTTCCCTAAGAGCCTAATCATCATCCAAGCCATACATCAAAGTAAGGAAGAAACTAGGAAAACATGTCATCTTAATGCACAAGCTAAACAAACATCAATCAATT…	caaccgagttctaaccttatacaacc[T|C]	60.793	27	cccgataacatgaattccttcttgatt	59.986	27	76	177717450	177717525	caaccgagttctaaccttatacaacc[T|C]	60.793	27	gggggattaaaatgaacattggtcata	59.929	27	215	177717450	177717664	caaccgagttctaaccttatacaacc[T|C]	60.793	27	tatgggggattaaaatgaacattggtc	59.929	27	218
Chr1	178570584	G	A	intergenic	geneJL011376;geneJL026757	dist=214135;dist=160256	.	.	40	50	0.8	0.9375	0.0625	A:5,G:75	AA:2,GA:1,GG:37	0.117188	0.025	0.33729	0.786667	0.058594	0.110321	Chr1_178570584	CCTCACGATTTAAGCTTTTCACCACCAAATCGTCAACATAACATTTCACCTTCTGGTGAATTAGTTCGTCAAAAATTTGTTTCATGGCTCTTTGATTTGTAGCTGCAGTATTTTTCAAGCCAAAGGGCATGACCGTGTAGCAATTGATACCAATAGGTGTTCTGAATGATATATGTCTTTCATCTTCAGGTACCATCTTGATTTGATTATATCCCGATGATCCGTCCATGAATNAGAANATGTCNTAGTTGGAAGTATTNTCCANTAGTAGTTCTNATATTNGGAGGGAAAAGTCATCTTTTGNGCANGCCTTATTTAGGTCNNAAAAGTNAATGCAGAGACANATTTGGCTATTCTTCNTCATAACTGGGATAATGTTTGCTATCGAATTTGCATACT…	CCTCACGATTTAAGCTTTTCACCACCAAATCGTCAACATAACATTTCACCTTCTGGTGAATTAGTTCGTCAAAAATTTGTTTCATGGCTCTTTGATTTGTAGCTGCAGTATTTTTCAAGCCAAAGGGCATGACCGTGTAGCAATTGATACCAATAGGTGTTCTGAATGATATATGTCTTTCATCTTCAGGTACCATCTTGATTTGATTATATCCCGATGATCCGTCCATGAATNAGAANATGTCNTAGTTGGAAGTATTNTCCANTAGTAGTTCTNATATTNGGAGGGAAAAGTCATCTTTTGNGCANGCCTTATTTAGGTCNNAAAAGTNAATGCAGAGACANATTTGGCTATTCTTCNTCATAACTGGGATAATGTTTGCTATCGAATTTGCATACT…	tcacctaagagcttgcttaataggc[G|A]	62.837	26	aggcttatccttgatatagcagttca	59.729	26	78	178570559	178570636	tcacctaagagcttgcttaataggc[G|A]	62.837	26	aggcttatccttgatatagcagttcat	60.038	27	78	178570559	178570636	tcacctaagagcttgcttaataggc[G|A]	62.837	26	ggcttatccttgatatagcagttcat	58.891	26	77
Chr1	179444370	C	A	intronic	geneJL020725	.	.	.	37	50	0.74	0.635135	0.364865	A:27,C:47	AA:12,CA:3,CC:22	0.463477	0.081081	0.946647	0.825059	0.231738	0.356072	Chr1_179444370	ACAAATAAGAGATTCAGTACTCGTGGCATGGAACTTGCTTGAAGTGGACTAACCTACATGAGCCTTAATTCATATTCACCTGCCATCGTAATGTATCTGACCCATGGAAGGGCCTGATAGCCACTCTTCTCAATGATTTTAAGGTATCTGACCTGAAGAACAAATAATTGCACTGATAAGCTAATAATATGATACTACAAACCATTGCAATGCTCTGGGAAGAGCATGAAACCGGGAGAGGAAAACTCATGATCCAGTTAATTATCAAATACACTTGTGAAATTTCCATTGGATGGGAAATAAAGGGGTCCTATGATCGCATTGTTTGAAATAACTTCATAGAAAACAATTTATGCTTATTATTATTATTNTTTGCTATCAAGATCCTATCTATATATA…	ACAAATAAGAGATTCAGTACTCGTGGCATGGAACTTGCTTGAAGTGGACTAACCTACATGAGCCTTAATTCATATTCACCTGCCATCGTAATGTATCTGACCCATGGAAGGGCCTGATAGCCACTCTTCTCAATGATTTTAAGGTATCTGACCTGAAGAACAAATAATTGCACTGATAAGCTAATAATATGATACTACAAACCATTGCAATGCTCTGGGAAGAGCATGAAACCGGGAGAGGAAAACTCATGATCCAGTTAATTATCAAATACACTTGTGAAATTTCCATTGGATGGGAAATAAAGGGGTCCTATGATCGCATTGTTTGAAATAACTTCATAGAAAACAATTTATGCTTATTATTATTATTNTTTGCTATCAAGATCCTATCTATATATA…	tgggaaataaaggggtcctatgatc	59.925	25	gttgcataataggccgaattttag[G|T]	58.265	25	234	179444163	179444396	gatgggaaataaaggggtcctatga	59.925	25	gttgcataataggccgaattttag[G|T]	58.265	25	236	179444161	179444396	ggatgtgaaatgccaggataaacaa	60.105	25	gttgcataataggccgaattttag[G|T]	58.265	25	101
Chr1	180907305	C	T	intergenic	geneJL026006;geneJL012902	dist=438339;dist=59041	.	.	30	50	0.6	0.95	0.05	C:57,T:3	CC:28,CT:1,TT:1	0.095	0.033333	0.286397	0.649123	0.0475	0.090488	Chr1_180907305	ACTAATCTTAAGAAAATCTAACAAATATAAATGAGAGCTCATTTTGAAGATATTTTATAGTAGAATCTATTAAAATTATGATTAATTGATTTGAAATAGTAATTTTTACTTAATTAAGATTTAATTAAAAATTTAATTAGCTTAATTACTCTCTAATTAGTTGTTCATTAATTTCAAAAATTTTAGAGAAATAAAACCCAAAAACTAATATCCGCACTCCTCCTGTCCTTTGCCGTTTTACAAAATGACAAAAACTTTCAATGACTCAGATTTAATTTCATCTCGCATCCGCTCGGGCTCACAGGGATCGATCTAAAAAAACCCCTCTCGCACCCGGCTCATCGACACACAGACTCCTGCTTTCGTTCCCCTCTCAATCCAAAAAGCATTCATTCCCCT…	ACTAATCTTAAGAAAATCTAACAAATATAAATGAGAGCTCATTTTGAAGATATTTTATAGTAGAATCTATTAAAATTATGATTAATTGATTTGAAATAGTAATTTTTACTTAATTAAGATTTAATTAAAAATTTAATTAGCTTAATTACTCTCTAATTAGTTGTTCATTAATTTCAAAAATTTTAGAGAAATAAAACCCAAAAACTAATATCCGCACTCCTCCTGTCCTTTGCCGTTTTACAAAATGACAAAAACTTTCAATGACTCAGATTTAATTTCATCTCGCATCCGCTCGGGCTCACAGGGATCGATCTAAAAAAACCCCTCTCGCACCCGGCTCATCGACACACAGACTCCTGCTTTCGTTCCCCTCTCAATCCAAAAAGCATTCATTCCCCT…	gactcagatttaatttcatctcgcatcc	60.779	28	aagaaggaagacgaggcttaaagtttg[G|A]	62.872	28	268	180907067	180907334	caatgactcagatttaatttcatctcgc	59.66	28	aagaaggaagacgaggcttaaagtttg[G|A]	62.872	28	272	180907063	180907334	tgactcagatttaatttcatctcgcatc	60.27	28	aagaaggaagacgaggcttaaagtttg[G|A]	62.872	28	269
Chr1	180952095	T	A	intergenic	geneJL026006;geneJL012902	dist=483129;dist=14251	.	.	36	50	0.72	0.888889	0.111111	A:8,T:64	AA:2,TA:4,TT:30	0.197531	0.111111	0.503258	0.4375	0.098765	0.178022	Chr1_180952095	GCGGATATGTATACCGCTGCTGAGATGGCTGAGGAGGAGGCGGCGAATGGCCGTGGAGGTTACTGTAACGGCCGATAAGATAGTCGAGGTGGTGGTAAAGGAGGTGGAAGCGAAGGCTGTTGAGCTCGAGGTCTCTCATATTAATCTTTGGCCGGTTGCTTCCCCTTATCCAATGCTGCTACTACCCCTAGCTTCTTTTTATAGACTTTTTGTGGCTTTGGCTTTAATGACTGGTCTTAAAAAGGCAACTGTTTGGCCTCTCGTTGTAGACTAGCCTTCTTGTTGATTAGCTTCTCAAATCTCTTAATGGTGAAACCTTTAAACATGAAGGTGACCGGGCCATGAATATTCTTTAATAGAATTTTAATAGCATGCTATTCAAATAGTTGTGGTTCGCAT…	GCGGATATGTATACCGCTGCTGAGATGGCTGAGGAGGAGGCGGCGAATGGCCGTGGAGGTTACTGTAACGGCCGATAAGATAGTCGAGGTGGTGGTAAAGGAGGTGGAAGCGAAGGCTGTTGAGCTCGAGGTCTCTCATATTAATCTTTGGCCGGTTGCTTCCCCTTATCCAATGCTGCTACTACCCCTAGCTTCTTTTTATAGACTTTTTGTGGCTTTGGCTTTAATGACTGGTCTTAAAAAGGCAACTGTTTGGCCTCTCGTTGTAGACTAGCCTTCTTGTTGATTAGCTTCTCAAATCTCTTAATGGTGAAACCTTTAAACATGAAGGTGACCGGGCCATGAATATTCTTTAATAGAATTTTAATAGCATGCTATTCAAATAGTTGTGGTTCGCAT…	cccacagttactctttgctgagc[T|A]	62.844	24	gaactccccaacaattcagtgaag	60.023	24	92	180952072	180952163	cccacagttactctttgctgagc[T|A]	62.844	24	ctagtgggcatagcttttgattgg	59.963	24	122	180952072	180952193	cccacagttactctttgctgagc[T|A]	62.844	24	ccgtctctttgtaagcagtctagt	60.083	24	141
Chr1	181340996	T	A	intergenic	geneJL012902;geneJL012903	dist=356022;dist=58201	.	.	46	50	0.92	0.73913	0.26087	A:68,T:24	AA:29,TA:10,TT:7	0.385633	0.217391	0.828056	0.436275	0.192817	0.311277	Chr1_181340996	AAGAGAGATTTCAAGTGCCTCATATTTGAATGACATTCTTCACATAATTAATGAAGTAATGAGAGTGAAGAATAAATATTTTGTTTACATAAAAAAACTCTAAAGAAAAGACAAGCATATAACCTACTTAGTTAAAATAGCTTTTTAAAAAATATCATTACAAAACAACTAAATATTAGTTGTTATTAGCATACTTTATGTTAGTAACATAATAAGATTAAATATCAAGATGGTAAAAGTGAAGCAGATGAGATCTAGGGTTTGAGAACAAAGAGACGTAATGTATTAGATGGCATTAAATGAAGAGATTAATCTCTTCTGAAGGTGAAATTGACACAGCATTAAATATTGATGAGTTAATGTAGGAAGTTCAAAGAGGTCACTAAAGATTGTCAAATT…	AAGAGAGATTTCAAGTGCCTCATATTTGAATGACATTCTTCACATAATTAATGAAGTAATGAGAGTGAAGAATAAATATTTTGTTTACATAAAAAAACTCTAAAGAAAAGACAAGCATATAACCTACTTAGTTAAAATAGCTTTTTAAAAAATATCATTACAAAACAACTAAATATTAGTTGTTATTAGCATACTTTATGTTAGTAACATAATAAGATTAAATATCAAGATGGTAAAAGTGAAGCAGATGAGATCTAGGGTTTGAGAACAAAGAGACGTAATGTATTAGATGGCATTAAATGAAGAGATTAATCTCTTCTGAAGGTGAAATTGACACAGCATTAAATATTGATGAGTTAATGTAGGAAGTTCAAAGAGGTCACTAAAGATTGTCAAATT…	gacaacatggatggtcccccttta[T|A]	62.641	25	attttcaactccaagtcaacaatgc	59.245	25	162	181340972	181341133	gacaacatggatggtcccccttta[T|A]	62.641	25	cctctcttcattttcaactccaagt	59.233	25	171	181340972	181341142	gacaacatggatggtcccccttta[T|A]	62.641	25	ttttcaactccaagtcaacaatgcc	60.911	25	161
[truncated: 4,056 more rows]
[truncated: 29 more columns]

## Sheet: Supplementary Excel 3
Variations type	Variations number
A>C	360535
A>G	1289885
A>T	596277
C>A	617180
C>G	233292
C>T	2034818
G>A	2037584
G>C	233361
G>T	616385
T>A	597043
T>C	1286472
T>G	360860

## Sheet: Supplementary Excel 4
Marker	Ref	Alt	Function in Reference genome	MAF	He	Ho	Nei's genetic diversity	PIC
Chr16_66004509	A	G	intronic	0.01	0.0198	0.02	0.0099	0.019604
Chr18_27339793	T	C	intronic	0.02	0.0392	0.04	0.0196	0.038432
Chr1_55623523	A	C	exonic	0.03	0.0582	0.06	0.0291	0.056506
Chr1_171445320	G	A	intronic	0.03	0.0582	0.06	0.0291	0.056506
Chr3_67201341	T	A	intronic	0.03	0.0582	0.06	0.0291	0.056506
Chr3_153114895	G	A	intronic	0.034091	0.065857	0.068182	0.032929	0.063689
Chr10_25134624	A	T	exonic	0.034884	0.067334	0.069767	0.033667	0.065067
Chr20_9861983	G	A	exonic	0.04	0.0768	0.08	0.0384	0.073851
Chr9_22416891	T	G	intronic	0.04	0.0768	0.08	0.0384	0.073851
Chr12-75662664	G	A	intergenic	0.04	0.0768	0.08	0.0384	0.073851
Chr18_11319799	G	A	intronic	0.052083	0.098741	0.104167	0.049371	0.093866
[truncated: 18 more rows]

## Sheet: Supplementary Excel 5
Marker	CES001	CES009	CES017	CES025	CES033	CES041	CES049	CES010	CES018	CES026	CES034	CES042	CES050	CES003	CES011	CES027	CES008	CES004	CES012	CES020	CES028	CES036	CES044	CES016	CES005	CES013	CES021	CES029	CES037	CES045	CES006	CES014	CES022	CES030	CES038	CES046	CES007	CES015	CES023	CES031	CES039	CES047	CES024	CES032	CES040	CES081	CES089	CES097	CES052
[truncated: 28 more rows]
[truncated: 34 more columns]
